# Supplementary material for: Does your species have memory? Analyzing capture–recapture data with memory models
Source: Ecol Evol. 2014 Apr 30;4(11):2124–33. doi: 10.1002/ece3.1037 (PMC4201427; doi:10.1002/ece3.1037)
Supplement: Supplementary file 2 — Data S2. Maple code to for automatically creating sets of estimable parameter combinations for models AS, B and P. [file ece30004-2124-sd2.mw]

<?xml version="1.0" encoding="UTF-8"?>
<Worksheet>
<Version major="16" minor="0"/>
<Label-Scheme value="2" prefix=""/>
<View-Properties presentation="false"></View-Properties>
<MapleNet-Properties elisiondigitsbefore="100" labelling="true" indentamount="4" elisiontermsthreshold="10000" ansi="false" errorbreak="1" useclientjvm="true" echo="1" imaginaryunit="I" labelwidth="20" contextmenusize="automatic" plotdriver="opengl" elisiondigitsafter="100" plotoutput="terminal" helpbrowser="standard" rtablesize="10" elisiontermsbefore="100" elisiondigitsthreshold="10000" typesetting="standard" plotdevice="inline" verboseproc="1" showassumed="1" errorcursor="false" longdelim="true" plotoptions="" quiet="false" elisiontermsafter="100" screenwidth="79" preplot="" prettyprint="3" displayprecision="-1" screenpixelheight="1024" warnlevel="3" screenheight="25" latexwidth="6.0" postplot="" prompt="&gt; " ShowLabels="true"/>
<Styles><Font name="Ordered List 1" background="[255,255,255]" bold="false" executable="false" family="Times New Roman" foreground="[0,0,0]" italic="false" opaque="false" readonly="false" size="12" subscript="false" superscript="false" underline="false" placeholder="false"/>
<Font name="Annotation Text" background="[255,255,255]" bold="false" executable="false" family="Times New Roman" foreground="[0,0,0]" italic="false" opaque="false" readonly="false" size="12" subscript="false" superscript="false" underline="false" placeholder="false"/>
<Font name="Ordered List 2" background="[255,255,255]" bold="false" executable="false" family="Times New Roman" foreground="[0,0,0]" italic="false" opaque="false" readonly="false" size="12" subscript="false" superscript="false" underline="false" placeholder="false"/>
<Font name="Ordered List 3" background="[255,255,255]" bold="false" executable="false" family="Times New Roman" foreground="[0,0,0]" italic="false" opaque="false" readonly="false" size="12" subscript="false" superscript="false" underline="false" placeholder="false"/>
<Font name="Ordered List 4" background="[255,255,255]" bold="false" executable="false" family="Times New Roman" foreground="[0,0,0]" italic="false" opaque="false" readonly="false" size="12" subscript="false" superscript="false" underline="false" placeholder="false"/>
<Font name="Ordered List 5" background="[255,255,255]" bold="false" executable="false" family="Times New Roman" foreground="[0,0,0]" italic="false" opaque="false" readonly="false" size="12" subscript="false" superscript="false" underline="false" placeholder="false"/>
<Font name="Author" background="[255,255,255]" bold="false" executable="false" family="Times New Roman" foreground="[0,0,0]" italic="false" opaque="false" readonly="false" size="12" subscript="false" superscript="false" underline="false" placeholder="false"/>
<Font name="Annotation Title" background="[255,255,255]" bold="true" executable="false" family="Times New Roman" foreground="[0,0,0]" italic="false" opaque="false" readonly="false" size="18" subscript="false" superscript="false" underline="false" placeholder="false"/>
<Font name="Warning" background="[255,255,255]" bold="false" executable="false" family="Courier New" foreground="[0,0,255]" italic="false" opaque="false" readonly="true" size="12" subscript="false" superscript="false" underline="false" placeholder="false"/>
<Font name="Caption Reference" background="[255,255,255]" bold="true" executable="false" family="Times New Roman" foreground="[0,0,0]" italic="false" opaque="false" readonly="false" size="12" subscript="false" superscript="false" underline="false" placeholder="false"/>
<Font name="Maple Input Placeholder" background="[255,255,255]" bold="true" executable="true" family="Courier New" foreground="[200,0,200]" italic="false" opaque="false" readonly="false" size="12" subscript="false" superscript="false" underline="false" placeholder="true"/>
<Font name="Maple Plot" background="[255,255,255]" bold="false" executable="false" family="Times New Roman" foreground="[0,0,0]" italic="false" opaque="false" readonly="false" size="12" subscript="false" superscript="false" underline="false" placeholder="false"/>
<Font name="Code" background="[255,255,255]" bold="false" executable="false" family="Courier New" foreground="[255,0,0]" italic="false" opaque="false" readonly="false" size="12" subscript="false" superscript="false" underline="false" placeholder="false"/>
<Font name="Line Printed Output" background="[255,255,255]" bold="false" executable="false" family="Courier New" foreground="[0,0,255]" italic="false" opaque="false" readonly="true" size="12" subscript="false" superscript="false" underline="false" placeholder="false"/>
<Font name="Text Output" background="[255,255,255]" bold="false" executable="false" family="Courier New" foreground="[0,0,255]" italic="false" opaque="false" readonly="true" size="12" subscript="false" superscript="false" underline="false" placeholder="false"/>
<Font name="Diagnostic" background="[255,255,255]" bold="false" executable="false" family="Courier New" foreground="[40,120,40]" italic="false" opaque="false" readonly="true" size="12" subscript="false" superscript="false" underline="false" placeholder="false"/>
<Font name="2D Inert Output" background="[255,255,255]" bold="false" executable="true" family="Times New Roman" foreground="[144,144,144]" italic="false" opaque="false" readonly="false" size="12" subscript="false" superscript="false" underline="false" placeholder="false"/>
<Font name="Normal" background="[255,255,255]" bold="false" executable="false" family="Times New Roman" foreground="[0,0,0]" italic="false" opaque="false" readonly="false" size="12" subscript="false" superscript="false" underline="false" placeholder="false"/>
<Font name="Hyperlink" background="[255,255,255]" bold="false" executable="false" family="Times New Roma" foreground="[0,128,128]" italic="false" opaque="false" readonly="false" size="12" subscript="false" superscript="false" underline="true" placeholder="false"/>
<Font name="Maple Output" background="[255,255,255]" bold="false" executable="false" family="Times New Roman" foreground="[0,0,0]" italic="false" opaque="false" readonly="false" size="12" subscript="false" superscript="false" underline="false" placeholder="false"/>
<Font name="Dash Item" background="[255,255,255]" bold="false" executable="false" family="Times New Roman" foreground="[0,0,0]" italic="false" opaque="false" readonly="false" size="12" subscript="false" superscript="false" underline="false" placeholder="false"/>
<Font name="2D Math" background="[255,255,255]" bold="false" executable="false" family="Times New Roman" foreground="[0,0,0]" italic="false" opaque="false" readonly="false" size="12" subscript="false" superscript="false" underline="false" placeholder="false"/>
<Font name="Maple Input" background="[255,255,255]" bold="true" executable="true" family="Courier New" foreground="[255,0,0]" italic="false" opaque="false" readonly="false" size="12" subscript="false" superscript="false" underline="false" placeholder="false"/>
<Font name="2D Output" background="[255,255,255]" bold="false" executable="false" family="Times New Roman" foreground="[0,0,255]" italic="false" opaque="false" readonly="true" size="12" subscript="false" superscript="false" underline="false" placeholder="false"/>
<Font name="2D Input" background="[255,255,255]" bold="false" executable="true" family="Times New Roman" foreground="[0,0,0]" italic="false" opaque="false" readonly="false" size="12" subscript="false" superscript="false" underline="false" placeholder="false"/>
<Font name="HyperlinkError" background="[255,255,255]" bold="false" executable="false" family="Courier New" foreground="[255,0,255]" italic="false" opaque="false" readonly="true" size="12" subscript="false" superscript="false" underline="true" placeholder="false"/>
<Font name="Header and Footer" background="[255,255,255]" bold="false" executable="false" family="Times New Roman" foreground="[0,0,0]" italic="false" opaque="false" readonly="false" size="10" subscript="false" superscript="false" underline="false" placeholder="false"/>
<Font name="Error" background="[255,255,255]" bold="false" executable="false" family="Courier New" foreground="[255,0,255]" italic="false" opaque="false" readonly="true" size="12" subscript="false" superscript="false" underline="false" placeholder="false"/>
<Font name="Title" background="[255,255,255]" bold="true" executable="false" family="Times New Roman" foreground="[0,0,0]" italic="false" opaque="false" readonly="false" size="18" subscript="false" superscript="false" underline="false" placeholder="false"/>
<Font name="Heading 1" background="[255,255,255]" bold="true" executable="false" family="Times New Roma" foreground="[0,0,0]" italic="false" opaque="false" readonly="false" size="18" subscript="false" superscript="false" underline="false" placeholder="false"/>
<Font name="Text" background="[255,255,255]" bold="false" executable="false" family="Times New Roman" foreground="[0,0,0]" italic="false" opaque="false" readonly="false" size="12" subscript="false" superscript="false" underline="false" placeholder="false"/>
<Font name="Bullet Item" background="[255,255,255]" bold="false" executable="false" family="Times New Roman" foreground="[0,0,0]" italic="false" opaque="false" readonly="false" size="12" subscript="false" superscript="false" underline="false" placeholder="false"/>
<Font name="Heading 4" background="[255,255,255]" bold="false" executable="false" family="Times New Roma" foreground="[0,0,0]" italic="true" opaque="false" readonly="false" size="12" subscript="false" superscript="false" underline="false" placeholder="false"/>
<Font name="Equation Label" background="[255,255,255]" bold="true" executable="false" family="Times New Roman" foreground="[0,0,0]" italic="false" opaque="false" readonly="false" size="12" subscript="false" superscript="false" underline="false" placeholder="false"/>
<Font name="Heading 3" background="[255,255,255]" bold="true" executable="false" family="Times New Roma" foreground="[0,0,0]" italic="true" opaque="false" readonly="false" size="14" subscript="false" superscript="false" underline="false" placeholder="false"/>
<Font name="Heading 2" background="[255,255,255]" bold="true" executable="false" family="Times New Roma" foreground="[0,0,0]" italic="false" opaque="false" readonly="false" size="16" subscript="false" superscript="false" underline="false" placeholder="false"/>
<Font name="HyperlinkWarning" background="[255,255,255]" bold="false" executable="false" family="Courier New" foreground="[0,0,255]" italic="false" opaque="false" readonly="true" size="12" subscript="false" superscript="false" underline="true" placeholder="false"/>
<Font name="Dictionary Hyperlink" background="[255,255,255]" bold="false" executable="false" family="Times New Roma" foreground="[147,0,15]" italic="false" opaque="false" readonly="false" size="12" subscript="false" superscript="false" underline="true" placeholder="false"/>
<Font name="Caption Text" background="[255,255,255]" bold="true" executable="false" family="Times New Roman" foreground="[0,0,0]" italic="false" opaque="false" readonly="false" size="12" subscript="false" superscript="false" underline="false" placeholder="false"/>
<Font name="List Item" background="[255,255,255]" bold="false" executable="false" family="Times New Roman" foreground="[0,0,0]" italic="false" opaque="false" readonly="false" size="12" subscript="false" superscript="false" underline="false" placeholder="false"/>
<Layout name="Ordered List 1" alignment="left" bullet="numeric" firstindent="0" leftmargin="0" rightmargin="0" linespacing="0.0" spaceabove="3" spacebelow="3" linebreak="space" pagebreak-before="false" initial="-1" bulletsuffix=""/>
<Layout name="Ordered List 2" alignment="left" bullet="alphabetic" firstindent="0" leftmargin="36" rightmargin="0" linespacing="0.0" spaceabove="3" spacebelow="3" linebreak="space" pagebreak-before="false" initial="-1" bulletsuffix=""/>
<Layout name="Ordered List 3" alignment="left" bullet="roman" firstindent="0" leftmargin="72" rightmargin="0" linespacing="0.0" spaceabove="3" spacebelow="3" linebreak="space" pagebreak-before="false" initial="-1" bulletsuffix=""/>
<Layout name="Ordered List 4" alignment="left" bullet="ALPHABETIC" firstindent="0" leftmargin="108" rightmargin="0" linespacing="0.0" spaceabove="3" spacebelow="3" linebreak="space" pagebreak-before="false" initial="-1" bulletsuffix=""/>
<Layout name="Ordered List 5" alignment="left" bullet="ROMAN" firstindent="0" leftmargin="144" rightmargin="0" linespacing="0.0" spaceabove="3" spacebelow="3" linebreak="space" pagebreak-before="false" initial="-1" bulletsuffix=""/>
<Layout name="Author" alignment="centred" bullet="none" firstindent="0" leftmargin="0" rightmargin="0" linespacing="0.0" spaceabove="8" spacebelow="8" linebreak="space" pagebreak-before="false" initial="0" bulletsuffix=""/>
<Layout name="Warning" alignment="left" bullet="none" firstindent="0" leftmargin="0" rightmargin="0" linespacing="0.0" spaceabove="0" spacebelow="0" linebreak="space" pagebreak-before="false" initial="0" bulletsuffix=""/>
<Layout name="Annotation Title" alignment="centred" bullet="none" firstindent="0" leftmargin="0" rightmargin="0" linespacing="0.0" spaceabove="12" spacebelow="12" linebreak="space" pagebreak-before="false" initial="0" bulletsuffix=""/>
<Layout name="Maple Plot" alignment="centred" bullet="none" firstindent="0" leftmargin="0" rightmargin="0" linespacing="0.0" spaceabove="0" spacebelow="0" linebreak="space" pagebreak-before="false" initial="0" bulletsuffix=""/>
<Layout name="Line Printed Output" alignment="left" bullet="none" firstindent="0" leftmargin="0" rightmargin="0" linespacing="0.0" spaceabove="0" spacebelow="0" linebreak="any" pagebreak-before="false" initial="0" bulletsuffix=""/>
<Layout name="Text Output" alignment="left" bullet="none" firstindent="0" leftmargin="0" rightmargin="0" linespacing="0.0" spaceabove="0" spacebelow="0" linebreak="newline" pagebreak-before="false" initial="0" bulletsuffix=""/>
<Layout name="Diagnostic" alignment="left" bullet="none" firstindent="0" leftmargin="0" rightmargin="0" linespacing="0.0" spaceabove="0" spacebelow="0" linebreak="any" pagebreak-before="false" initial="0" bulletsuffix=""/>
<Layout name="Normal" alignment="left" bullet="none" firstindent="0" leftmargin="0" rightmargin="0" linespacing="0.0" spaceabove="0" spacebelow="0" linebreak="space" pagebreak-before="false" initial="0" bulletsuffix=""/>
<Layout name="Maple Output" alignment="centred" bullet="none" firstindent="0" leftmargin="0" rightmargin="0" linespacing="0.3" spaceabove="0" spacebelow="0" linebreak="space" pagebreak-before="false" initial="0" bulletsuffix=""/>
<Layout name="Dash Item" alignment="left" bullet="dash" firstindent="0" leftmargin="0" rightmargin="0" linespacing="0.0" spaceabove="3" spacebelow="3" linebreak="space" pagebreak-before="false" initial="0" bulletsuffix=""/>
<Layout name="HyperlinkError" alignment="left" bullet="none" firstindent="0" leftmargin="0" rightmargin="0" linespacing="0.0" spaceabove="0" spacebelow="0" linebreak="space" pagebreak-before="false" initial="0" bulletsuffix=""/>
<Layout name="Error" alignment="left" bullet="none" firstindent="0" leftmargin="0" rightmargin="0" linespacing="0.0" spaceabove="0" spacebelow="0" linebreak="space" pagebreak-before="false" initial="0" bulletsuffix=""/>
<Layout name="Title" alignment="centred" bullet="none" firstindent="0" leftmargin="0" rightmargin="0" linespacing="0.0" spaceabove="12" spacebelow="12" linebreak="space" pagebreak-before="false" initial="0" bulletsuffix=""/>
<Layout name="Heading 1" alignment="left" bullet="none" firstindent="0" leftmargin="0" rightmargin="0" linespacing="0.0" spaceabove="8" spacebelow="4" linebreak="space" pagebreak-before="false" initial="0" bulletsuffix=""/>
<Layout name="Bullet Item" alignment="left" bullet="dot" firstindent="0" leftmargin="0" rightmargin="0" linespacing="0.0" spaceabove="3" spacebelow="3" linebreak="space" pagebreak-before="false" initial="0" bulletsuffix=""/>
<Layout name="Heading 4" alignment="left" bullet="none" firstindent="0" leftmargin="0" rightmargin="0" linespacing="0.0" spaceabove="0" spacebelow="0" linebreak="space" pagebreak-before="false" initial="0" bulletsuffix=""/>
<Layout name="Heading 3" alignment="left" bullet="none" firstindent="0" leftmargin="0" rightmargin="0" linespacing="0.0" spaceabove="0" spacebelow="0" linebreak="space" pagebreak-before="false" initial="0" bulletsuffix=""/>
<Layout name="Heading 2" alignment="left" bullet="none" firstindent="0" leftmargin="0" rightmargin="0" linespacing="0.0" spaceabove="8" spacebelow="2" linebreak="space" pagebreak-before="false" initial="0" bulletsuffix=""/>
<Layout name="HyperlinkWarning" alignment="left" bullet="none" firstindent="0" leftmargin="0" rightmargin="0" linespacing="0.0" spaceabove="0" spacebelow="0" linebreak="space" pagebreak-before="false" initial="0" bulletsuffix=""/>
<Layout name="List Item" alignment="left" bullet="indent" firstindent="0" leftmargin="0" rightmargin="0" linespacing="0.0" spaceabove="3" spacebelow="3" linebreak="space" pagebreak-before="false" initial="0" bulletsuffix=""/>
<Pencil-style name="Pencil 5" pen-color="[255,0,0]" pen-height="5.0" pen-width="5.0" pen-opacity="1.0"/>
<Pencil-style name="Pencil 4" pen-color="[0,0,255]" pen-height="3.0" pen-width="3.0" pen-opacity="1.0"/>
<Pencil-style name="Pencil 3" pen-color="[0,0,0]" pen-height="3.0" pen-width="3.0" pen-opacity="1.0"/>
<Pencil-style name="Pencil 2" pen-color="[0,0,255]" pen-height="1.0" pen-width="1.0" pen-opacity="1.0"/>
<Pencil-style name="Pencil 1" pen-color="[0,0,0]" pen-height="1.0" pen-width="1.0" pen-opacity="1.0"/>
<Highlighter-style name="Highlighter 2" pen-color="[255,204,0]" pen-height="14.0" pen-width="14.0" pen-opacity="0.8"/>
<Highlighter-style name="Highlighter 1" pen-color="[255,153,255]" pen-height="12.0" pen-width="8.0" pen-opacity="0.8"/>
<Highlighter-style name="Highlighter 4" pen-color="[0,255,255]" pen-height="32.0" pen-width="32.0" pen-opacity="0.8"/>
<Highlighter-style name="Highlighter 3" pen-color="[51,255,0]" pen-height="24.0" pen-width="24.0" pen-opacity="0.8"/>
<Highlighter-style name="Highlighter 5" pen-color="[255,255,0]" pen-height="48.0" pen-width="48.0" pen-opacity="0.8"/>
</Styles>
<Task-table>
    <Task-category name="&lt;default&gt;">
    </Task-category>
</Task-table>
<Task>
</Task>
<Group labelreference="L1" drawlabel="true">
<Input>
<Text-field prompt="&gt; " style="Maple Input" layout="Normal"><Equation executable="true" style="2D Input" input-equation="" display="LUklbXJvd0c2Iy9JK21vZHVsZW5hbWVHNiJJLFR5cGVzZXR0aW5nR0koX3N5c2xpYkdGJzYmLUkjbW9HRiQ2LVEiI0YnLyUsbWF0aHZhcmlhbnRHUSdub3JtYWxGJy8lJmZlbmNlR1EmZmFsc2VGJy8lKnNlcGFyYXRvckdGNC8lKXN0cmV0Y2h5R0Y0LyUqc3ltbWV0cmljR0Y0LyUobGFyZ2VvcEdGNC8lLm1vdmFibGVsaW1pdHNHRjQvJSdhY2NlbnRHRjQvJSdsc3BhY2VHUSYwLjBlbUYnLyUncnNwYWNlR0ZDLUkjbWlHRiQ2JVFfc35NYXBsZX5jb2RlfmZvcn50aGV+ZXhhbXBsZXN+cGFwZXJ+Q29sZX5ldH5hbH4oRG9lc35Zb3VyflNwZWNpZXN+SGF2ZX5NZW1vcnk/fkFuYWx5c2luZ35DYXB0dXJlLVJlY2FwdHVyZX5EYXRhfndpdGh+TWVtb3J5fk1vZGVscy5+KUYnLyUnaXRhbGljR0Y0Ri8vJStleGVjdXRhYmxlR0Y0Ri8=">NiI=</Equation></Text-field>
</Input>
</Group><Presentation-Block>
<Group view="code" labelreference="L3468" drawlabel="true">
<Input>
<Text-field prompt="&gt; " style="Maple Input" layout="Normal"><Equation executable="true" style="2D Input" input-equation="" display="LUklbXJvd0c2Iy9JK21vZHVsZW5hbWVHNiJJLFR5cGVzZXR0aW5nR0koX3N5c2xpYkdGJzYmLUkjbW9HRiQ2LVEiI0YnLyUsbWF0aHZhcmlhbnRHUSdub3JtYWxGJy8lJmZlbmNlR1EmZmFsc2VGJy8lKnNlcGFyYXRvckdGNC8lKXN0cmV0Y2h5R0Y0LyUqc3ltbWV0cmljR0Y0LyUobGFyZ2VvcEdGNC8lLm1vdmFibGVsaW1pdHNHRjQvJSdhY2NlbnRHRjQvJSdsc3BhY2VHUSYwLjBlbUYnLyUncnNwYWNlR0ZDLUkjbWlHRiQ2JVFgdn5FdmVyeX5yZWR+YXJyb3d+cmVwcmVzZW50c35hfmNvbWFuZH5saW5lfmlufk1hcGxlLn5Ub35hY3RpdmF0ZX50aGV+Y29kZX5pbn5NYXBsZSx+cHJlc3N+ZW50ZXJ+d2hpbHN0fm9ufnRoYXR+bGluZS5+QX4nIyd+YXR+dGhlfnN0YXJ0fm9mfnRoZX5saW5lfm1lYW5zfnRoYXR+bGluZX5pc35qdXN0fmF+Y29tbWVudC5GJy8lJ2l0YWxpY0dGNEYvLyUrZXhlY3V0YWJsZUdGNEYv">NiI=</Equation></Text-field>
</Input>
</Group>
<Group view="code" labelreference="L3658" drawlabel="true">
<Input>
<Text-field prompt="&gt; " style="Maple Input" layout="Normal"><Equation executable="true" style="2D Input" input-equation="" display="LUklbXJvd0c2Iy9JK21vZHVsZW5hbWVHNiJJLFR5cGVzZXR0aW5nR0koX3N5c2xpYkdGJzYmLUkjbW9HRiQ2LVEiI0YnLyUsbWF0aHZhcmlhbnRHUSdub3JtYWxGJy8lJmZlbmNlR1EmZmFsc2VGJy8lKnNlcGFyYXRvckdGNC8lKXN0cmV0Y2h5R0Y0LyUqc3ltbWV0cmljR0Y0LyUobGFyZ2VvcEdGNC8lLm1vdmFibGVsaW1pdHNHRjQvJSdhY2NlbnRHRjQvJSdsc3BhY2VHUSYwLjBlbUYnLyUncnNwYWNlR0ZDLUkjbWlHRiQ2JVFbdVRvfnVzZX50aGlzfmNvZGUsfmZpcnN0fmNsaWNrfm9ufnRoZX5ncmV5fmFycm93fmJlbG93fnRvfm9wZW5+dGhlfk1hcGxlfnByb2NlZWR1cmVzLn5UaGVzZX5uZWVkfmFjdGl2YXRpbmd+KGJ5fnByZXNzaW5nfmVudGVyKSx+YW5kfmFyZX5jYWxsZWR+bGF0ZXJ+aW5+dGhlfmNvZGVGJy8lJ2l0YWxpY0dGNEYvLyUrZXhlY3V0YWJsZUdGNEYv">LUklbXJvd0c2Iy9JK21vZHVsZW5hbWVHNiJJLFR5cGVzZXR0aW5nR0koX3N5c2xpYkdGJzYmLUkjbW9HRiQ2LVEiI0YnLyUsbWF0aHZhcmlhbnRHUSdub3JtYWxGJy8lJmZlbmNlR1EmZmFsc2VGJy8lKnNlcGFyYXRvckdGNC8lKXN0cmV0Y2h5R0Y0LyUqc3ltbWV0cmljR0Y0LyUobGFyZ2VvcEdGNC8lLm1vdmFibGVsaW1pdHNHRjQvJSdhY2NlbnRHRjQvJSdsc3BhY2VHUSYwLjBlbUYnLyUncnNwYWNlR0ZDLUkjbWlHRiQ2JVFbdVRvfnVzZX50aGlzfmNvZGUsfmZpcnN0fmNsaWNrfm9ufnRoZX5ncmV5fmFycm93fmJlbG93fnRvfm9wZW5+dGhlfk1hcGxlfnByb2NlZWR1cmVzLn5UaGVzZX5uZWVkfmFjdGl2YXRpbmd+KGJ5fnByZXNzaW5nfmVudGVyKSx+YW5kfmFyZX5jYWxsZWR+bGF0ZXJ+aW5+dGhlfmNvZGVGJy8lJ2l0YWxpY0dGNEYvLyUrZXhlY3V0YWJsZUdGNEYv</Equation></Text-field>
</Input>
</Group>
<Group view="code" labelreference="L3685" drawlabel="true">
<Input>
<Text-field prompt="&gt; " style="Maple Input" layout="Normal"><Equation executable="true" style="2D Input" input-equation="" display="LUklbXJvd0c2Iy9JK21vZHVsZW5hbWVHNiJJLFR5cGVzZXR0aW5nR0koX3N5c2xpYkdGJzZlbi1JI21vR0YkNi1RIiNGJy8lLG1hdGh2YXJpYW50R1Enbm9ybWFsRicvJSZmZW5jZUdRJmZhbHNlRicvJSpzZXBhcmF0b3JHRjQvJSlzdHJldGNoeUdGNC8lKnN5bW1ldHJpY0dGNC8lKGxhcmdlb3BHRjQvJS5tb3ZhYmxlbGltaXRzR0Y0LyUnYWNjZW50R0Y0LyUnbHNwYWNlR1EmMC4wZW1GJy8lJ3JzcGFjZUdGQy1JI21pR0YkNiZRWUNvbW1lbnRzfmlufmdyZWVufnNwZWNpZnl+dGhlfm1haW5+c3RlcHN+b2Z+dGhlfm1ldGhvZC5+RicvJSdpdGFsaWNHRjQvJStmb3JlZ3JvdW5kR1EqWzAsMTI4LDBdRidGLy1GRzYmUTtCbHVlfmlzfnRoZX5NYXBsZX5vdXRwdXQufkYnRkovRk1RKlswLDAsMjU1XUYnRi8tRkc2JVElTm90ZUYnRkpGLy1GLDYtUSJ+RidGL0YyRjVGN0Y5RjtGPUY/RkFGRC1GRzYlUSV0aGF0RidGSkYvRlctRkc2JVEiYUYnRkpGL0ZXLUZHNiVRKnNlbWljb2xvbkYnRkpGL0ZXLUYsNi1RIidGJ0YvRjJGNUY3RjlGO0Y9Rj8vRkJRLDAuMTExMTExMWVtRidGRC1GLDYtUSI7RidGL0YyL0Y2USV0cnVlRidGN0Y5RjtGPUY/RkEvRkVRLDAuMjc3Nzc3OGVtRidGXW9GVy1GRzYlUSppbmRpY2F0ZXNGJ0ZKRi9GVy1GLDYuUSN0b0YnLyUlYm9sZEdGNEYvRjJGNUY3RjlGO0Y9Rj9GQUZERlctRkc2JVEmTWFwbGVGJ0ZKRi9GV0ZaRlctRkc2JVEocmVzdWx0c0YnRkpGL0ZXLUZHNiVRJ3Nob3VsZEYnRkpGL0ZXLUZHNiVRI2JlRidGSkYvRlctRkc2JVEqZGlzcGxheWVkRidGSkYvRlctRkc2JVEod2hlcmVhc0YnRkpGL0ZXRmduRlctRkc2JVEmY29sb25GJ0ZKRi9GV0Zdby1GLDYtUSI6RidGL0YyRjVGN0Y5RjtGPUY/L0ZCRmhvRmdvRl1vRldGaW9GV0ZaRldGZHBGV0ZncEZXLUYsNi9RJG5vdEYnL0ZgcEZmby9GMFElYm9sZEYnLyUrZm9udHdlaWdodEdGX3JGMkY1RjdGOUY7Rj1GP0ZBRkRGV0ZqcEZXRl1xLUYsNi1RIi5GJ0YvRjJGNUY3RjlGO0Y9Rj9GQUZELyUrZXhlY3V0YWJsZUdGNEYv">LUklbXJvd0c2Iy9JK21vZHVsZW5hbWVHNiJJLFR5cGVzZXR0aW5nR0koX3N5c2xpYkdGJzZlbi1JI21vR0YkNi1RIiNGJy8lLG1hdGh2YXJpYW50R1Enbm9ybWFsRicvJSZmZW5jZUdRJmZhbHNlRicvJSpzZXBhcmF0b3JHRjQvJSlzdHJldGNoeUdGNC8lKnN5bW1ldHJpY0dGNC8lKGxhcmdlb3BHRjQvJS5tb3ZhYmxlbGltaXRzR0Y0LyUnYWNjZW50R0Y0LyUnbHNwYWNlR1EmMC4wZW1GJy8lJ3JzcGFjZUdGQy1JI21pR0YkNiZRWUNvbW1lbnRzfmlufmdyZWVufnNwZWNpZnl+dGhlfm1haW5+c3RlcHN+b2Z+dGhlfm1ldGhvZC5+RicvJSdpdGFsaWNHRjQvJStmb3JlZ3JvdW5kR1EqWzAsMTI4LDBdRidGLy1GRzYmUTtCbHVlfmlzfnRoZX5NYXBsZX5vdXRwdXQufkYnRkovRk1RKlswLDAsMjU1XUYnRi8tRkc2JVElTm90ZUYnRkpGLy1GLDYtUSJ+RidGL0YyRjVGN0Y5RjtGPUY/RkFGRC1GRzYlUSV0aGF0RidGSkYvRlctRkc2JVEiYUYnRkpGL0ZXLUZHNiVRKnNlbWljb2xvbkYnRkpGL0ZXLUYsNi1RIidGJ0YvRjJGNUY3RjlGO0Y9Rj8vRkJRLDAuMTExMTExMWVtRidGRC1GLDYtUSI7RidGL0YyL0Y2USV0cnVlRidGN0Y5RjtGPUY/RkEvRkVRLDAuMjc3Nzc3OGVtRidGXW9GVy1GRzYlUSppbmRpY2F0ZXNGJ0ZKRi9GVy1GLDYuUSN0b0YnLyUlYm9sZEdGNEYvRjJGNUY3RjlGO0Y9Rj9GQUZERlctRkc2JVEmTWFwbGVGJ0ZKRi9GV0ZaRlctRkc2JVEocmVzdWx0c0YnRkpGL0ZXLUZHNiVRJ3Nob3VsZEYnRkpGL0ZXLUZHNiVRI2JlRidGSkYvRlctRkc2JVEqZGlzcGxheWVkRidGSkYvRlctRkc2JVEod2hlcmVhc0YnRkpGL0ZXRmduRlctRkc2JVEmY29sb25GJ0ZKRi9GV0Zdby1GLDYtUSI6RidGL0YyRjVGN0Y5RjtGPUY/L0ZCRmhvRmdvRl1vRldGaW9GV0ZaRldGZHBGV0ZncEZXLUYsNi9RJG5vdEYnL0ZgcEZmby9GMFElYm9sZEYnLyUrZm9udHdlaWdodEdGX3JGMkY1RjdGOUY7Rj1GP0ZBRkRGV0ZqcEZXRl1xLUYsNi1RIi5GJ0YvRjJGNUY3RjlGO0Y9Rj9GQUZELyUrZXhlY3V0YWJsZUdGNEYv</Equation></Text-field>
</Input>
</Group></Presentation-Block>
<Section collapsed="true" MultipleChoiceAnswerIndex="-1" MultipleChoiceRandomizeChoices="false" TrueFalseAnswerIndex="-1" EssayAnswerRows="5" EssayAnswerColumns="60"><Title>
<Text-field style="Heading 1" layout="Heading 1"><Font bold="false">This section contains all the Maple procedures for finding derivative matrices and exhaustive summaries etc. Click on the arrow to open the section. (This code needs to be executed for the code in later sections to run).</Font></Text-field></Title>
<Text-field style="Text" layout="Normal"></Text-field>
<Group labelreference="L3492" drawlabel="true">
<Input>
<Text-field prompt="&gt; " style="Maple Input" layout="Normal"><Equation executable="true" style="2D Input" input-equation="" display="LUklbXJvd0c2Iy9JK21vZHVsZW5hbWVHNiJJLFR5cGVzZXR0aW5nR0koX3N5c2xpYkdGJzYmLUkjbW9HRiQ2LVEiI0YnLyUsbWF0aHZhcmlhbnRHUSdub3JtYWxGJy8lJmZlbmNlR1EmZmFsc2VGJy8lKnNlcGFyYXRvckdGNC8lKXN0cmV0Y2h5R0Y0LyUqc3ltbWV0cmljR0Y0LyUobGFyZ2VvcEdGNC8lLm1vdmFibGVsaW1pdHNHRjQvJSdhY2NlbnRHRjQvJSdsc3BhY2VHUSYwLjBlbUYnLyUncnNwYWNlR0ZDLUkjbWlHRiQ2JVFkdlRvfmV4ZWN1dGV+dGhpc35zZWN0aW9ufmVpdGhlcn5wcmVzc35lbnRlcn5mb3J+ZWFjaH5leGVjdXRpb25+Z3JvdXB+b3J+Y29tbWFuZH4oZWFjaH5yZWR+YXJyb3dlZH5zdWJzZWN0aW9uKSx+b3J+aGlnaGxpZ2h0fmFsbH50aGV+Y29kZX5pbn50aGlzfnNlY3Rpb25+YW5kfmNsaWNrfnRoZX4nISd+aW5+dGhlfnRvcH5iYXIuRicvJSdpdGFsaWNHRjRGLy8lK2V4ZWN1dGFibGVHRjRGLw==">NiI=</Equation></Text-field>
</Input>
</Group>
<Group labelreference="L3660" drawlabel="true">
<Input>
<Text-field prompt="&gt; " style="Maple Input" layout="Normal"><Equation executable="true" style="2D Input" input-equation="with(LinearAlgebra):" display="LUklbXJvd0c2Iy9JK21vZHVsZW5hbWVHNiJJLFR5cGVzZXR0aW5nR0koX3N5c2xpYkdGJzYnLUkjbWlHRiQ2JVEld2l0aEYnLyUnaXRhbGljR1EldHJ1ZUYnLyUsbWF0aHZhcmlhbnRHUSdpdGFsaWNGJy1JKG1mZW5jZWRHRiQ2JC1GIzYkLUYsNiVRLkxpbmVhckFsZ2VicmFGJ0YvRjIvRjNRJ25vcm1hbEYnRj0tSSNtb0dGJDYtUSI6RidGPS8lJmZlbmNlR1EmZmFsc2VGJy8lKnNlcGFyYXRvckdGRS8lKXN0cmV0Y2h5R0ZFLyUqc3ltbWV0cmljR0ZFLyUobGFyZ2VvcEdGRS8lLm1vdmFibGVsaW1pdHNHRkUvJSdhY2NlbnRHRkUvJSdsc3BhY2VHUSwwLjI3Nzc3NzhlbUYnLyUncnNwYWNlR0ZULyUrZXhlY3V0YWJsZUdGRUY9">QyQtSSV3aXRoRzYiNiNJLkxpbmVhckFsZ2VicmFHNiQlKnByb3RlY3RlZEdJKF9zeXNsaWJHRiUhIiI=</Equation></Text-field>
</Input>
</Group>
<Group labelreference="L3474" drawlabel="true">
<Input>
<Text-field prompt="&gt; " style="Maple Input" layout="Normal"><Equation executable="true" style="2D Input" input-equation="Dmat := proc (se, pars) local DD1, i, j; description &quot;Form the derivative matrix, by differentiating vector se with respect to parameters in vector pars&quot;; with(LinearAlgebra); DD1 := Matrix(1 .. Dimension(pars), 1 .. Dimension(se)); for i to Dimension(pars) do for j to Dimension(se) do DD1[i, j] := diff(se[j], pars[i]) end do end do; DD1 end proc:" display="LUklbXJvd0c2Iy9JK21vZHVsZW5hbWVHNiJJLFR5cGVzZXR0aW5nR0koX3N5c2xpYkdGJzZoci1JI21pR0YkNiVRJURtYXRGJy8lJ2l0YWxpY0dRJXRydWVGJy8lLG1hdGh2YXJpYW50R1EnaXRhbGljRictSSNtb0dGJDYtUSJ+RicvRjNRJ25vcm1hbEYnLyUmZmVuY2VHUSZmYWxzZUYnLyUqc2VwYXJhdG9yR0Y9LyUpc3RyZXRjaHlHRj0vJSpzeW1tZXRyaWNHRj0vJShsYXJnZW9wR0Y9LyUubW92YWJsZWxpbWl0c0dGPS8lJ2FjY2VudEdGPS8lJ2xzcGFjZUdRJjAuMGVtRicvJSdyc3BhY2VHRkwtRjY2LVEqJmNvbG9uZXE7RidGOUY7Rj5GQEZCRkRGRkZIL0ZLUSwwLjI3Nzc3NzhlbUYnL0ZORlMtRjY2L1ElcHJvY0YnLyUlYm9sZEdGMS9GM1ElYm9sZEYnLyUrZm9udHdlaWdodEdGZW5GO0Y+RkBGQkZERkZGSEZKRk0tSShtZmVuY2VkR0YkNiQtRiM2Ji1GLDYlUSNzZUYnRi9GMi1GNjYuUSIsRidGL0YyRjsvRj9GMUZARkJGREZGRkhGSi9GTlEsMC4zMzMzMzMzZW1GJy1GLDYlUSVwYXJzRidGL0YyRjlGOUY1LUknbXNwYWNlR0YkNiYvJSdoZWlnaHRHUSYwLjBleEYnLyUmd2lkdGhHRkwvJSZkZXB0aEdGXnAvJSpsaW5lYnJlYWtHUShuZXdsaW5lRictRmpvNiZGXHBGX3BGYXAvRmRwUSVhdXRvRictRjY2L1EmbG9jYWxGJ0ZYRlpGZm5GO0Y+RkBGQkZERkZGSEZKRk1GNS1GLDYlUSRERDFGJ0YvRjItRjY2LUZib0Y5RjtGY29GQEZCRkRGRkZIRkpGZG9GNS1GLDYlUSJpRidGL0YyRmBxRjUtRiw2JVEiakYnRi9GMi1GNjYtUSI7RidGOUY7RmNvRkBGQkZERkZGSEZKRlRGaW9GaW8tRjY2L1EsZGVzY3JpcHRpb25GJ0ZYRlpGZm5GO0Y+RkBGQkZERkZGSEZKRk1GNS1JI21zR0YkNiNRXXFGb3JtfnRoZX5kZXJpdmF0aXZlfm1hdHJpeCx+Ynl+ZGlmZmVyZW50aWF0aW5nfnZlY3Rvcn5zZX53aXRofnJlc3BlY3R+dG9+cGFyYW1ldGVyc35pbn52ZWN0b3J+cGFyc0YnRmhxRmlvLUYsNiVRJXdpdGhGJ0YvRjItRmluNiQtRiM2JC1GLDYlUS5MaW5lYXJBbGdlYnJhRidGL0YyRjlGOS1GNjYtUSI6RidGOUY7Rj5GQEZCRkRGRkZIRlJGVEZpb0Zpb0ZdcUY1Rk8tRiw2JVEnTWF0cml4RidGL0YyLUZpbjYkLUYjNiwtSSNtbkdGJDYkUSIxRidGOS1GNjYtUSMuLkYnRjlGO0Y+RkBGQkZERkZGSC9GS1EsMC4yMjIyMjIyZW1GJ0ZNLUYsNiVRKkRpbWVuc2lvbkYnRi9GMi1GaW42JC1GIzYkRmZvRjlGOUZgcUZmc0Zqc0ZfdC1GaW42JC1GIzYkRl1vRjlGOUY5RjlGXHNGaW8tRjY2L1EkZm9yRidGWEZaRmZuRjtGPkZARkJGREZGRkhGSi9GTkZedEY1RmJxRjUtRjY2L1ElZnJvbUYnRlhGWkZmbkY7Rj5GQEZCRkRGRkZIRl10Rl11RjVGZnNGNS1GNjYvUSN0b0YnRlhGWkZmbkY7Rj5GQEZCRkRGRkZIRl10Rl11RjVGX3RGYnRGNUY1LUY2Ni9RI2RvRidGWEZaRmZuRjtGPkZARkJGREZGRkhGXXRGXXVGNUZpb0Y1RjVGNUY1RjVGNUZqdEY1RmVxRjVGXnVGNUZmc0Y1RmF1RjVGX3RGZnRGNUZkdUY1RmlvRjVGNUY1RjVGNUY1RjVGNUY1RjVGNUY1Rl1xLUZpbjYmLUYjNiZGYnFGYHFGZXFGOUY5LyUlb3BlbkdRIltGJy8lJmNsb3NlR1EiXUYnRjVGT0Y1LUYsNiVRJWRpZmZGJ0YvRjItRmluNiQtRiM2KEZdby1GaW42Ji1GIzYkRmVxRjlGOUZbdkZedkZgcUZmby1GaW42Ji1GIzYkRmJxRjlGOUZbdkZedkY5RjlGNUZpb0Y1RjVGNUY1RjVGNS1GNjYvUSRlbmRGJ0ZYRlpGZm5GO0Y+RkBGQkZERkZGSC9GS0Zlb0ZNRjVGZHVGaW9GYHdGNUZkdUZocUZpb0ZdcUZocUZpby1GNjYvRjhGWEZaRmZuRjtGPkZARkJGREZGRkhGSkZNLUY2Ni9GYndGWEZaRmZuRjtGPkZARkJGREZGRkhGSkZNRmR3RlUtRjY2L0Zec0ZYRlpGZm5GO0Y+RkBGQkZERkZGSEZSRlRGZnAtRiw2I1EhRicvJStleGVjdXRhYmxlR0Y9Rjk=">QyQ+SSVEbWF0RzYiZio2JEkjc2VHRiVJJXBhcnNHRiU2JUkkREQxR0YlSSJpR0YlSSJqR0YlRiVGJUMmLUkld2l0aEc2JCUqcHJvdGVjdGVkR0koX3N5c2xpYkdGJTYjSS5MaW5lYXJBbGdlYnJhR0YxPjgkLUknTWF0cml4R0YlNiQ7IiIiLUkqRGltZW5zaW9uR0YlNiM5JTtGPC1GPjYjOSQ/KDglRjxGPEY9SSV0cnVlR0YyPyg4JkY8RjxGQkZHPiZGNzYkRkZGSS1JJWRpZmZHRjI2JCZGRDYjRkkmRkA2I0ZGRjc2I1FdcUZvcm1+dGhlfmRlcml2YXRpdmV+bWF0cml4LH5ieX5kaWZmZXJlbnRpYXRpbmd+dmVjdG9yfnNlfndpdGh+cmVzcGVjdH50b35wYXJhbWV0ZXJzfmlufnZlY3Rvcn5wYXJzRiVGJUYlISIi</Equation></Text-field>
</Input>
</Group>
<Group labelreference="L3477" drawlabel="true">
<Input>
<Text-field prompt="&gt; " style="Maple Input" layout="Normal"><Equation executable="true" style="2D Input" input-equation="Estpars := proc (DD1, pars) local r, d, alphapre, alpha, PDE, FF, i, ans; description &quot;Finds the estimable set of parameters for derivative matrix DD1&quot;; with(LinearAlgebra); r := Rank(DD1); d := Dimension(pars)-r; alphapre := NullSpace(Transpose(DD1)); alpha := Matrix(d, Dimension(pars)); PDE := Vector(d); FF := f(seq(pars[i], i = 1 .. Dimension(pars))); for i to d do alpha[i, 1 .. Dimension(pars)] := alphapre[i]; PDE[i] := add((diff(FF, pars[j]))*alpha[i, j], j = 1 .. Dimension(pars)) end do; ans := pdsolve({seq(PDE[i] = 0, i = 1 .. d)}) end proc:" display="LUklbXJvd0c2Iy9JK21vZHVsZW5hbWVHNiJJLFR5cGVzZXR0aW5nR0koX3N5c2xpYkdGJzZedC1JI21pR0YkNiVRKEVzdHBhcnNGJy8lJ2l0YWxpY0dRJXRydWVGJy8lLG1hdGh2YXJpYW50R1EnaXRhbGljRictSSNtb0dGJDYtUSJ+RicvRjNRJ25vcm1hbEYnLyUmZmVuY2VHUSZmYWxzZUYnLyUqc2VwYXJhdG9yR0Y9LyUpc3RyZXRjaHlHRj0vJSpzeW1tZXRyaWNHRj0vJShsYXJnZW9wR0Y9LyUubW92YWJsZWxpbWl0c0dGPS8lJ2FjY2VudEdGPS8lJ2xzcGFjZUdRJjAuMGVtRicvJSdyc3BhY2VHRkwtRjY2LVEqJmNvbG9uZXE7RidGOUY7Rj5GQEZCRkRGRkZIL0ZLUSwwLjI3Nzc3NzhlbUYnL0ZORlMtRjY2L1ElcHJvY0YnLyUlYm9sZEdGMS9GM1ElYm9sZEYnLyUrZm9udHdlaWdodEdGZW5GO0Y+RkBGQkZERkZGSEZKRk0tSShtZmVuY2VkR0YkNiQtRiM2Ji1GLDYlUSRERDFGJ0YvRjItRjY2LVEiLEYnRjlGOy9GP0YxRkBGQkZERkZGSEZKL0ZOUSwwLjMzMzMzMzNlbUYnLUYsNiVRJXBhcnNGJ0YvRjJGOUY5LUYsNiNRIUYnLUknbXNwYWNlR0YkNiYvJSdoZWlnaHRHUSYwLjBleEYnLyUmd2lkdGhHRkwvJSZkZXB0aEdGYXAvJSpsaW5lYnJlYWtHUShuZXdsaW5lRictRjY2L1EmbG9jYWxGJ0ZYRlpGZm5GO0Y+RkBGQkZERkZGSEZKRk1GNS1GLDYlUSJyRidGL0YyRmBvLUYsNiVRImRGJ0YvRjJGYG8tRiw2JVEpYWxwaGFwcmVGJ0YvRjJGYG8tRiw2JVEmYWxwaGFGJy9GMEY9RjlGYG8tRiw2JVEkUERFRidGL0YyRmBvLUYsNiVRI0ZGRidGL0YyRmBvLUYsNiVRImlGJ0YvRjJGYG8tRiw2JVEkYW5zRidGL0YyLUY2Ni1RIjtGJ0Y5RjtGY29GQEZCRkRGRkZIRkpGVEZccC1GNjYvUSxkZXNjcmlwdGlvbkYnRlhGWkZmbkY7Rj5GQEZCRkRGRkZIRkpGTUY1LUkjbXNHRiQ2I1FqbkZpbmRzfnRoZX5lc3RpbWFibGV+c2V0fm9mfnBhcmFtZXRlcnN+Zm9yfmRlcml2YXRpdmV+bWF0cml4fkREMUYnRmVyRlxwLUYsNiVRJXdpdGhGJ0YvRjItRmluNiQtRiM2JC1GLDYlUS5MaW5lYXJBbGdlYnJhRidGL0YyRjlGOS1GNjYtUSI6RidGOUY7Rj5GQEZCRkRGRkZIRlJGVEZccC1GLDYmRl5xRi8vJStleGVjdXRhYmxlR0Y9RjItRjY2LkZRRl50RjlGO0Y+RkBGQkZERkZGSEZSRlQtRiw2JlElUmFua0YnRi9GXnRGMi1GaW42JC1GIzYkRl1vRjlGOUZlckZccC1GLDYmRmFxRi9GXnRGMkZgdC1GLDYmUSpEaW1lbnNpb25GJ0YvRl50RjItRmluNiUtRiM2JC1GLDYmRmhvRi9GXnRGMkY5Rl50RjktRjY2LlEqJnVtaW51czA7RidGXnRGOUY7Rj5GQEZCRkRGRkZIL0ZLUSwwLjIyMjIyMjJlbUYnL0ZORmh1Rlx0LUY2Ni5GW3RGXnRGOUY7Rj5GQEZCRkRGRkZIRlJGVEZccEZicUY1Rk8tRiw2JVEqTnVsbFNwYWNlRidGL0YyLUZpbjYkLUYjNiUtRiw2JVEqVHJhbnNwb3NlRidGL0YyRmV0RjlGOUZpc0ZccC1GLDYlUSgmYWxwaGE7RidGaHFGOUY1Rk8tRiw2JVEnTWF0cml4RidGL0YyLUZpbjYkLUYjNidGX3FGYG8tRiM2JS1GLDYlRl11Ri9GMi1GaW42JC1GIzYkRmZvRjlGOUY5RmlvRjlGOUZpc0Y1RmlxRjVGT0Y1LUYsNiVRJ1ZlY3RvckYnRi9GMi1GaW42JC1GIzYkRl9xRjlGOUZpc0ZccEZcckY1Rk8tRiw2JVEiZkYnRi9GMi1GaW42JC1GIzYlLUYsNiVRJHNlcUYnRi9GMi1GaW42JC1GIzYsRmZvLUZpbjYmLUYjNiRGX3JGOUY5LyUlb3BlbkdRIltGJy8lJmNsb3NlR1EiXUYnRmBvRl9yLUY2Ni1RIj1GJ0Y5RjtGPkZARkJGREZGRkhGUkZULUkjbW5HRiQ2JFEiMUYnRjktRjY2LVEjLi5GJ0Y5RjtGPkZARkJGREZGRkhGZ3VGTUZid0Zkd0Y5RjlGOUY5RmlzRlxwLUY2Ni9RJGZvckYnRlhGWkZmbkY7Rj5GQEZCRkRGRkZIRkpGaXVGNUZfckY1LUY2Ni9RJWZyb21GJ0ZYRlpGZm5GO0Y+RkBGQkZERkZGSEZndUZpdUY1Rmp5RjUtRjY2L1EjdG9GJ0ZYRlpGZm5GO0Y+RkBGQkZERkZGSEZndUZpdUY1Rl9xRjUtRjY2L1EjZG9GJ0ZYRlpGZm5GO0Y+RkBGQkZERkZGSEZndUZpdUZccEY1RjVGNUY1RjVGNUY1RjVGNUZmdi1GaW42Ji1GIzYpRl9yRmBvRmp5Rl56RmB3RmlvRjlGOUZheUZkeUY1Rk9GYnFGXXlGaXNGXHBGNUY1RjVGNUY1RjVGNUY1RjVGaXFGXXlGNUZPRjUtRiw2JVEkYWRkRidGL0YyLUZpbjYkLUYjNi8tRiw2JVElZGlmZkYnRi9GMi1GaW42JC1GIzYnRlxyRmBvRmZvLUZpbjYmLUYjNiQtRiw2JVEiakYnRi9GMkY5RjlGYXlGZHlGOUY5LUY2Ni1RJyZzZG90O0YnRjlGO0Y+RkBGQkZERkZGSEZKRk1GZnYtRmluNiYtRiM2JkZfckZgb0ZjXGxGOUY5RmF5RmR5RmBvRmNcbEZneUZqeUZeekZid0Zkd0Y5RjlGaXNGXHAtRjY2L1EkZW5kRidGWEZaRmZuRjtGPkZARkJGREZGRkgvRktGZW9GTUY1Rmp6RmlzRlxwLUY2Ni5GOEZedEY5RjtGPkZARkJGREZGRkhGSkZNRmJyRjVGTy1GLDYlUShwZHNvbHZlRidGL0YyLUZpbjYkLUYjNiQtRmluNiYtRiM2JUZmeC1GaW42JC1GIzYtRmlxRl15Rmd5LUZbejYkUSIwRidGOUZgb0ZfckZneUZqeUZeekZfcUY5RjlGOUY5L0ZieVEifGZyRicvRmV5USJ8aHJGJ0Y5RjlGZXJGXHAtRjY2L0ZfXWxGWEZaRmZuRjtGPkZARkJGREZGRkhGSkZNLUY2Ni9GOEZYRlpGZm5GO0Y+RkBGQkZERkZGSEZKRk1GVS1GNjYvRlt0RlhGWkZmbkY7Rj5GQEZCRkRGRkZIRlJGVEZedEY5">QyQ+SShFc3RwYXJzRzYiZio2JEkkREQxR0YlSSVwYXJzR0YlNipJInJHRiVJImRHRiVJKWFscGhhcHJlR0YlSSZhbHBoYUdGJUkkUERFR0YlSSNGRkdGJUkiaUdGJUkkYW5zR0YlRiVGJUMrLUkld2l0aEc2JCUqcHJvdGVjdGVkR0koX3N5c2xpYkdGJTYjSS5MaW5lYXJBbGdlYnJhR0Y2PjgkLUklUmFua0dGJTYjOSQ+OCUsJi1JKkRpbWVuc2lvbkdGJTYjOSUiIiJGPCEiIj44Ji1JKk51bGxTcGFjZUdGJTYjLUkqVHJhbnNwb3NlR0YlRj8+OCctSSdNYXRyaXhHRiU2JEZCRkQ+OCgtSSdWZWN0b3JHRiU2I0ZCPjgpLUkiZkdGJTYjLUkkc2VxR0Y3NiQmRkc2IzgqL0ZfbztGSEZEPyhGX29GSEZIRkJJJXRydWVHRjdDJD4mRlI2JEZfb0ZhbyZGS0Zebz4mRldGXm8tSSRhZGRHRjc2JComLUklZGlmZkdGNzYkRmZuJkZHNiNJImpHRiVGSCZGUjYkRl9vRmRwRkgvRmRwRmFvPjgrLUkocGRzb2x2ZUdGJTYjPCMtRltvNiQvRmpvIiIhL0ZfbztGSEZCNiNRam5GaW5kc350aGV+ZXN0aW1hYmxlfnNldH5vZn5wYXJhbWV0ZXJzfmZvcn5kZXJpdmF0aXZlfm1hdHJpeH5ERDFGJUYlRiVGSQ==</Equation></Text-field>
</Input>
</Group>
<Group labelreference="L3478" drawlabel="true">
<Input>
<Text-field prompt="&gt; " style="Maple Input" layout="Normal"><Equation executable="true" style="2D Input" input-equation="exsumP := proc (T, N) local i, j, t, k, kappa, kappaindex; description &quot;Finds the probability combinations / exhaustive summary for the P model&quot;; with(LinearAlgebra); kappa := Vector(N*T-T+T*N^2-N^2+N^3*T-2*N^3); kappaindex := 1; for t to T do for j to N-1 do kappa[kappaindex] := add(pii[i, j, t], i = 1 .. N); kappaindex := kappaindex+1 end do end do; for t from 2 to T-1 do for i from 2 to N do for j to N-1 do kappa[kappaindex] := pii[i, j, t]; kappaindex := kappaindex+1 end do end do end do; for t from 2 to T-1 do for i to N-1 do for j from N to N do kappa[kappaindex] := pii[i, j, t]; kappaindex := kappaindex+1 end do end do end do; for t to 1 do for j to N-1 do for k to N do kappa[kappaindex] := add(pii[i, j, t]*phi[i, j, k, t]*p[k, t+1], i = 1 .. N); kappaindex := kappaindex+1 end do end do; for k to N do kappa[kappaindex] := add(pii[i, N, t]*phi[i, N, k, t]*p[k, t+1], i = 1 .. N-1)+(1-add(add(pii[i, j, t], j = 1 .. N), i = 1 .. N-1)-add(pii[N, j, t], j = 1 .. N-1))*phi[N, N, k, t]*p[k, t+1]; kappaindex := kappaindex+1 end do end do; for t from 2 to T-1 do for i to N do for j to N do for k to N do kappa[kappaindex] := phi[i, j, k, t]*p[k, t+1]; kappaindex := kappaindex+1 end do end do end do end do; for t from 2 to T-1 do for i to N do kappa[kappaindex] := p[i, t]; kappaindex := kappaindex+1 end do end do; kappa end proc:" display="LUklbXJvd0c2Iy9JK21vZHVsZW5hbWVHNiJJLFR5cGVzZXR0aW5nR0koX3N5c2xpYkdGJzZdYW8tSSNtaUdGJDYlUSdleHN1bVBGJy8lJ2l0YWxpY0dRJXRydWVGJy8lLG1hdGh2YXJpYW50R1EnaXRhbGljRictSSNtb0dGJDYtUSomY29sb25lcTtGJy9GM1Enbm9ybWFsRicvJSZmZW5jZUdRJmZhbHNlRicvJSpzZXBhcmF0b3JHRj0vJSlzdHJldGNoeUdGPS8lKnN5bW1ldHJpY0dGPS8lKGxhcmdlb3BHRj0vJS5tb3ZhYmxlbGltaXRzR0Y9LyUnYWNjZW50R0Y9LyUnbHNwYWNlR1EsMC4yNzc3Nzc4ZW1GJy8lJ3JzcGFjZUdGTC1GNjYvUSVwcm9jRicvJSVib2xkR0YxL0YzUSVib2xkRicvJStmb250d2VpZ2h0R0ZVRjtGPkZARkJGREZGRkgvRktRJjAuMGVtRicvRk5GWS1JKG1mZW5jZWRHRiQ2JC1GIzYmLUYsNiVRIlRGJ0YvRjItRjY2LVEiLEYnRjlGOy9GP0YxRkBGQkZERkZGSEZYL0ZOUSwwLjMzMzMzMzNlbUYnLUYsNiVRIk5GJ0YvRjJGOUY5LUYsNiNRIUYnLUknbXNwYWNlR0YkNiYvJSdoZWlnaHRHUSYwLjBleEYnLyUmd2lkdGhHRlkvJSZkZXB0aEdGXnAvJSpsaW5lYnJlYWtHUShuZXdsaW5lRictRjY2LVEifkYnRjlGO0Y+RkBGQkZERkZGSEZYRlotRjY2L1EmbG9jYWxGJ0ZSRlRGVkY7Rj5GQEZCRkRGRkZIRlhGWkZmcC1GLDYlUSJpRidGL0YyRl1vRmZwLUYsNiVRImpGJ0YvRjJGXW8tRiw2JVEidEYnRi9GMkZdby1GLDYlUSJrRidGL0YyRl1vLUYsNiVRJmthcHBhRicvRjBGPUY5Rl1vLUYsNiVRK2thcHBhaW5kZXhGJ0YvRjItRjY2LVEiO0YnRjlGO0Zgb0ZARkJGREZGRkhGWEZNRmlvLUY2Ni9RLGRlc2NyaXB0aW9uRidGUkZURlZGO0Y+RkBGQkZERkZGSEZYRlpGZnAtSSNtc0dGJDYjUWJvRmluZHN+dGhlfnByb2JhYmlsaXR5fmNvbWJpbmF0aW9uc34vfmV4aGF1c3RpdmV+c3VtbWFyeX5mb3J+dGhlflB+bW9kZWxGJ0ZfckZpby1GLDYlUSV3aXRoRidGL0YyLUZmbjYkLUYjNiQtRiw2JVEuTGluZWFyQWxnZWJyYUYnRi9GMkY5RjktRjY2LVEiOkYnRjlGO0Y+RkBGQkZERkZGSEZKRk1GZnBGaW9GZnBGaHFGNS1GLDYlUSdWZWN0b3JGJ0YvRjItRmZuNiQtRiM2JkZmby1GIzYwRmZvLUYjNiZGam4tRjY2LVExJkludmlzaWJsZVRpbWVzO0YnRjlGO0Y+RkBGQkZERkZGSEZYRlpGY29GOS1GNjYtUSgmbWludXM7RidGOUY7Rj5GQEZCRkRGRkZIL0ZLUSwwLjIyMjIyMjJlbUYnL0ZORmh0RmpuLUY2Ni1RIitGJ0Y5RjtGPkZARkJGREZGRkhGZ3RGaXQtRiM2JkZqbkZhdC1JJW1zdXBHRiQ2JUZjby1JI21uR0YkNiRRIjJGJ0Y5LyUxc3VwZXJzY3JpcHRzaGlmdEdRIjBGJ0Y5RmR0LUYjNiRGX3VGOUZqdC1GIzYmLUZgdTYlRmNvLUZjdTYkUSIzRidGOUZmdUZhdEZqbkY5RmR0LUYjNiZGYnVGYXRGXXZGOUZmb0Y5RmZvRjlGOUZjc0Zpb0ZmcEZcckY1LUZjdTYkUSIxRidGOUZjc0Zpb0ZmcC1GNjYvUSRmb3JGJ0ZSRlRGVkY7Rj5GQEZCRkRGRkZIRlhGWkZmcEZicUZmcC1GNjYvUSVmcm9tRidGUkZURlZGO0Y+RkBGQkZERkZGSEZYRlpGZnBGZHZGZnAtRjY2L1EjdG9GJ0ZSRlRGVkY7Rj5GQEZCRkRGRkZIRlhGWkZmcEZqbkZmcC1GNjYvUSNkb0YnRlJGVEZWRjtGPkZARkJGREZGRkhGWEZaRmlvRmZwRmZwRmZwRmZwRmZwRmZwRmZwRmZwRmd2RmZwRl9xRmZwRmp2RmZwRmR2RmZwRl13RmZwRmNvRmR0RmR2RmZwRmB3RmlvRmZwRmZwRmZwRmZwRmZwRmZwRmZwRmZwRmZwRmZwRmZwRmZwRmZwRmZwRmZwRmZwRmZwRmhxLUZmbjYmLUYjNiRGXHJGOUY5LyUlb3BlbkdRIltGJy8lJmNsb3NlR1EiXUYnRjUtRiw2JVEkYWRkRidGL0YyLUZmbjYkLUYjNistRiw2JVEkcGlpRidGL0YyLUZmbjYmLUYjNihGXHFGXW9GX3FGXW9GYnFGOUY5Rmd3Rmp3Rl1vRlxxLUY2Ni1RIj1GJ0Y5RjtGPkZARkJGREZGRkhGSkZNRmR2LUY2Ni1RIy4uRidGOUY7Rj5GQEZCRkRGRkZIRmd0RlpGY29GOUY5Rl9yRmlvRmZwRmZwRmZwRmZwRmZwRmZwRmZwRmZwRmZwRmZwRmZwRmZwRmZwRmZwRmZwRmZwRlxyRjVGXHJGanRGZHZGX3JGaW9GZnBGZnBGZnBGZnBGZnBGZnBGZnBGZnAtRjY2L1EkZW5kRidGUkZURlZGO0Y+RkBGQkZERkZGSEZYRlpGY3NGaW9GZnBGYXlGY3NGZnBGaW8tRmpvNiZGXHBGX3BGYXAvRmRwUSVhdXRvRidGZnBGZ3ZGZnBGYnFGZnBGanZGZnBGYnVGZnBGXXdGZnBGam5GZnAtRjY2LVEqJnVtaW51czA7RidGOUY7Rj5GQEZCRkRGRkZIRmd0Rml0RmR2RmZwRmB3RmlvRmZwRmZwRmZwRmZwRmZwRmZwRmZwRmZwRmd2RmZwRlxxRmZwRmp2RmZwRmJ1RmZwRl13RmZwRmNvRmZwRmB3RmlvRmZwRmZwRmZwRmZwRmZwRmZwRmZwRmZwRmZwRmZwRmZwRmZwRmZwRmZwRmZwRmZwRmZwRmd2RmZwRl9xRmZwRmp2RmZwRmR2RmZwRl13RmZwRmNvRmR0RmR2RmZwRmB3RmlvRmZwRmZwRmZwRmZwRmZwRmZwRmZwRmZwRmZwRmZwRmZwRmZwRmZwRmZwRmZwRmZwRmZwRmZwRmZwRmZwRmZwRmZwRmZwRmZwRmhxRmN3RjVGZHhGZ3hGX3JGaW9GZnBGZnBGZnBGZnBGZnBGZnBGZnBGZnBGZnBGZnBGZnBGZnBGZnBGZnBGZnBGZnBGZnBGZnBGZnBGZnBGZnBGZnBGZnBGZnBGXHJGNUZcckZqdEZkdkZfckZpb0ZmcEZmcEZmcEZmcEZmcEZmcEZmcEZmcEZmcEZmcEZmcEZmcEZmcEZmcEZmcEZmcEZmcEZheUZpb0ZmcEZmcEZmcEZmcEZmcEZmcEZmcEZmcEZheUZjc0Zpb0ZmcEZheUZjc0ZmcEZmcEZpb0ZkeUZndkZmcEZicUZmcEZqdkZmcEZidUZmcEZdd0ZmcEZqbkZmcEZoeUZkdkZmcEZgd0Zpb0ZmcEZmcEZmcEZmcEZmcEZmcEZmcEZmcEZndkZmcEZccUZmcEZqdkZmcEZkdkZmcEZdd0ZmcEZjb0ZkdEZkdkZmcEZgd0Zpb0ZmcEZmcEZmcEZmcEZmcEZmcEZmcEZmcEZmcEZmcEZmcEZmcEZmcEZmcEZmcEZmcEZmcEZndkZmcEZfcUZmcEZqdkZmcEZjb0ZmcEZdd0ZmcEZjb0ZmcEZgd0Zpb0ZmcEZmcEZmcEZmcEZmcEZmcEZmcEZmcEZmcEZmcEZmcEZmcEZmcEZmcEZmcEZmcEZmcEZmcEZmcEZmcEZmcEZmcEZmcEZmcEZocUZjd0Y1RmR4Rmd4Rl9yRmlvRmZwRmZwRmZwRmZwRmZwRmZwRmZwRmZwRmZwRmZwRmZwRmZwRmZwRmZwRmZwRmZwRmZwRmZwRmZwRmZwRmZwRmZwRmZwRmZwRlxyRjVGXHJGanRGZHZGX3JGaW9GZnBGZnBGZnBGZnBGZnBGZnBGZnBGZnBGZnBGZnBGZnBGZnBGZnBGZnBGZnBGZnBGZnBGYXlGaW9GZnBGZnBGZnBGZnBGZnBGZnBGZnBGZnBGYXlGY3NGaW9GZnBGYXlGY3NGZnBGaW9GaW9GZHlGZ3ZGZnBGYnFGZnBGanZGZnBGZHZGZnBGXXdGZnBGZHZGZnBGYHdGaW9GZnBGZnBGZnBGZnBGZnBGZnBGZnBGZnBGZ3ZGZnBGX3FGZnBGanZGZnBGZHZGZnBGXXdGZnBGY29GZHRGZHZGZnBGYHdGaW9GZnBGZnBGZnBGZnBGZnBGZnBGZnBGZnBGZnBGZnBGZnBGZnBGZnBGZnBGZnBGZnBGZnBGZ3ZGZnBGZXFGZnBGanZGZnBGZHZGZnBGXXdGZnBGY29GZnBGYHdGaW9GZnBGZnBGZnBGZnBGZnBGZnBGZnBGZnBGZnBGZnBGZnBGZnBGZnBGZnBGZnBGZnBGZnBGZnBGZnBGZnBGZnBGZnBGZnBGZnBGaHFGY3dGNUZdeC1GZm42JC1GIzYxRmR4Rmd4LUY2Ni1RJyZzZG90O0YnRjlGO0Y+RkBGQkZERkZGSEZYRlotRiw2JVEkcGhpRidGW3JGOS1GZm42Ji1GIzYqRlxxRl1vRl9xRl1vRmVxRl1vRmJxRjlGOUZnd0Zqd0Zfei1GLDYlUSJwRidGL0YyLUZmbjYmLUYjNihGZXFGXW9GYnFGanRGZHZGOUY5Rmd3Rmp3Rl1vRlxxRlt5RmR2Rl55RmNvRjlGOUZfckZpb0ZmcEZmcEZmcEZmcEZmcEZmcEZmcEZmcEZmcEZmcEZmcEZmcEZmcEZmcEZmcEZmcEZmcEZmcEZmcEZmcEZmcEZmcEZmcEZmcEZcckY1RlxyRmp0RmR2Rl9yRmlvRmZwRmZwRmZwRmZwRmZwRmZwRmZwRmZwRmZwRmZwRmZwRmZwRmZwRmZwRmZwRmZwRmZwRmF5RmNzRmlvRmZwRmZwRmZwRmZwRmZwRmZwRmZwRmZwRmF5RmNzRmlvRmZwRmZwRmZwRmZwRmZwRmZwRmZwRmZwRmZwRmd2RmZwRmVxRmZwRmp2RmZwRmR2RmZwRl13RmZwRmNvRmZwRmB3RmlvRmZwRmZwRmZwRmZwRmZwRmZwRmZwRmZwRmZwRmZwRmZwRmZwRmZwRmZwRmZwRmZwRmZwRmZwRmZwRmZwRmhxRmN3RjVGXXgtRmZuNiQtRiM2M0ZkeC1GZm42Ji1GIzYoRlxxRl1vRmNvRl1vRmJxRjlGOUZnd0Zqd0ZfekZiei1GZm42Ji1GIzYqRlxxRl1vRmNvRl1vRmVxRl1vRmJxRjlGOUZnd0Zqd0ZfekZpekZcW2xGXW9GXHFGW3lGZHZGXnlGY29GZHRGZHZGOUY5Rmp0LUZmbjYkLUYjNipGZHZGZHRGXXgtRmZuNiQtRiM2LUZdeC1GZm42JC1GIzYrRmR4Rmd4Rl1vRl9xRlt5RmR2Rl55RmNvRjlGOUZdb0ZccUZbeUZkdkZeeUZjb0ZkdEZkdkY5RjlGZHRGXXgtRmZuNiQtRiM2LUZkeC1GZm42Ji1GIzYoRmNvRl1vRl9xRl1vRmJxRjlGOUZnd0Zqd0Zdb0ZfcUZbeUZkdkZeeUZjb0ZkdEZkdkY5RjlGOUY5Rl96RmJ6LUZmbjYmLUYjNipGY29GXW9GY29GXW9GZXFGXW9GYnFGOUY5Rmd3Rmp3Rl96Rml6RlxbbEZfckZpb0ZmcEZmcEZmcEZmcEZmcEZmcEZmcEZmcEZmcEZmcEZmcEZmcEZmcEZmcEZmcEZmcEZmcEZmcEZmcEZcckY1RlxyRmp0RmR2Rl9yRmlvRmZwRmZwRmZwRmZwRmZwRmZwRmZwRmZwRmZwRmF5RmNzRmlvRmZwRmF5RmNzRmZwRmZwRmZwRmlvRmZwRmZwRmd2RmZwRmJxRmZwRmp2RmZwRmJ1RmZwRl13RmZwRmpuRmZwRmh5RmR2RmZwRmB3RmlvRmZwRmZwRmZwRmZwRmZwRmZwRmZwRmZwRmd2RmZwRlxxRmZwRmp2RmZwRmR2RmZwRl13RmZwRmNvRmZwRmB3RmlvRmZwRmZwRmZwRmZwRmZwRmZwRmZwRmZwRmZwRmZwRmZwRmZwRmZwRmZwRmZwRmZwRmZwRmd2RmZwRl9xRmZwRmp2RmZwRmR2RmZwRl13RmZwRmNvRmZwRmB3RmlvRmZwRmZwRmZwRmZwRmZwRmZwRmZwRmZwRmZwRmZwRmZwRmZwRmZwRmZwRmZwRmZwRmZwRmZwRmZwRmZwRmZwRmZwRmZwRmZwRmd2RmZwRmVxRmZwRmp2RmZwRmR2RmZwRl13RmZwRmNvRmZwRmB3RmlvRmZwRmZwRmZwRmZwRmZwRmZwRmZwRmZwRmZwRmZwRmZwRmZwRmZwRmZwRmZwRmZwRmZwRmZwRmZwRmZwRmZwRmZwRmZwRmZwRmZwRmZwRmZwRmZwRmZwRmZwRmhxRmN3RjVGYnpGZXpGX3pGaXpGXFtsRl9yRmlvRmZwRmZwRmZwRmZwRmZwRmZwRmZwRmZwRmZwRmZwRmZwRmZwRmZwRmZwRmZwRmZwRmZwRmZwRmZwRmZwRmZwRmZwRmZwRmZwRmZwRmZwRmZwRmZwRmZwRmZwRlxyRjVGXHJGanRGZHZGX3JGaW9GZnBGZnBGZnBGZnBGZnBGZnBGZnBGZnBGZnBGZnBGZnBGZnBGZnBGZnBGZnBGZnBGZnBGZnBGZnBGZnBGZnBGZnBGZnBGZnBGZnBGYXlGaW9GZnBGZnBGZnBGZnBGZnBGZnBGZnBGZnBGZnBGZnBGZnBGZnBGZnBGZnBGZnBGZnBGZnBGYXlGY3NGaW9GZnBGZnBGZnBGZnBGZnBGZnBGZnBGZnBGYXlGY3NGaW9GZnBGYXlGY3NGZnBGaW9GZHlGZnBGZ3ZGZnBGYnFGZnBGanZGZnBGYnVGZnBGXXdGZnBGam5GZHRGZHZGZnBGYHdGaW9GZnBGZnBGZnBGZnBGZnBGZnBGZnBGZnBGZ3ZGZnBGXHFGZnBGanZGZnBGZHZGZnBGXXdGZnBGY29GZnBGYHdGaW9GZnBGZnBGZnBGZnBGZnBGZnBGZnBGZnBGZnBGZnBGZnBGZnBGZnBGZnBGZnBGZnBGZnBGaHFGY3dGNUZpei1GZm42Ji1GIzYmRlxxRl1vRmJxRjlGOUZnd0Zqd0ZfckZpb0ZmcEZmcEZmcEZmcEZmcEZmcEZmcEZmcEZmcEZmcEZmcEZmcEZmcEZmcEZmcEZmcEZcckY1RlxyRmp0RmR2Rl9yRmlvRmZwRmZwRmZwRmZwRmZwRmZwRmZwRmZwRmF5RmNzRmlvRmZwRmF5RmNzRmZwRmlvRmZwRmhxRmNzRmlvRmF5LUY2Ni9GaHBGUkZURlZGO0Y+RkBGQkZERkZGSEZYRlpGTy1GNjYvRmVzRlJGVEZWRjtGPkZARkJGREZGRkhGSkZNRmhdbC8lK2V4ZWN1dGFibGVHRj1GOQ==">QyQ+SSdleHN1bVBHNiJmKjYkSSJUR0YlSSJOR0YlNihJImlHRiVJImpHRiVJInRHRiVJImtHRiVJJmthcHBhR0YlSStrYXBwYWluZGV4R0YlRiVGJUMsLUkld2l0aEc2JCUqcHJvdGVjdGVkR0koX3N5c2xpYkdGJTYjSS5MaW5lYXJBbGdlYnJhR0Y0PjgoLUknVmVjdG9yR0YlNiMsLiomOSUiIiI5JEZBRkFGQiEiIiomRkJGQUZAIiIjRkEqJEZARkVGQyomRkAiIiRGQkZBRkEqJEZARkghIiM+OClGQT8oOCZGQUZBRkJJJXRydWVHRjU/KDglRkFGQSwmRkBGQUZDRkFGT0MkPiZGOjYjRkwtSSRhZGRHRjU2JCZJJHBpaUdGJTYlOCRGUUZOL0ZnbjtGQUZAPkZMLCZGTEZBRkFGQT8oRk5GRUZBLCZGQkZBRkNGQUZPPyhGZ25GRUZBRkBGTz8oRlFGQUZBRlJGT0MkPkZVRlpGam4/KEZORkVGQUZdb0ZPPyhGZ25GQUZBRlJGTz8oRlFGQEZBRkBGT0Zgbz8oRk5GQUZBRkFGT0MkPyhGUUZBRkFGUkZPPyg4J0ZBRkFGQEZPQyQ+RlUtRlg2JCooRlpGQSZJJHBoaUdGJTYmRmduRlFGaW9GTkZBJkkicEdGJTYkRmlvLCZGTkZBRkFGQUZBRmhuRmpuPyhGaW9GQUZBRkBGT0MkPkZVLCYtRlg2JCooJkZlbjYlRmduRkBGTkZBJkZgcDYmRmduRkBGaW9GTkZBRmJwRkEvRmduO0ZBRlJGQSooLChGQUZBLUZYNiQtRlg2JEZaL0ZRRmluRmFxRkMtRlg2JCZGZW42JUZARlFGTi9GUUZicUZDRkEmRmBwNiZGQEZARmlvRk5GQUZicEZBRkFGam4/KEZORkVGQUZdb0ZPPyhGZ25GQUZBRkBGTz8oRlFGQUZBRkBGTz8oRmlvRkFGQUZARk9DJD5GVSomRl9wRkFGYnBGQUZqbj8oRk5GRUZBRl1vRk8/KEZnbkZBRkFGQEZPQyQ+RlUmRmNwNiRGZ25GTkZqbkY6NiNRYm9GaW5kc350aGV+cHJvYmFiaWxpdHl+Y29tYmluYXRpb25zfi9+ZXhoYXVzdGl2ZX5zdW1tYXJ5fmZvcn50aGV+UH5tb2RlbEYlRiVGJUZD</Equation></Text-field>
</Input>
</Group>
<Group labelreference="L3476" drawlabel="true">
<Input>
<Text-field prompt="&gt; " style="Maple Input" layout="Normal"><Equation executable="true" style="2D Input" input-equation="exsumB := proc (T, N) local i, j, t, k, kappa, kappaindex; description &quot;Finds the probability combination / exhaustive summary for the B model&quot;; with(LinearAlgebra); kappa := Vector(2*N*T-T+T*N^2-N^2-2*N+N^3*T-2*N^3); kappaindex := 1; for t to T do for i to N-1 do kappa[kappaindex] := pii[i, t]; kappaindex := kappaindex+1 end do end do; for t to T-1 do for i to N-1 do for j to N do kappa[kappaindex] := pii[i, t]*phis[i, j, t]*p[j, t+1]; kappaindex := kappaindex+1 end do end do end do; for t to T-1 do for i from N to N do for j to N do kappa[kappaindex] := (1-add(pii[k, t], k = 1 .. N-1))*phis[i, j, t]*p[j, t+1]; kappaindex := kappaindex+1 end do end do end do; for t from 2 to T-1 do for i to N do for j to N do for k to N do kappa[kappaindex] := phi[i, j, k, t]*p[k, t+1]; kappaindex := kappaindex+1 end do end do end do end do; for t from 2 to T-1 do for i to N do kappa[kappaindex] := p[i, t]; kappaindex := kappaindex+1 end do end do; kappa end proc:" display="LUklbXJvd0c2Iy9JK21vZHVsZW5hbWVHNiJJLFR5cGVzZXR0aW5nR0koX3N5c2xpYkdGJzZfYW4tSSNtaUdGJDYlUSdleHN1bUJGJy8lJ2l0YWxpY0dRJXRydWVGJy8lLG1hdGh2YXJpYW50R1EnaXRhbGljRictSSNtb0dGJDYtUSomY29sb25lcTtGJy9GM1Enbm9ybWFsRicvJSZmZW5jZUdRJmZhbHNlRicvJSpzZXBhcmF0b3JHRj0vJSlzdHJldGNoeUdGPS8lKnN5bW1ldHJpY0dGPS8lKGxhcmdlb3BHRj0vJS5tb3ZhYmxlbGltaXRzR0Y9LyUnYWNjZW50R0Y9LyUnbHNwYWNlR1EsMC4yNzc3Nzc4ZW1GJy8lJ3JzcGFjZUdGTC1GNjYvUSVwcm9jRicvJSVib2xkR0YxL0YzUSVib2xkRicvJStmb250d2VpZ2h0R0ZVRjtGPkZARkJGREZGRkgvRktRJjAuMGVtRicvRk5GWS1JKG1mZW5jZWRHRiQ2JC1GIzYmLUYsNiVRIlRGJ0YvRjItRjY2LVEiLEYnRjlGOy9GP0YxRkBGQkZERkZGSEZYL0ZOUSwwLjMzMzMzMzNlbUYnLUYsNiVRIk5GJ0YvRjJGOUY5LUYsNiNRIUYnLUknbXNwYWNlR0YkNiYvJSdoZWlnaHRHUSYwLjBleEYnLyUmd2lkdGhHRlkvJSZkZXB0aEdGXnAvJSpsaW5lYnJlYWtHUShuZXdsaW5lRictRjY2LVEifkYnRjlGO0Y+RkBGQkZERkZGSEZYRlotRjY2L1EmbG9jYWxGJ0ZSRlRGVkY7Rj5GQEZCRkRGRkZIRlhGWkZmcC1GLDYlUSJpRidGL0YyRl1vRmZwLUYsNiVRImpGJ0YvRjJGXW8tRiw2JVEidEYnRi9GMkZdby1GLDYlUSJrRidGL0YyRl1vLUYsNiVRJmthcHBhRicvRjBGPUY5Rl1vLUYsNiVRK2thcHBhaW5kZXhGJ0YvRjItRjY2LVEiO0YnRjlGO0Zgb0ZARkJGREZGRkhGWEZNRmlvLUY2Ni9RLGRlc2NyaXB0aW9uRidGUkZURlZGO0Y+RkBGQkZERkZGSEZYRlpGZnAtSSNtc0dGJDYjUWFvRmluZHN+dGhlfnByb2JhYmlsaXR5fmNvbWJpbmF0aW9ufi9+ZXhoYXVzdGl2ZX5zdW1tYXJ5fmZvcn50aGV+Qn5tb2RlbEYnRl9yRmlvLUYsNiVRJXdpdGhGJ0YvRjItRmZuNiQtRiM2JC1GLDYlUS5MaW5lYXJBbGdlYnJhRidGL0YyRjlGOS1GNjYtUSI6RidGOUY7Rj5GQEZCRkRGRkZIRkpGTUZmcEZpb0ZmcEZocUY1LUYsNiVRJ1ZlY3RvckYnRi9GMi1GZm42JC1GIzYmRmZvLUYjNjJGZm8tRiM2KC1JI21uR0YkNiRRIjJGJ0Y5LUY2Ni1RMSZJbnZpc2libGVUaW1lcztGJ0Y5RjtGPkZARkJGREZGRkhGWEZaRmpuRmV0RmNvRjktRjY2LVEoJm1pbnVzO0YnRjlGO0Y+RkBGQkZERkZGSC9GS1EsMC4yMjIyMjIyZW1GJy9GTkZcdUZqbi1GNjYtUSIrRidGOUY7Rj5GQEZCRkRGRkZIRlt1Rl11LUYjNiZGam5GZXQtSSVtc3VwR0YkNiVGY29GYXQvJTFzdXBlcnNjcmlwdHNoaWZ0R1EiMEYnRjlGaHQtRiM2JEZjdUY5Rmh0LUYjNiZGYXRGZXRGY29GOUZedS1GIzYmLUZkdTYlRmNvLUZidDYkUSIzRidGOUZmdUZldEZqbkY5Rmh0LUYjNiZGYXRGZXRGX3ZGOUZmb0Y5RmZvRjlGOUZjc0Zpb0ZmcEZcckY1LUZidDYkUSIxRidGOUZjc0Zpb0ZmcC1GNjYvUSRmb3JGJ0ZSRlRGVkY7Rj5GQEZCRkRGRkZIRlhGWkZmcEZicUZmcC1GNjYvUSVmcm9tRidGUkZURlZGO0Y+RkBGQkZERkZGSEZYRlpGZnBGZnZGZnAtRjY2L1EjdG9GJ0ZSRlRGVkY7Rj5GQEZCRkRGRkZIRlhGWkZmcEZqbkZmcC1GNjYvUSNkb0YnRlJGVEZWRjtGPkZARkJGREZGRkhGWEZaRmlvRmZwRmZwRmZwRmZwRmZwRmZwRmZwRmZwRml2RmZwRlxxRmZwRlx3RmZwRmZ2RmZwRl93RmZwRmNvRmh0RmZ2RmZwRmJ3RmlvRmZwRmZwRmZwRmZwRmZwRmZwRmZwRmZwRmZwRmZwRmZwRmZwRmZwRmZwRmZwRmZwRmZwRmhxLUZmbjYmLUYjNiRGXHJGOUY5LyUlb3BlbkdRIltGJy8lJmNsb3NlR1EiXUYnRjUtRiw2JVEkcGlpRidGL0YyLUZmbjYmLUYjNiZGXHFGXW9GYnFGOUY5Rml3Rlx4Rl9yRmlvRmZwRmZwRmZwRmZwRmZwRmZwRmZwRmZwRmZwRmZwRmZwRmZwRmZwRmZwRmZwRmZwRlxyRjVGXHJGXnVGZnZGX3JGaW9GZnBGZnBGZnBGZnBGZnBGZnBGZnBGZnAtRjY2L1EkZW5kRidGUkZURlZGO0Y+RkBGQkZERkZGSEZYRlpGY3NGaW9GZnBGZnhGY3NGZnBGaW9GZnBGaXZGZnBGYnFGZnBGXHdGZnBGZnZGZnBGX3dGZnBGam5GZnAtRjY2LVEqJnVtaW51czA7RidGOUY7Rj5GQEZCRkRGRkZIRlt1Rl11RmZ2RmZwRmJ3RmlvRmZwRmZwRmZwRmZwRmZwRmZwRmZwRmZwRml2RmZwRlxxRmZwRlx3RmZwRmZ2RmZwRl93RmZwRmNvRmh0RmZ2RmZwRmJ3RmlvRmZwRmZwRmZwRmZwRmZwRmZwRmZwRmZwRmZwRmZwRmZwRmZwRmZwRmZwRmZwRmZwRmZwRml2RmZwRl9xRmZwRlx3RmZwRmZ2RmZwRl93RmZwRmNvRmZwRmJ3RmlvRmZwRmZwRmZwRmZwRmZwRmZwRmZwRmZwRmZwRmZwRmZwRmZwRmZwRmZwRmZwRmZwRmZwRmZwRmZwRmZwRmZwRmZwRmZwRmZwRmhxRmV3RjVGX3hGYngtRjY2LVEnJnNkb3Q7RidGOUY7Rj5GQEZCRkRGRkZIRlhGWi1GLDYlUSVwaGlzRidGL0YyLUZmbjYmLUYjNihGXHFGXW9GX3FGXW9GYnFGOUY5Rml3Rlx4Rlx5LUYsNiVRInBGJ0YvRjItRmZuNiYtRiM2KEZfcUZdb0ZicUZedUZmdkY5RjlGaXdGXHhGX3JGaW9GZnBGZnBGZnBGZnBGZnBGZnBGZnBGZnBGZnBGZnBGZnBGZnBGZnBGZnBGZnBGZnBGZnBGZnBGZnBGZnBGZnBGZnBGZnBGZnBGXHJGNUZcckZedUZmdkZfckZpb0ZmcEZmcEZmcEZmcEZmcEZmcEZmcEZmcEZmcEZmcEZmcEZmcEZmcEZmcEZmcEZmcEZmcEZmeEZpb0ZmcEZmcEZmcEZmcEZmcEZmcEZmcEZmcEZmeEZjc0Zpb0ZmcEZmeEZjc0ZmcEZpb0ZmcEZmcEZpdkZmcEZicUZmcEZcd0ZmcEZmdkZmcEZfd0ZmcEZqbkZmcEZpeEZmdkZmcEZid0Zpb0ZmcEZmcEZmcEZmcEZmcEZmcEZmcEZmcEZpdkZmcEZccUZmcEZcd0ZmcEZjb0ZmcEZfd0ZmcEZjb0ZmcEZid0Zpb0ZmcEZmcEZmcEZmcEZmcEZmcEZmcEZmcEZmcEZmcEZmcEZmcEZmcEZmcEZmcEZmcEZmcEZpdkZmcEZfcUZmcEZcd0ZmcEZmdkZmcEZfd0ZmcEZjb0ZmcEZid0Zpb0ZmcEZmcEZmcEZmcEZmcEZmcEZmcEZmcEZmcEZmcEZmcEZmcEZmcEZmcEZmcEZmcEZmcEZmcEZmcEZmcEZmcEZmcEZmcEZmcEZocUZld0Y1LUZmbjYkLUYjNidGZnZGaHQtRiw2JVEkYWRkRidGL0YyLUZmbjYkLUYjNi5GZnBGX3gtRmZuNiYtRiM2JkZlcUZdb0ZicUY5RjlGaXdGXHhGXW9GZXEtRjY2LVEiPUYnRjlGO0Y+RkBGQkZERkZGSEZKRk1GZnYtRjY2LVEjLi5GJ0Y5RjtGPkZARkJGREZGRkhGW3VGWkZjb0ZodEZmdkY5RjlGOUY5Rlx5Rl95RmJ5Rlx5RmZ5Rml5Rl9yRmlvRmZwRmZwRmZwRmZwRmZwRmZwRmZwRmZwRmZwRmZwRmZwRmZwRmZwRmZwRmZwRmZwRmZwRmZwRmZwRmZwRmZwRmZwRmZwRmZwRlxyRjVGXHJGXnVGZnZGX3JGaW9GZnBGZnBGZnBGZnBGZnBGZnBGZnBGZnBGZnBGZnBGZnBGZnBGZnBGZnBGZnBGZnBGZnBGZnhGY3NGaW9GZnBGZnBGZnBGZnBGZnBGZnBGZnBGZnBGZnhGY3NGaW9GZnBGZnhGY3NGZnBGZnBGZnBGaW9GZnBGZnBGaXZGZnBGYnFGZnBGXHdGZnBGYXRGZnBGX3dGZnBGam5GZnBGaXhGZnZGZnBGYndGaW9GZnBGZnBGZnBGZnBGZnBGZnBGZnBGZnBGaXZGZnBGXHFGZnBGXHdGZnBGZnZGZnBGX3dGZnBGY29GZnBGYndGaW9GZnBGZnBGZnBGZnBGZnBGZnBGZnBGZnBGZnBGZnBGZnBGZnBGZnBGZnBGZnBGZnBGZnBGaXZGZnBGX3FGZnBGXHdGZnBGZnZGZnBGX3dGZnBGY29GZnBGYndGaW9GZnBGZnBGZnBGZnBGZnBGZnBGZnBGZnBGZnBGZnBGZnBGZnBGZnBGZnBGZnBGZnBGZnBGZnBGZnBGZnBGZnBGZnBGZnBGZnBGaXZGZnBGZXFGZnBGXHdGZnBGZnZGZnBGX3dGZnBGY29GZnBGYndGaW9GZnBGZnBGZnBGZnBGZnBGZnBGZnBGZnBGZnBGZnBGZnBGZnBGZnBGZnBGZnBGZnBGZnBGZnBGZnBGZnBGZnBGZnBGZnBGZnBGZnBGZnBGZnBGZnBGZnBGZnBGaHFGZXdGNS1GLDYlUSRwaGlGJ0ZbckY5LUZmbjYmLUYjNipGXHFGXW9GX3FGXW9GZXFGXW9GYnFGOUY5Rml3Rlx4Rlx5RmZ5LUZmbjYmLUYjNihGZXFGXW9GYnFGXnVGZnZGOUY5Rml3Rlx4Rl9yRmlvRmZwRmZwRmZwRmZwRmZwRmZwRmZwRmZwRmZwRmZwRmZwRmZwRmZwRmZwRmZwRmZwRmZwRmZwRmZwRmZwRmZwRmZwRmZwRmZwRmZwRmZwRmZwRmZwRmZwRmZwRlxyRjVGXHJGXnVGZnZGX3JGaW9GZnBGZnBGZnBGZnBGZnBGZnBGZnBGZnBGZnBGZnBGZnBGZnBGZnBGZnBGZnBGZnBGZnBGZnBGZnBGZnBGZnBGZnBGZnBGZnBGZnBGZnhGaW9GZnBGZnBGZnBGZnBGZnBGZnBGZnBGZnBGZnBGZnBGZnBGZnBGZnBGZnBGZnBGZnBGZnBGZnhGY3NGaW9GZnBGZnBGZnBGZnBGZnBGZnBGZnBGZnBGZnhGY3NGaW9GZnBGZnhGY3NGZnBGaW8tRmpvNiZGXHBGX3BGYXAvRmRwUSVhdXRvRidGZnBGaXZGZnBGYnFGZnBGXHdGZnBGYXRGZnBGX3dGZnBGam5GaHRGZnZGZnBGYndGaW9GZnBGZnBGZnBGZnBGZnBGZnBGZnBGZnBGaXZGZnBGXHFGZnBGXHdGZnBGZnZGZnBGX3dGZnBGY29GZnBGYndGaW9GZnBGZnBGZnBGZnBGZnBGZnBGZnBGZnBGZnBGZnBGZnBGZnBGZnBGZnBGZnBGZnBGZnBGaHFGZXdGNUZmeUZieEZfckZpb0ZmcEZmcEZmcEZmcEZmcEZmcEZmcEZmcEZmcEZmcEZmcEZmcEZmcEZmcEZmcEZmcEZcckY1RlxyRl51RmZ2Rl9yRmlvRmZwRmZwRmZwRmZwRmZwRmZwRmZwRmZwRmZ4RmNzRmlvRmZwRmZ4RmNzRmZwRmlvRmZwRmhxRmNzRmlvRmZ4LUY2Ni9GaHBGUkZURlZGO0Y+RkBGQkZERkZGSEZYRlpGTy1GNjYvRmVzRlJGVEZWRjtGPkZARkJGREZGRkhGSkZNRmFcbEZdXGxGZm8vJStleGVjdXRhYmxlR0Y9Rjk=">QyQ+SSdleHN1bUJHNiJmKjYkSSJUR0YlSSJOR0YlNihJImlHRiVJImpHRiVJInRHRiVJImtHRiVJJmthcHBhR0YlSStrYXBwYWluZGV4R0YlRiVGJUMrLUkld2l0aEc2JCUqcHJvdGVjdGVkR0koX3N5c2xpYkdGJTYjSS5MaW5lYXJBbGdlYnJhR0Y0PjgoLUknVmVjdG9yR0YlNiMsMComOSUiIiI5JEZBIiIjRkIhIiIqJkZCRkFGQEZDRkEqJEZARkNGREZAISIjKiZGQCIiJEZCRkFGQSokRkBGSUZHPjgpRkE/KDgmRkFGQUZCSSV0cnVlR0Y1Pyg4JEZBRkEsJkZARkFGREZBRk9DJD4mRjo2I0ZMJkkkcGlpR0YlNiRGUUZOPkZMLCZGTEZBRkFGQT8oRk5GQUZBLCZGQkZBRkRGQUZPPyhGUUZBRkFGUkZPPyg4JUZBRkFGQEZPQyQ+RlUqKEZXRkEmSSVwaGlzR0YlNiVGUUZqbkZORkEmSSJwR0YlNiRGam4sJkZORkFGQUZBRkFGWj8oRk5GQUZBRmduRk8/KEZRRkBGQUZARk8/KEZqbkZBRkFGQEZPQyQ+RlUqKCwmRkFGQS1JJGFkZEdGNTYkJkZYNiQ4J0ZOL0ZhcDtGQUZSRkRGQUZeb0ZBRmFvRkFGWj8oRk5GQ0ZBRmduRk8/KEZRRkFGQUZARk8/KEZqbkZBRkFGQEZPPyhGYXBGQUZBRkBGT0MkPkZVKiYmSSRwaGlHRiU2JkZRRmpuRmFwRk5GQSZGYm82JEZhcEZkb0ZBRlo/KEZORkNGQUZnbkZPPyhGUUZBRkFGQEZPQyQ+RlUmRmJvRllGWkY6NiNRYW9GaW5kc350aGV+cHJvYmFiaWxpdHl+Y29tYmluYXRpb25+L35leGhhdXN0aXZlfnN1bW1hcnl+Zm9yfnRoZX5Cfm1vZGVsRiVGJUYlRkQ=</Equation></Text-field>
</Input>
</Group>
<Group labelreference="L3480" drawlabel="true">
<Input>
<Text-field prompt="&gt; " style="Maple Input" layout="Normal"><Equation executable="true" style="2D Input" input-equation="exsumAS := proc (T, N) local i, j, t, k, kappa, kappaindex; description &quot;Finds the probability combinations / exhaustive summary for the AS model&quot;; with(LinearAlgebra); kappa := Vector(2*N*T-T+T*N^2-N^2-2*N); kappaindex := 1; for t to T do for i to N-1 do kappa[kappaindex] := pii[i, t]; kappaindex := kappaindex+1 end do end do; for t to T-1 do for i to N-1 do for j to N do kappa[kappaindex] := pii[i, t]*phi[i, j, t]*p[j, t+1]; kappaindex := kappaindex+1 end do end do end do; for t to T-1 do for i from N to N do for j to N do kappa[kappaindex] := (1-add(pii[k, t], k = 1 .. N-1))*phi[i, j, t]*p[j, t+1]; kappaindex := kappaindex+1 end do end do end do; for t from 2 to T-1 do for i to N do kappa[kappaindex] := p[i, t]; kappaindex := kappaindex+1 end do end do; kappa end proc:" display="LUklbXJvd0c2Iy9JK21vZHVsZW5hbWVHNiJJLFR5cGVzZXR0aW5nR0koX3N5c2xpYkdGJzZfYW0tSSNtaUdGJDYlUShleHN1bUFTRicvJSdpdGFsaWNHUSV0cnVlRicvJSxtYXRodmFyaWFudEdRJ2l0YWxpY0YnLUkjbW9HRiQ2LVEqJmNvbG9uZXE7RicvRjNRJ25vcm1hbEYnLyUmZmVuY2VHUSZmYWxzZUYnLyUqc2VwYXJhdG9yR0Y9LyUpc3RyZXRjaHlHRj0vJSpzeW1tZXRyaWNHRj0vJShsYXJnZW9wR0Y9LyUubW92YWJsZWxpbWl0c0dGPS8lJ2FjY2VudEdGPS8lJ2xzcGFjZUdRLDAuMjc3Nzc3OGVtRicvJSdyc3BhY2VHRkwtRjY2L1ElcHJvY0YnLyUlYm9sZEdGMS9GM1ElYm9sZEYnLyUrZm9udHdlaWdodEdGVUY7Rj5GQEZCRkRGRkZIL0ZLUSYwLjBlbUYnL0ZORlktSShtZmVuY2VkR0YkNiQtRiM2Ji1GLDYlUSJURidGL0YyLUY2Ni1RIixGJ0Y5RjsvRj9GMUZARkJGREZGRkhGWC9GTlEsMC4zMzMzMzMzZW1GJy1GLDYlUSJORidGL0YyRjlGOS1GLDYjUSFGJy1JJ21zcGFjZUdGJDYmLyUnaGVpZ2h0R1EmMC4wZXhGJy8lJndpZHRoR0ZZLyUmZGVwdGhHRl5wLyUqbGluZWJyZWFrR1EobmV3bGluZUYnLUY2Ni1RIn5GJ0Y5RjtGPkZARkJGREZGRkhGWEZaLUY2Ni9RJmxvY2FsRidGUkZURlZGO0Y+RkBGQkZERkZGSEZYRlpGZnAtRiw2JVEiaUYnRi9GMkZdb0ZmcC1GLDYlUSJqRidGL0YyRl1vLUYsNiVRInRGJ0YvRjJGXW8tRiw2JVEia0YnRi9GMkZdby1GLDYlUSZrYXBwYUYnL0YwRj1GOUZdby1GLDYlUStrYXBwYWluZGV4RidGL0YyLUY2Ni1RIjtGJ0Y5RjtGYG9GQEZCRkRGRkZIRlhGTUZpby1GNjYvUSxkZXNjcmlwdGlvbkYnRlJGVEZWRjtGPkZARkJGREZGRkhGWEZaRmZwLUkjbXNHRiQ2I1Fjb0ZpbmRzfnRoZX5wcm9iYWJpbGl0eX5jb21iaW5hdGlvbnN+L35leGhhdXN0aXZlfnN1bW1hcnl+Zm9yfnRoZX5BU35tb2RlbEYnRl9yRmlvLUYsNiVRJXdpdGhGJ0YvRjItRmZuNiQtRiM2JC1GLDYlUS5MaW5lYXJBbGdlYnJhRidGL0YyRjlGOS1GNjYtUSI6RidGOUY7Rj5GQEZCRkRGRkZIRkpGTUZmcEZpb0ZmcEZocUY1LUYsNiVRJ1ZlY3RvckYnRi9GMi1GZm42JC1GIzYmRmZvLUYjNjQtSSNtbkdGJDYkUSIyRidGOS1GNjYtUTEmSW52aXNpYmxlVGltZXM7RidGOUY7Rj5GQEZCRkRGRkZIRlhGWkZqbkZjdEZjby1GNjYtUSgmbWludXM7RidGOUY7Rj5GQEZCRkRGRkZIL0ZLUSwwLjIyMjIyMjJlbUYnL0ZORmp0RmpuLUY2Ni1RIitGJ0Y5RjtGPkZARkJGREZGRkhGaXRGW3VGam5GY3QtSSVtc3VwR0YkNiVGY29GX3QvJTFzdXBlcnNjcmlwdHNoaWZ0R1EiMEYnRmZ0Rl91RmZ0Rl90RmZwRmNvRjlGZm9GOUY5RmNzRmlvRmZwRlxyRjUtRmB0NiRRIjFGJ0Y5RmNzRmlvRmZwLUY2Ni9RJGZvckYnRlJGVEZWRjtGPkZARkJGREZGRkhGWEZaRmZwRmJxRmZwLUY2Ni9RJWZyb21GJ0ZSRlRGVkY7Rj5GQEZCRkRGRkZIRlhGWkZmcEZldUZmcC1GNjYvUSN0b0YnRlJGVEZWRjtGPkZARkJGREZGRkhGWEZaRmZwRmpuRmZwLUY2Ni9RI2RvRidGUkZURlZGO0Y+RkBGQkZERkZGSEZYRlpGaW9GZnBGZnBGZnBGZnBGZnBGZnBGZnBGZnBGaHVGZnBGXHFGZnBGW3ZGZnBGZXVGZnBGXnZGZnBGY29GZnRGZXVGZnBGYXZGaW9GZnBGZnBGZnBGZnBGZnBGZnBGZnBGZnBGZnBGZnBGZnBGZnBGZnBGZnBGZnBGZnBGZnBGaHEtRmZuNiYtRiM2JEZcckY5RjkvJSVvcGVuR1EiW0YnLyUmY2xvc2VHUSJdRidGNS1GLDYlUSRwaWlGJ0YvRjItRmZuNiYtRiM2JkZccUZdb0ZicUY5RjlGaHZGW3dGX3JGaW9GZnBGZnBGZnBGZnBGZnBGZnBGZnBGZnBGZnBGZnBGZnBGZnBGZnBGZnBGZnBGZnBGXHJGNUZcckZcdUZldUZfckZpb0ZmcEZmcEZmcEZmcEZmcEZmcEZmcEZmcC1GNjYvUSRlbmRGJ0ZSRlRGVkY7Rj5GQEZCRkRGRkZIRlhGWkZjc0Zpb0ZmcEZld0Zjc0ZmcEZpb0ZmcEZodUZmcEZicUZmcEZbdkZmcEZldUZmcEZedkZmcEZqbkZmcC1GNjYtUSomdW1pbnVzMDtGJ0Y5RjtGPkZARkJGREZGRkhGaXRGW3VGZXVGZnBGYXZGaW9GZnBGZnBGZnBGZnBGZnBGZnBGZnBGZnBGaHVGZnBGXHFGZnBGW3ZGZnBGZXVGZnBGXnZGZnBGY29GZnRGZXVGZnBGYXZGaW9GZnBGZnBGZnBGZnBGZnBGZnBGZnBGZnBGZnBGZnBGZnBGZnBGZnBGZnBGZnBGZnBGZnBGaHVGZnBGX3FGZnBGW3ZGZnBGZXVGZnBGXnZGZnBGY29GZnBGYXZGaW9GZnBGZnBGZnBGZnBGZnBGZnBGZnBGZnBGZnBGZnBGZnBGZnBGZnBGZnBGZnBGZnBGZnBGZnBGZnBGZnBGZnBGZnBGZnBGZnBGaHFGZHZGNUZed0Zhdy1GNjYtUScmc2RvdDtGJ0Y5RjtGPkZARkJGREZGRkhGWEZaLUYsNiVRJHBoaUYnRltyRjktRmZuNiYtRiM2KEZccUZdb0ZfcUZdb0ZicUY5RjlGaHZGW3dGW3gtRiw2JVEicEYnRi9GMi1GZm42Ji1GIzYoRl9xRl1vRmJxRlx1RmV1RjlGOUZodkZbd0ZfckZpb0ZmcEZmcEZmcEZmcEZmcEZmcEZmcEZmcEZmcEZmcEZmcEZmcEZmcEZmcEZmcEZmcEZmcEZmcEZmcEZmcEZmcEZmcEZmcEZmcEZcckY1RlxyRlx1RmV1Rl9yRmlvRmZwRmZwRmZwRmZwRmZwRmZwRmZwRmZwRmZwRmZwRmZwRmZwRmZwRmZwRmZwRmZwRmZwRmV3RmlvRmZwRmZwRmZwRmZwRmZwRmZwRmZwRmZwRmV3RmNzRmlvRmZwRmV3RmNzRmZwRmlvRmZwRmZwRmh1RmZwRmJxRmZwRlt2RmZwRmV1RmZwRl52RmZwRmpuRmZwRmh3RmV1RmZwRmF2RmlvRmZwRmZwRmZwRmZwRmZwRmZwRmZwRmZwRmh1RmZwRlxxRmZwRlt2RmZwRmNvRmZwRl52RmZwRmNvRmZwRmF2RmlvRmZwRmZwRmZwRmZwRmZwRmZwRmZwRmZwRmZwRmZwRmZwRmZwRmZwRmZwRmZwRmZwRmZwRmh1RmZwRl9xRmZwRlt2RmZwRmV1RmZwRl52RmZwRmNvRmZwRmF2RmlvRmZwRmZwRmZwRmZwRmZwRmZwRmZwRmZwRmZwRmZwRmZwRmZwRmZwRmZwRmZwRmZwRmZwRmZwRmZwRmZwRmZwRmZwRmZwRmZwRmhxRmR2RjUtRmZuNiQtRiM2J0ZldUZmdC1GLDYlUSRhZGRGJ0YvRjItRmZuNiQtRiM2LkZmcEZedy1GZm42Ji1GIzYmRmVxRl1vRmJxRjlGOUZodkZbd0Zdb0ZlcS1GNjYtUSI9RidGOUY7Rj5GQEZCRkRGRkZIRkpGTUZldS1GNjYtUSMuLkYnRjlGO0Y+RkBGQkZERkZGSEZpdEZaRmNvRmZ0RmV1RjlGOUY5RjlGW3hGXnhGYXhGW3hGZXhGaHhGX3JGaW9GZnBGZnBGZnBGZnBGZnBGZnBGZnBGZnBGZnBGZnBGZnBGZnBGZnBGZnBGZnBGZnBGZnBGZnBGZnBGZnBGZnBGZnBGZnBGZnBGXHJGNUZcckZcdUZldUZfckZpb0ZmcEZmcEZmcEZmcEZmcEZmcEZmcEZmcEZmcEZmcEZmcEZmcEZmcEZmcEZmcEZmcEZmcEZld0Zpb0ZmcEZmcEZmcEZmcEZmcEZmcEZmcEZmcEZld0Zjc0Zpb0ZmcEZld0Zjc0ZmcEZpb0ZmcEZodUZmcEZicUZmcEZbdkZmcEZfdEZmcEZedkZmcEZqbkZmdEZldUZmcEZhdkZpb0ZmcEZmcEZmcEZmcEZmcEZmcEZmcEZmcEZodUZmcEZccUZmcEZbdkZmcEZldUZmcEZedkZmcEZjb0ZmcEZhdkZpb0ZmcEZmcEZmcEZmcEZmcEZmcEZmcEZmcEZmcEZmcEZmcEZmcEZmcEZmcEZmcEZmcEZmcEZocUZkdkY1RmV4RmF3Rl9yRmlvRmZwRmZwRmZwRmZwRmZwRmZwRmZwRmZwRmZwRmZwRmZwRmZwRmZwRmZwRmZwRmZwRlxyRjVGXHJGXHVGZXVGX3JGaW9GZnBGZnBGZnBGZnBGZnBGZnBGZnBGZnBGZXdGY3NGaW9GZnBGZXdGY3NGZnBGaW9GZnBGaHFGY3NGaW9GZXctRjY2L0ZocEZSRlRGVkY7Rj5GQEZCRkRGRkZIRlhGWkZPLUY2Ni9GZXNGUkZURlZGO0Y+RkBGQkZERkZGSEZKRk1GYXovJStleGVjdXRhYmxlR0Y9Rjk=">QyQ+SShleHN1bUFTRzYiZio2JEkiVEdGJUkiTkdGJTYoSSJpR0YlSSJqR0YlSSJ0R0YlSSJrR0YlSSZrYXBwYUdGJUkra2FwcGFpbmRleEdGJUYlRiVDKi1JJXdpdGhHNiQlKnByb3RlY3RlZEdJKF9zeXNsaWJHRiU2I0kuTGluZWFyQWxnZWJyYUdGND44KC1JJ1ZlY3RvckdGJTYjLCwqJjklIiIiOSRGQSIiI0ZCISIiKiZGQkZBRkBGQ0ZBKiRGQEZDRkRGQCEiIz44KUZBPyg4JkZBRkFGQkkldHJ1ZUdGNT8oOCRGQUZBLCZGQEZBRkRGQUZMQyQ+JkY6NiNGSSZJJHBpaUdGJTYkRk5GSz5GSSwmRklGQUZBRkE/KEZLRkFGQSwmRkJGQUZERkFGTD8oRk5GQUZBRk9GTD8oOCVGQUZBRkBGTEMkPkZSKihGVEZBJkkkcGhpR0YlNiVGTkZnbkZLRkEmSSJwR0YlNiRGZ24sJkZLRkFGQUZBRkFGVz8oRktGQUZBRlpGTD8oRk5GQEZBRkBGTD8oRmduRkFGQUZARkxDJD5GUiooLCZGQUZBLUkkYWRkR0Y1NiQmRlU2JDgnRksvRl5wO0ZBRk9GREZBRltvRkFGXm9GQUZXPyhGS0ZDRkFGWkZMPyhGTkZBRkFGQEZMQyQ+RlImRl9vRlZGV0Y6NiNRY29GaW5kc350aGV+cHJvYmFiaWxpdHl+Y29tYmluYXRpb25zfi9+ZXhoYXVzdGl2ZX5zdW1tYXJ5fmZvcn50aGV+QVN+bW9kZWxGJUYlRiVGRA==</Equation></Text-field>
</Input>
</Group>
<Group labelreference="L3491" drawlabel="true">
<Input>
<Text-field prompt="&gt; " style="Maple Input" layout="Normal"><Equation executable="true" style="2D Input" input-equation="" display="LUklbXJvd0c2Iy9JK21vZHVsZW5hbWVHNiJJLFR5cGVzZXR0aW5nR0koX3N5c2xpYkdGJzYlLUkjbWlHRiQ2I1EhRicvJStleGVjdXRhYmxlR1EmZmFsc2VGJy8lLG1hdGh2YXJpYW50R1Enbm9ybWFsRic=">JSFH</Equation></Text-field>
</Input>
</Group>
</Section>
<Text-field style="Text" layout="Normal"></Text-field>
<Section collapsed="false" MultipleChoiceAnswerIndex="-1" MultipleChoiceRandomizeChoices="false" TrueFalseAnswerIndex="-1" EssayAnswerRows="5" EssayAnswerColumns="60"><Title>
<Text-field style="Heading 1" layout="Heading 1"><Equation executable="false" style="2D Math" input-equation="" display="LUklbXJvd0c2Iy9JK21vZHVsZW5hbWVHNiJJLFR5cGVzZXR0aW5nR0koX3N5c2xpYkdGJzZFLUkjbWlHRiQ2JlEmTW9kZWxGJy8lJXNpemVHUSMxOEYnLyUnaXRhbGljR1EmZmFsc2VGJy8lLG1hdGh2YXJpYW50R1Enbm9ybWFsRictSSNtb0dGJDYuUSJ+RidGL0Y1LyUmZmVuY2VHRjQvJSpzZXBhcmF0b3JHRjQvJSlzdHJldGNoeUdGNC8lKnN5bW1ldHJpY0dGNC8lKGxhcmdlb3BHRjQvJS5tb3ZhYmxlbGltaXRzR0Y0LyUnYWNjZW50R0Y0LyUnbHNwYWNlR1EmMC4wZW1GJy8lJ3JzcGFjZUdGTC1GLDYmUSJCRidGL0YyRjVGOC1GLDYmUShleGFtcGxlRidGL0YyRjUtRjk2LlEiLkYnRi9GNUY8Rj5GQEZCRkRGRkZIRkpGTUY4LUYsNiZRJVRoaXNGJ0YvRjJGNUY4LUYsNiZRI2lzRidGL0YyRjVGOC1GLDYmUSR0aGVGJ0YvRjJGNUY4RlJGOC1GOTYvUSNpbkYnRi8vJSVib2xkR0Y0RjVGPEY+RkBGQkZERkZGSEZKRk1GOC1GLDYmUShTZWN0aW9uRidGL0YyRjVGOC1JI21uR0YkNiVRIjJGJ0YvRjVGOC1GLDYmUSNvZkYnRi9GMkY1RjhGaG5GOC1GLDYmUSVtYWluRidGL0YyRjVGOC1GLDYmUSZwYXBlckYnRi9GMkY1RlUvJSdmYW1pbHlHUS9UaW1lc35OZXd+Um9tYUYnRi8vRl9vUSV0cnVlRicvJTBmb250X3N0eWxlX25hbWVHUSpIZWFkaW5nfjFGJy9GNlElYm9sZEYnLyUrZm9udHdlaWdodEdGaXA=">LUklbXJvd0c2Iy9JK21vZHVsZW5hbWVHNiJJLFR5cGVzZXR0aW5nR0koX3N5c2xpYkdGJzZFLUkjbWlHRiQ2JlEmTW9kZWxGJy8lJXNpemVHUSMxOEYnLyUnaXRhbGljR1EmZmFsc2VGJy8lLG1hdGh2YXJpYW50R1Enbm9ybWFsRictSSNtb0dGJDYuUSJ+RidGL0Y1LyUmZmVuY2VHRjQvJSpzZXBhcmF0b3JHRjQvJSlzdHJldGNoeUdGNC8lKnN5bW1ldHJpY0dGNC8lKGxhcmdlb3BHRjQvJS5tb3ZhYmxlbGltaXRzR0Y0LyUnYWNjZW50R0Y0LyUnbHNwYWNlR1EmMC4wZW1GJy8lJ3JzcGFjZUdGTC1GLDYmUSJCRidGL0YyRjVGOC1GLDYmUShleGFtcGxlRidGL0YyRjUtRjk2LlEiLkYnRi9GNUY8Rj5GQEZCRkRGRkZIRkpGTUY4LUYsNiZRJVRoaXNGJ0YvRjJGNUY4LUYsNiZRI2lzRidGL0YyRjVGOC1GLDYmUSR0aGVGJ0YvRjJGNUY4RlJGOC1GOTYvUSNpbkYnRi8vJSVib2xkR0Y0RjVGPEY+RkBGQkZERkZGSEZKRk1GOC1GLDYmUShTZWN0aW9uRidGL0YyRjVGOC1JI21uR0YkNiVRIjJGJ0YvRjVGOC1GLDYmUSNvZkYnRi9GMkY1RjhGaG5GOC1GLDYmUSVtYWluRidGL0YyRjVGOC1GLDYmUSZwYXBlckYnRi9GMkY1RlUvJSdmYW1pbHlHUS9UaW1lc35OZXd+Um9tYUYnRi8vRl9vUSV0cnVlRicvJTBmb250X3N0eWxlX25hbWVHUSpIZWFkaW5nfjFGJy9GNlElYm9sZEYnLyUrZm9udHdlaWdodEdGaXA=</Equation></Text-field></Title>
<Group labelreference="L3669" drawlabel="true">
<Input>
<Text-field prompt="&gt; " style="Maple Input" layout="Normal"><Equation executable="true" style="2D Input" input-equation="" display="LUklbXJvd0c2Iy9JK21vZHVsZW5hbWVHNiJJLFR5cGVzZXR0aW5nR0koX3N5c2xpYkdGJzY9LUkjbW9HRiQ2LVEiI0YnLyUsbWF0aHZhcmlhbnRHUSdub3JtYWxGJy8lJmZlbmNlR1EmZmFsc2VGJy8lKnNlcGFyYXRvckdGNC8lKXN0cmV0Y2h5R0Y0LyUqc3ltbWV0cmljR0Y0LyUobGFyZ2VvcEdGNC8lLm1vdmFibGVsaW1pdHNHRjQvJSdhY2NlbnRHRjQvJSdsc3BhY2VHUSYwLjBlbUYnLyUncnNwYWNlR0ZDLUkjbWlHRiQ2JVFaflRvfmV4ZWN1dGV+dGhlfmNvZGV+YmVsb3d+fnByZXNzfmVudGVyfmZvcn5lYWNofmNvbW1hbmQuRicvJSdpdGFsaWNHRjRGLy1JJ21zcGFjZUdGJDYmLyUnaGVpZ2h0R1EmMC4wZXhGJy8lJndpZHRoR0ZDLyUmZGVwdGhHRlEvJSpsaW5lYnJlYWtHUShuZXdsaW5lRictRkc2I1EhRictRiw2LVEifkYnRi9GMkY1RjdGOUY7Rj1GP0ZBRkRGKy1JKG1zdWJzdXBHRiQ2KC1GRzYlUUR+V2V+dXNlfnRoZX5wYXJhbWV0ZXJpc2F0aW9uOiYjOTYwO0YnRkpGLy1GIzYkLUZHNiVRImlGJ0ZKRi9GLy1GIzYkLUkobWZlbmNlZEdGJDYkLUYjNiQtRkc2JVEidEYnRkpGL0YvRi9GLy8lMXN1cGVyc2NyaXB0c2hpZnRHUSIwRicvJS9zdWJzY3JpcHRzaGlmdEdGYHAvSSttc2VtYW50aWNzR0YkUSxbbm9uZSxub25lXUYnLUYsNi1RIj1GJ0YvRjJGNUY3RjlGO0Y9Rj8vRkJRLDAuMjc3Nzc3OGVtRicvRkVGanAtSSVtc3ViR0YkNiUtRkc2JVEkcGlpRidGSkYvLUYjNiZGYW8tRiw2LVEiLEYnRi9GMi9GNlEldHJ1ZUYnRjdGOUY7Rj1GP0ZBL0ZFUSwwLjMzMzMzMzNlbUYnRltwRi9GYXBGZHFGZm4tRmpuNigtRkc2JVEnJiM5NjY7RidGSkYvLUYjNihGYW9GZHEtRkc2JVEiakYnRkpGL0ZkcS1GRzYlUSJrRidGSkYvRi8tRiM2JUZmb0ZZRi9GXnBGYXBGY3BGZnAtRl1xNiVGXXItRiM2KkZhb0ZkcUZickZkcUZlckZkcUZbcEYvRmFwRmRxRmZuLUZqbjYoLUZHNiVRJiZwaGk7RidGSkYvLUYjNigtRkc2JVElc3RhckYnRkpGL0ZkcUZickZkcUZlckYvRmhyRl5wRmFwRmNwRmZwLUZdcTYlLUZHNiVRJXBoaXNGJ0ZKRi8tRiM2KS1GRzYlRmRyL0ZLRmhxL0YwUSdpdGFsaWNGJ0ZkcS1GRzYlRmdyRmF0RmJ0RmRxLUZHNiVGXXBGYXRGYnRGYXRGYnRGYXBGZHEtRmpuNigtRkc2JVEicEYnRkpGLy1GIzYkLUklbXN1cEdGJDYlRmFvLUYjNiRGWUYvRl5wRi9GZG9GXnBGYXBGY3BGZnAtRl1xNiVGanRGYnFGYXBGWUZZLyUrZXhlY3V0YWJsZUdGNEYv">NiI=</Equation></Text-field>
</Input>
</Group>
<Group labelreference="L3681" drawlabel="true">
<Input>
<Text-field prompt="&gt; " style="Maple Input" layout="Normal"><Equation executable="true" style="2D Input" input-equation="" display="LUklbXJvd0c2Iy9JK21vZHVsZW5hbWVHNiJJLFR5cGVzZXR0aW5nR0koX3N5c2xpYkdGJzYlLUkjbWlHRiQ2I1EhRicvJStleGVjdXRhYmxlR1EmZmFsc2VGJy8lLG1hdGh2YXJpYW50R1Enbm9ybWFsRic=">LUklbXJvd0c2Iy9JK21vZHVsZW5hbWVHNiJJLFR5cGVzZXR0aW5nR0koX3N5c2xpYkdGJzYjLUkjbWlHRiQ2I1EhRic=</Equation></Text-field>
</Input>
</Group>
<Group labelreference="L3677" drawlabel="true">
<Input>
<Text-field prompt="&gt; " style="Maple Input" layout="Normal"><Equation executable="true" style="2D Input" input-equation="" display="LUklbXJvd0c2Iy9JK21vZHVsZW5hbWVHNiJJLFR5cGVzZXR0aW5nR0koX3N5c2xpYkdGJzZKLUkjbW9HRiQ2LlEiI0YnLyUrZm9yZWdyb3VuZEdRKlswLDEyOCwwXUYnLyUsbWF0aHZhcmlhbnRHUSdub3JtYWxGJy8lJmZlbmNlR1EmZmFsc2VGJy8lKnNlcGFyYXRvckdGNy8lKXN0cmV0Y2h5R0Y3LyUqc3ltbWV0cmljR0Y3LyUobGFyZ2VvcEdGNy8lLm1vdmFibGVsaW1pdHNHRjcvJSdhY2NlbnRHRjcvJSdsc3BhY2VHUSYwLjBlbUYnLyUncnNwYWNlR0ZGLUkjbWlHRiQ2JlFjdlN0ZXB+MTp+V2V+Zmlyc3R+bmVlZH50b35jcmVhdGV+YX52ZWN0b3J+Y29udGFpbmluZ350aGV+cHJvYmFiaWxpdHl+Y29tYmluYXRpb25zfnRoYXR+Y2FufmJlfnVzZWR+dG9+aW5mZXJ+cmVzdWx0c35hYm91dH5wYXJhbWV0ZXJ+cmVkdW5kYW5jeS5+VGhpc35pc35rbm93bn5hc350aGV+ZXhoYXVzdGl2ZX5zdW1tYXJ5Ln5GJy8lJ2l0YWxpY0dGN0YvRjItSSdtc3BhY2VHRiQ2Ji8lJ2hlaWdodEdRJjAuMGV4RicvJSZ3aWR0aEdGRi8lJmRlcHRoR0ZULyUqbGluZWJyZWFrR1EobmV3bGluZUYnRistRko2JlE1VGhlfnByb2NlZHVyZX5leHN1bUJGJ0ZNRi9GMi1JKG1mZW5jZWRHRiQ2JS1GIzYnLUZKNiZRIlRGJ0ZNRi9GMi1GLDYuUSIsRidGL0YyRjUvRjlRJXRydWVGJ0Y6RjxGPkZARkJGRC9GSFEsMC4zMzMzMzMzZW1GJy1GSjYmUSJORidGTUYvRjJGL0YyRi9GMi1GLDYuUSJ+RidGL0YyRjVGOEY6RjxGPkZARkJGREZHLUZKNiZRKHJldHVybnNGJ0ZNRi9GMkZbcC1GSjYmUSR0aGVGJ0ZNRi9GMkZbcC1GSjYmUSpleGhhdXN0dmVGJ0ZNRi9GMkZbcC1GSjYmUShzdW1tYXJ5RidGTUYvRjJGW3AtRiw2L1EkZm9yRicvJSVib2xkR0Y3Ri9GMkY1RjhGOkY8Rj5GQEZCRkRGR0ZbcC1GSjYmUSZtb2RlbEYnRk1GL0YyRltwLUZKNiZRIkJGJ0ZNRi9GMkZbcEZqcEZbcC1GSjYmUSJhRidGTUYvRjJGW3AtRko2JlEqc3BlY2lmaWVkRidGTUYvRjJGW3BGXm9GW3AtRko2JlEmeWVhcnNGJ0ZNRi9GMkZbcC1GLDYvUSRhbmRGJ0ZdcUYvRjJGNUY4RjpGPEY+RkBGQkZERkdGW3BGaG9GW3AtRko2JlEnc3RhdGVzRidGTUYvRjItRiw2LlEiLkYnRi9GMkY1RjhGOkY8Rj5GQEZCRkRGR0YvLyUrZXhlY3V0YWJsZUdGN0Yy">LUklbXJvd0c2Iy9JK21vZHVsZW5hbWVHNiJJLFR5cGVzZXR0aW5nR0koX3N5c2xpYkdGJzZKLUkjbW9HRiQ2LlEiI0YnLyUrZm9yZWdyb3VuZEdRKlswLDEyOCwwXUYnLyUsbWF0aHZhcmlhbnRHUSdub3JtYWxGJy8lJmZlbmNlR1EmZmFsc2VGJy8lKnNlcGFyYXRvckdGNy8lKXN0cmV0Y2h5R0Y3LyUqc3ltbWV0cmljR0Y3LyUobGFyZ2VvcEdGNy8lLm1vdmFibGVsaW1pdHNHRjcvJSdhY2NlbnRHRjcvJSdsc3BhY2VHUSYwLjBlbUYnLyUncnNwYWNlR0ZGLUkjbWlHRiQ2JlFjdlN0ZXB+MTp+V2V+Zmlyc3R+bmVlZH50b35jcmVhdGV+YX52ZWN0b3J+Y29udGFpbmluZ350aGV+cHJvYmFiaWxpdHl+Y29tYmluYXRpb25zfnRoYXR+Y2FufmJlfnVzZWR+dG9+aW5mZXJ+cmVzdWx0c35hYm91dH5wYXJhbWV0ZXJ+cmVkdW5kYW5jeS5+VGhpc35pc35rbm93bn5hc350aGV+ZXhoYXVzdGl2ZX5zdW1tYXJ5Ln5GJy8lJ2l0YWxpY0dGN0YvRjItSSdtc3BhY2VHRiQ2Ji8lJ2hlaWdodEdRJjAuMGV4RicvJSZ3aWR0aEdGRi8lJmRlcHRoR0ZULyUqbGluZWJyZWFrR1EobmV3bGluZUYnRistRko2JlE1VGhlfnByb2NlZHVyZX5leHN1bUJGJ0ZNRi9GMi1JKG1mZW5jZWRHRiQ2JS1GIzYnLUZKNiZRIlRGJ0ZNRi9GMi1GLDYuUSIsRidGL0YyRjUvRjlRJXRydWVGJ0Y6RjxGPkZARkJGRC9GSFEsMC4zMzMzMzMzZW1GJy1GSjYmUSJORidGTUYvRjJGL0YyRi9GMi1GLDYuUSJ+RidGL0YyRjVGOEY6RjxGPkZARkJGREZHLUZKNiZRKHJldHVybnNGJ0ZNRi9GMkZbcC1GSjYmUSR0aGVGJ0ZNRi9GMkZbcC1GSjYmUSpleGhhdXN0dmVGJ0ZNRi9GMkZbcC1GSjYmUShzdW1tYXJ5RidGTUYvRjJGW3AtRiw2L1EkZm9yRicvJSVib2xkR0Y3Ri9GMkY1RjhGOkY8Rj5GQEZCRkRGR0ZbcC1GSjYmUSZtb2RlbEYnRk1GL0YyRltwLUZKNiZRIkJGJ0ZNRi9GMkZbcEZqcEZbcC1GSjYmUSJhRidGTUYvRjJGW3AtRko2JlEqc3BlY2lmaWVkRidGTUYvRjJGW3BGXm9GW3AtRko2JlEmeWVhcnNGJ0ZNRi9GMkZbcC1GLDYvUSRhbmRGJ0ZdcUYvRjJGNUY4RjpGPEY+RkBGQkZERkdGW3BGaG9GW3AtRko2JlEnc3RhdGVzRidGTUYvRjItRiw2LlEiLkYnRi9GMkY1RjhGOkY8Rj5GQEZCRkRGR0YvLyUrZXhlY3V0YWJsZUdGN0Yy</Equation></Text-field>
</Input>
</Group>
<Group labelreference="L3698" drawlabel="true">
<Input>
<Text-field prompt="&gt; " style="Maple Input" layout="Normal"><Equation executable="true" style="2D Input" input-equation="" display="LUklbXJvd0c2Iy9JK21vZHVsZW5hbWVHNiJJLFR5cGVzZXR0aW5nR0koX3N5c2xpYkdGJzYmLUkjbW9HRiQ2LVEiI0YnLyUsbWF0aHZhcmlhbnRHUSdub3JtYWxGJy8lJmZlbmNlR1EmZmFsc2VGJy8lKnNlcGFyYXRvckdGNC8lKXN0cmV0Y2h5R0Y0LyUqc3ltbWV0cmljR0Y0LyUobGFyZ2VvcEdGNC8lLm1vdmFibGVsaW1pdHNHRjQvJSdhY2NlbnRHRjQvJSdsc3BhY2VHUSYwLjBlbUYnLyUncnNwYWNlR0ZDLUkjbWlHRiQ2JVFjb0hlcmV+d2V+Y29uc2lkZXJ+dGhlfmNhc2V+Tj0yLH5UPTMsfnNvfndlfmFzc2lnbn50aGVzZX52YWx1ZXN+dG9+Tn5hbmR+VEYnLyUnaXRhbGljR0Y0Ri8vJStleGVjdXRhYmxlR0Y0Ri8=">NiI=</Equation></Text-field>
</Input>
</Group>
<Group labelreference="L3697" drawlabel="true">
<Input>
<Text-field prompt="&gt; " style="Maple Input" layout="Normal"><Equation executable="true" style="2D Input" input-equation="N := 2:" display="LUklbXJvd0c2Iy9JK21vZHVsZW5hbWVHNiJJLFR5cGVzZXR0aW5nR0koX3N5c2xpYkdGJzYuLUkjbWlHRiQ2JVEiTkYnLyUnaXRhbGljR1EmZmFsc2VGJy8lLG1hdGh2YXJpYW50R1Enbm9ybWFsRictSSNtb0dGJDYtUSomY29sb25lcTtGJ0YyLyUmZmVuY2VHRjEvJSpzZXBhcmF0b3JHRjEvJSlzdHJldGNoeUdGMS8lKnN5bW1ldHJpY0dGMS8lKGxhcmdlb3BHRjEvJS5tb3ZhYmxlbGltaXRzR0YxLyUnYWNjZW50R0YxLyUnbHNwYWNlR1EsMC4yNzc3Nzc4ZW1GJy8lJ3JzcGFjZUdGSS1JI21uR0YkNiRRIjJGJ0YyLUY2Ni1RIjpGJ0YyRjlGO0Y9Rj9GQUZDRkVGR0ZKLUY2Ni1RIn5GJ0YyRjlGO0Y9Rj9GQUZDRkUvRkhRJjAuMGVtRicvRktGVy1GLDYlUSJURidGL0YyRjUtRk02JFEiM0YnRjJGUEZTLyUrZXhlY3V0YWJsZUdGMUYy">QyY+SSJORzYiIiIjISIiPkkiVEdGJSIiJEYn</Equation></Text-field>
</Input>
</Group>
<Group labelreference="L3676" drawlabel="true">
<Input>
<Text-field prompt="&gt; " style="Maple Input" layout="Normal"><Equation executable="true" style="2D Input" input-equation="" display="LUklbXJvd0c2Iy9JK21vZHVsZW5hbWVHNiJJLFR5cGVzZXR0aW5nR0koX3N5c2xpYkdGJzYmLUkjbW9HRiQ2LVEiI0YnLyUsbWF0aHZhcmlhbnRHUSdub3JtYWxGJy8lJmZlbmNlR1EmZmFsc2VGJy8lKnNlcGFyYXRvckdGNC8lKXN0cmV0Y2h5R0Y0LyUqc3ltbWV0cmljR0Y0LyUobGFyZ2VvcEdGNC8lLm1vdmFibGVsaW1pdHNHRjQvJSdhY2NlbnRHRjQvJSdsc3BhY2VHUSYwLjBlbUYnLyUncnNwYWNlR0ZDLUkjbWlHRiQ2JVFjc0lufnRoaXN+bW9kZWx+YWxsfnBhcmFtZXRlcnN+YXJlfm5vdH50aW1lfmRlcGVuZGVudCx+d2hpY2h+cHV0c35jb25zdHJhaW50c35vbn50aGV+cGFyYW1ldGVycy5+VGhlfmNvZGV+Zm9yfnRoZXNlfmNvbnN0cmFpbnRzfmFyZX5iZWxvdzpGJy8lJ2l0YWxpY0dGNEYvLyUrZXhlY3V0YWJsZUdGNEYv">NiI=</Equation></Text-field>
</Input>
</Group>
<Group labelreference="L3672" drawlabel="true">
<Input>
<Text-field prompt="&gt; " style="Maple Input" layout="Normal"><Equation executable="true" style="2D Input" input-equation="constrB := seq(seq(pii[i, t] = pii[i], i = 1 .. N), t = 1 .. T), seq(seq(p[i, t] = p[i], i = 1 .. N), t = 1 .. T), seq(seq(seq(seq(phi[i, j, k, t] = phi[i, j, k], i = 1 .. N), j = 1 .. N), k = 1 .. N), t = 1 .. T), seq(seq(seq(phis[i, j, t] = phis[i, j], i = 1 .. N), j = 1 .. N), t = 1 .. T):" display="LUklbXJvd0c2Iy9JK21vZHVsZW5hbWVHNiJJLFR5cGVzZXR0aW5nR0koX3N5c2xpYkdGJzYyLUkjbWlHRiQ2JVEoY29uc3RyQkYnLyUnaXRhbGljR1EldHJ1ZUYnLyUsbWF0aHZhcmlhbnRHUSdpdGFsaWNGJy1JI21vR0YkNi1RKiZjb2xvbmVxO0YnL0YzUSdub3JtYWxGJy8lJmZlbmNlR1EmZmFsc2VGJy8lKnNlcGFyYXRvckdGPS8lKXN0cmV0Y2h5R0Y9LyUqc3ltbWV0cmljR0Y9LyUobGFyZ2VvcEdGPS8lLm1vdmFibGVsaW1pdHNHRj0vJSdhY2NlbnRHRj0vJSdsc3BhY2VHUSwwLjI3Nzc3NzhlbUYnLyUncnNwYWNlR0ZMLUYsNiVRJHNlcUYnRi9GMi1JKG1mZW5jZWRHRiQ2JC1GIzYrRk8tRlM2JC1GIzYtLUY2Ni1RIn5GJ0Y5RjtGPkZARkJGREZGRkgvRktRJjAuMGVtRicvRk5GaW4tSSVtc3ViR0YkNiUtRiw2JVEkcGlpRidGL0YyLUYjNiYtRiw2JVEiaUYnRi9GMi1GNjYtUSIsRidGOUY7L0Y/RjFGQEZCRkRGRkZIRmhuL0ZOUSwwLjMzMzMzMzNlbUYnLUYsNiVRInRGJ0YvRjJGOS8lL3N1YnNjcmlwdHNoaWZ0R1EiMEYnLUY2Ni1RIj1GJ0Y5RjtGPkZARkJGREZGRkhGSkZNLUZcbzYlLUYjNiQtRlxvNiVGXm8tRiM2JEZjb0Y5Rl9wRjktRiM2JC1GLDYjUSFGJ0Y5Rl9wRmZvRmNvRmJwLUkjbW5HRiQ2JFEiMUYnRjktRjY2LVEjLi5GJ0Y5RjtGPkZARkJGREZGRkgvRktRLDAuMjIyMjIyMmVtRidGam4tRiw2JVEiTkYnRi9GMkY5RjlGZm9GXHBGYnBGYnFGZnEtRiw2JVEiVEYnRi9GMkY5RjlGZm9GTy1GUzYkLUYjNitGTy1GUzYkLUYjNi1GZW4tRlxvNiUtRiw2JVEicEYnRi9GMkZhb0ZfcEZicC1GXG82JS1GIzYkLUZcbzYlRltzRltxRl9wRjlGXXFGX3BGZm9GY29GYnBGYnFGZnFGW3JGOUY5RmZvRlxwRmJwRmJxRmZxRl5yRjlGOUZmb0ZPLUZTNiQtRiM2LEZPLUZTNiQtRiM2K0ZPLUZTNiQtRiM2K0ZPLUZTNiQtRiM2LUZlbi1GXG82JS1GLDYlUSYmcGhpO0YnL0YwRj1GOS1GIzYqRmNvRmZvLUYsNiVRImpGJ0YvRjJGZm8tRiw2JVEia0YnRi9GMkZmb0ZccEY5Rl9wRmJwLUZcbzYlRmZ0LUYjNihGY29GZm9GXHVGZm9GX3VGOUZfcEZmb0Zjb0ZicEZicUZmcUZbckY5RjlGZm9GXHVGYnBGYnFGZnFGW3JGOUY5RmZvRl91RmJwRmJxRmZxRltyRjlGOUZmb0ZlbkZccEZicEZicUZmcUZeckY5RjlGZm9GTy1GUzYkLUYjNixGTy1GUzYkLUYjNitGTy1GUzYkLUYjNi1GZW4tRlxvNiUtRiw2JVElcGhpc0YnRi9GMi1GIzYoRmNvRmZvRlx1RmZvRlxwRjlGX3BGYnAtRlxvNiVGZHYtRiM2JkZjb0Zmb0ZcdUY5Rl9wRmZvRmNvRmJwRmJxRmZxRltyRjlGOUZmb0ZcdUZicEZicUZmcUZbckY5RjlGZm9GZW5GXHBGYnBGYnFGZnFGXnJGOUY5LUY2Ni1RIjpGJ0Y5RjtGPkZARkJGREZGRkhGSkZNLyUrZXhlY3V0YWJsZUdGPUY5">QyQ+SShjb25zdHJCRzYiNiYtSSRzZXFHJSpwcm90ZWN0ZWRHNiQtRig2JC8mSSRwaWlHRiU2JEkiaUdGJUkidEdGJSZGLzYjRjEvRjE7IiIiSSJOR0YlL0YyO0Y3SSJUR0YlLUYoNiQtRig2JC8mSSJwR0YlRjAmRkJGNEY1RjktRig2JC1GKDYkLUYoNiQtRig2JC8mSSRwaGlHRiU2JkYxSSJqR0YlSSJrR0YlRjImRk42JUYxRlBGUUY1L0ZQRjYvRlFGNkY5LUYoNiQtRig2JC1GKDYkLyZJJXBoaXNHRiU2JUYxRlBGMiZGaG42JEYxRlBGNUZURjkhIiI=</Equation></Text-field>
</Input>
</Group>
<Group labelreference="L3675" drawlabel="true">
<Input>
<Text-field prompt="&gt; " style="Maple Input" layout="Normal"><Equation executable="true" style="2D Input" input-equation="" display="LUklbXJvd0c2Iy9JK21vZHVsZW5hbWVHNiJJLFR5cGVzZXR0aW5nR0koX3N5c2xpYkdGJzYmLUkjbW9HRiQ2LVEiI0YnLyUsbWF0aHZhcmlhbnRHUSdub3JtYWxGJy8lJmZlbmNlR1EmZmFsc2VGJy8lKnNlcGFyYXRvckdGNC8lKXN0cmV0Y2h5R0Y0LyUqc3ltbWV0cmljR0Y0LyUobGFyZ2VvcEdGNC8lLm1vdmFibGVsaW1pdHNHRjQvJSdhY2NlbnRHRjQvJSdsc3BhY2VHUSYwLjBlbUYnLyUncnNwYWNlR0ZDLUkjbWlHRiQ2JVFgdFRoZW5+d2V+Y2FsbH50aGV+ZXhoYXVzdGl2ZX5zdW1tYXJ5LH5hbmR+dXNlfk1hcGxlJ3N+aW50cmluc2ljfnByb2NlZWR1cmUsfmV2YWwsfnRvfmV2YWx1YXRlfm91cn5jb25zdHJhaW50Ln5UaGV+ZXhodXN0aXZlfnN1bW1hcnl+aXN+c3RvcmVkfmlufmthcHBhRicvJSdpdGFsaWNHRjRGLy8lK2V4ZWN1dGFibGVHRjRGLw==">NiI=</Equation></Text-field>
</Input>
</Group>
<Group labelreference="L3666" drawlabel="true">
<Input>
<Text-field prompt="&gt; " style="Maple Input" layout="Normal"><Equation executable="true" style="2D Input" input-equation="kappa := eval(exsumB(T, N), {constrB}):" display="LUklbXJvd0c2Iy9JK21vZHVsZW5hbWVHNiJJLFR5cGVzZXR0aW5nR0koX3N5c2xpYkdGJzYrLUkjbWlHRiQ2JVEma2FwcGFGJy8lJ2l0YWxpY0dRJmZhbHNlRicvJSxtYXRodmFyaWFudEdRJ25vcm1hbEYnLUkjbW9HRiQ2LVEqJmNvbG9uZXE7RidGMi8lJmZlbmNlR0YxLyUqc2VwYXJhdG9yR0YxLyUpc3RyZXRjaHlHRjEvJSpzeW1tZXRyaWNHRjEvJShsYXJnZW9wR0YxLyUubW92YWJsZWxpbWl0c0dGMS8lJ2FjY2VudEdGMS8lJ2xzcGFjZUdRLDAuMjc3Nzc3OGVtRicvJSdyc3BhY2VHRkktRiw2JVElZXZhbEYnL0YwUSV0cnVlRicvRjNRJ2l0YWxpY0YnLUkobWZlbmNlZEdGJDYkLUYjNictRiw2JVEnZXhzdW1CRidGT0ZRLUZUNiQtRiM2Ji1GLDYlUSJURidGT0ZRLUY2Ni1RIixGJ0YyRjkvRjxGUEY9Rj9GQUZDRkUvRkhRJjAuMGVtRicvRktRLDAuMzMzMzMzM2VtRictRiw2JVEiTkYnRk9GUUYyRjJGXG8tRlQ2Ji1GIzYkLUYsNiVRKGNvbnN0ckJGJ0ZPRlFGMkYyLyUlb3BlbkdRInxmckYnLyUmY2xvc2VHUSJ8aHJGJ0YyRjItRjY2LVEiOkYnRjJGOUY7Rj1GP0ZBRkNGRUZHRkotRjY2LVEifkYnRjJGOUY7Rj1GP0ZBRkNGRUZgby9GS0Zhb0ZncC8lK2V4ZWN1dGFibGVHRjFGMg==">QyQ+SSZrYXBwYUc2Ii1JJWV2YWxHJSpwcm90ZWN0ZWRHNiQtSSdleHN1bUJHRiU2JEkiVEdGJUkiTkdGJTwjSShjb25zdHJCR0YlISIi</Equation></Text-field>
</Input>
</Group>
<Group labelreference="L3668" drawlabel="true">
<Input>
<Text-field prompt="&gt; " style="Maple Input" layout="Normal"><Equation executable="true" style="2D Input" input-equation="Transpose(kappa[1 .. 8]);" display="LUklbXJvd0c2Iy9JK21vZHVsZW5hbWVHNiJJLFR5cGVzZXR0aW5nR0koX3N5c2xpYkdGJzYyLUkjbWlHRiQ2JVEqVHJhbnNwb3NlRicvJSdpdGFsaWNHUSV0cnVlRicvJSxtYXRodmFyaWFudEdRJ2l0YWxpY0YnLUkobWZlbmNlZEdGJDYkLUYjNiYtRiw2JVEma2FwcGFGJy9GMFEmZmFsc2VGJy9GM1Enbm9ybWFsRictRjY2Ji1GIzYnLUkjbW5HRiQ2JFEiMUYnRj8tSSNtb0dGJDYtUSMuLkYnRj8vJSZmZW5jZUdGPi8lKnNlcGFyYXRvckdGPi8lKXN0cmV0Y2h5R0Y+LyUqc3ltbWV0cmljR0Y+LyUobGFyZ2VvcEdGPi8lLm1vdmFibGVsaW1pdHNHRj4vJSdhY2NlbnRHRj4vJSdsc3BhY2VHUSwwLjIyMjIyMjJlbUYnLyUncnNwYWNlR1EmMC4wZW1GJy1GRjYkUSI4RidGPy8lK2V4ZWN1dGFibGVHRj5GP0Y/LyUlb3BlbkdRIltGJy8lJmNsb3NlR1EiXUYnRl5vRj9GPy1GSjYtUSI7RidGP0ZNL0ZQRjFGUUZTRlVGV0ZZL0ZmbkZqbi9GaW5RLDAuMjc3Nzc3OGVtRictRko2LVEifkYnRj9GTUZPRlFGU0ZVRldGWUZqb0ZobkYrLUY2NiQtRiM2JUY6LUY2NiYtRiM2Ji1GRjYkUSI5RidGP0ZJLUZGNiRRIzE2RidGP0Y/Rj9GYG9GY29GP0Y/RmZvRl1wRistRjY2JC1GIzYlRjotRjY2Ji1GIzYmLUZGNiRRIzE3RidGP0ZJLUZGNiRRIzIxRidGP0Y/Rj9GYG9GY29GP0Y/RmZvRl1wLUZKNi1RIiNGJ0Y/Rk1GT0ZRRlNGVUZXRllGam9GaG4tRiw2JVE/VGhpc35kaXNwbGF5c350aGV+dmVjdG9yfmthcHBhRidGPUY/Rl5vRj8=">QygtSSpUcmFuc3Bvc2VHNiI2IyZJJmthcHBhR0YlNiM7IiIiIiIpRistRiQ2IyZGKDYjOyIiKiIjO0YrLUYkNiMmRig2IzsiIzwiI0BGKw==</Equation></Text-field>
</Input>
<Output>
<Text-field style="2D Output" layout="Maple Output"><Equation executable="false" style="2D Output" display="LUkobWFjdGlvbkc2Iy9JK21vZHVsZW5hbWVHNiJJLFR5cGVzZXR0aW5nR0koX3N5c2xpYkdGJzYlLUkobWZlbmNlZEdGJDYoLUknbXRhYmxlR0YkNjUtSSRtdHJHRiQ2LS1JJG10ZEdGJDYoLUklbXN1YkdGJDYlLUkjbWlHRiQ2JVEkcGlpRicvJSdpdGFsaWNHUSV0cnVlRicvJSxtYXRodmFyaWFudEdRJ2l0YWxpY0YnLUklbXJvd0dGJDYmLUkjbW5HRiQ2JFEiMUYnL0ZCUSdub3JtYWxGJy8lK2ZvcmVncm91bmRHUShbMCwwLDBdRicvJSlyZWFkb25seUdRJmZhbHNlRidGSy8lL3N1YnNjcmlwdHNoaWZ0R1EiMEYnLyUpcm93YWxpZ25HUSFGJy8lLGNvbHVtbmFsaWduR0ZYLyUrZ3JvdXBhbGlnbkdGWC8lKHJvd3NwYW5HRkovJStjb2x1bW5zcGFuR0ZKRjRGNC1GNTYoLUZFNihGNy1JI21vR0YkNi1RMSZJbnZpc2libGVUaW1lcztGJ0ZLLyUmZmVuY2VHRlIvJSpzZXBhcmF0b3JHRlIvJSlzdHJldGNoeUdGUi8lKnN5bW1ldHJpY0dGUi8lKGxhcmdlb3BHRlIvJS5tb3ZhYmxlbGltaXRzR0ZSLyUnYWNjZW50R0ZSLyUnbHNwYWNlR1EmMC4wZW1GJy8lJ3JzcGFjZUdGY3AtRjg2JS1GOzYlUSVwaGlzRidGPkZBLUZFNihGRy1GYG82LVEiLEYnRktGY28vRmZvRkBGZ29GaW9GW3BGXXBGX3BGYXAvRmVwUSwwLjMzMzMzMzNlbUYnRkdGTUZQRktGU0Zfby1GODYlLUY7NiVRInBGJ0Y+RkFGREZTRktGVkZZRmVuRmduRmluLUY1NigtRkU2KEY3Rl9vLUY4NiVGaHAtRkU2KEZHRl1xLUZINiRRIjJGJ0ZLRk1GUEZLRlNGX28tRjg2JUZlcS1GRTYmRmByRk1GUEZLRlNGS0ZWRllGZW5GZ25GaW5GW29GaHEtRjU2KC1GRTYoLUYsNiQtRkU2JkZHLUZgbzYtUSgmbWludXM7RidGS0Zjb0Zlb0Znb0Zpb0ZbcEZdcEZfcC9GYnBRLDAuMjIyMjIyMmVtRicvRmVwRmNzRjdGS0ZLRl9vLUY4NiVGaHAtRkU2KEZgckZdcUZHRk1GUEZLRlNGX29GY3FGS0ZWRllGZW5GZ25GaW5GVkZZRmVuLyUmYWxpZ25HUSVheGlzRicvRldRKWJhc2VsaW5lRicvRlpRJ2NlbnRlckYnL0ZmblEnfGZybGVmdHxockYnLyUvYWxpZ25tZW50c2NvcGVHRkAvJSxjb2x1bW53aWR0aEdRJWF1dG9GJy8lJndpZHRoR0ZmdC8lK3Jvd3NwYWNpbmdHUSYxLjBleEYnLyUuY29sdW1uc3BhY2luZ0dRJjAuOGVtRicvJSlyb3dsaW5lc0dRJW5vbmVGJy8lLGNvbHVtbmxpbmVzR0ZhdS8lJmZyYW1lR0ZhdS8lLWZyYW1lc3BhY2luZ0dRLDAuNGVtfjAuNWV4RicvJSplcXVhbHJvd3NHRlIvJS1lcXVhbGNvbHVtbnNHRlIvJS1kaXNwbGF5c3R5bGVHRlIvJSVzaWRlR1EmcmlnaHRGJy8lMG1pbmxhYmVsc3BhY2luZ0dGXnVGSy9JK21zZW1hbnRpY3NHRiRRKlJvd1ZlY3RvckYnLyUlb3BlbkdRIltGJy8lJmNsb3NlR1EiXUYnRmR2LyUrYWN0aW9udHlwZUdRLnJ0YWJsZWFkZHJlc3NGJy8lKXJ0YWJsZWlkR1ErNDU4MTMyNzg3NEYn">LSZJJ1ZlY3Rvckc2JCUqcHJvdGVjdGVkR0koX3N5c2xpYkc2IjYjSSRyb3dHRig2Iy9JJCVpZEdGKCIrdXlLImUl</Equation></Text-field>
</Output>
<Output>
<Text-field style="2D Output" layout="Maple Output"><Equation executable="false" style="2D Output" display="LUkobWFjdGlvbkc2Iy9JK21vZHVsZW5hbWVHNiJJLFR5cGVzZXR0aW5nR0koX3N5c2xpYkdGJzYlLUkobWZlbmNlZEdGJDYoLUknbXRhYmxlR0YkNjUtSSRtdHJHRiQ2LS1JJG10ZEdGJDYoLUklbXJvd0dGJDYoLUYsNiQtRjg2Ji1JI21uR0YkNiRRIjFGJy8lLG1hdGh2YXJpYW50R1Enbm9ybWFsRictSSNtb0dGJDYtUSgmbWludXM7RidGQi8lJmZlbmNlR1EmZmFsc2VGJy8lKnNlcGFyYXRvckdGSy8lKXN0cmV0Y2h5R0ZLLyUqc3ltbWV0cmljR0ZLLyUobGFyZ2VvcEdGSy8lLm1vdmFibGVsaW1pdHNHRksvJSdhY2NlbnRHRksvJSdsc3BhY2VHUSwwLjIyMjIyMjJlbUYnLyUncnNwYWNlR0ZaLUklbXN1YkdGJDYlLUkjbWlHRiQ2JVEkcGlpRicvJSdpdGFsaWNHUSV0cnVlRicvRkNRJ2l0YWxpY0YnLUY4NiZGPi8lK2ZvcmVncm91bmRHUShbMCwwLDBdRicvJSlyZWFkb25seUdGS0ZCLyUvc3Vic2NyaXB0c2hpZnRHUSIwRidGQkZCLUZGNi1RMSZJbnZpc2libGVUaW1lcztGJ0ZCRklGTEZORlBGUkZURlYvRllRJjAuMGVtRicvRmZuRmFwLUZobjYlLUZbbzYlUSVwaGlzRidGXm9GYW8tRjg2KC1GPzYkUSIyRidGQi1GRjYtUSIsRidGQkZJL0ZNRmBvRk5GUEZSRlRGVkZgcC9GZm5RLDAuMzMzMzMzM2VtRidGanBGZW9GaG9GQkZqb0ZdcC1GaG42JS1GW282JVEicEYnRl5vRmFvLUY4NiZGanBGZW9GaG9GQkZqb0ZCLyUpcm93YWxpZ25HUSFGJy8lLGNvbHVtbmFsaWduR0Zcci8lK2dyb3VwYWxpZ25HRlxyLyUocm93c3BhbkdGQS8lK2NvbHVtbnNwYW5HRkEtRjU2KC1GODYoRjpGXXAtRmhuNiVGZXAtRjg2KEZqcEZdcUY+RmVvRmhvRkJGam9GXXAtRmhuNiVGZXFGY29Gam9GQkZqcUZdckZfckZhckZjckY0LUY1NigtRjg2Ji1GaG42JS1GW282JVEnJiM5NjY7RicvRl9vRktGQi1GODYqRj5GXXFGPkZdcUY+RmVvRmhvRkJGam9GXXBGXXNGQkZqcUZdckZfckZhckZjci1GNTYoLUY4NiYtRmhuNiVGZXMtRjg2KkY+Rl1xRj5GXXFGanBGZW9GaG9GQkZqb0ZdcEZjcUZCRmpxRl1yRl9yRmFyRmNyLUY1NigtRjg2Ji1GaG42JUZlcy1GODYqRj5GXXFGanBGXXFGPkZlb0Zob0ZCRmpvRl1wRl1zRkJGanFGXXJGX3JGYXJGY3ItRjU2KC1GODYmLUZobjYlRmVzLUY4NipGPkZdcUZqcEZdcUZqcEZlb0Zob0ZCRmpvRl1wRmNxRkJGanFGXXJGX3JGYXJGY3ItRjU2KC1GODYmLUZobjYlRmVzLUY4NipGanBGXXFGPkZdcUY+RmVvRmhvRkJGam9GXXBGXXNGQkZqcUZdckZfckZhckZjckZqcUZdckZfci8lJmFsaWduR1ElYXhpc0YnL0ZbclEpYmFzZWxpbmVGJy9GXnJRJ2NlbnRlckYnL0ZgclEnfGZybGVmdHxockYnLyUvYWxpZ25tZW50c2NvcGVHRmBvLyUsY29sdW1ud2lkdGhHUSVhdXRvRicvJSZ3aWR0aEdGaHYvJStyb3dzcGFjaW5nR1EmMS4wZXhGJy8lLmNvbHVtbnNwYWNpbmdHUSYwLjhlbUYnLyUpcm93bGluZXNHUSVub25lRicvJSxjb2x1bW5saW5lc0dGY3cvJSZmcmFtZUdGY3cvJS1mcmFtZXNwYWNpbmdHUSwwLjRlbX4wLjVleEYnLyUqZXF1YWxyb3dzR0ZLLyUtZXF1YWxjb2x1bW5zR0ZLLyUtZGlzcGxheXN0eWxlR0ZLLyUlc2lkZUdRJnJpZ2h0RicvJTBtaW5sYWJlbHNwYWNpbmdHRmB3RkIvSSttc2VtYW50aWNzR0YkUSpSb3dWZWN0b3JGJy8lJW9wZW5HUSJbRicvJSZjbG9zZUdRIl1GJ0ZmeC8lK2FjdGlvbnR5cGVHUS5ydGFibGVhZGRyZXNzRicvJSlydGFibGVpZEdRKzQ1ODEzMjgwMDJGJw==">LSZJJ1ZlY3Rvckc2JCUqcHJvdGVjdGVkR0koX3N5c2xpYkc2IjYjSSRyb3dHRig2Iy9JJCVpZEdGKCIrLSFHOGUl</Equation></Text-field>
</Output>
<Output>
<Text-field style="2D Output" layout="Maple Output"><Equation executable="false" style="2D Output" display="LUkobWFjdGlvbkc2Iy9JK21vZHVsZW5hbWVHNiJJLFR5cGVzZXR0aW5nR0koX3N5c2xpYkdGJzYlLUkobWZlbmNlZEdGJDYoLUknbXRhYmxlR0YkNjUtSSRtdHJHRiQ2Ki1JJG10ZEdGJDYoLUklbXJvd0dGJDYmLUklbXN1YkdGJDYlLUkjbWlHRiQ2JVEnJiM5NjY7RicvJSdpdGFsaWNHUSZmYWxzZUYnLyUsbWF0aHZhcmlhbnRHUSdub3JtYWxGJy1GODYqLUkjbW5HRiQ2JFEiMkYnRkQtSSNtb0dGJDYtUSIsRidGRC8lJmZlbmNlR0ZDLyUqc2VwYXJhdG9yR1EldHJ1ZUYnLyUpc3RyZXRjaHlHRkMvJSpzeW1tZXRyaWNHRkMvJShsYXJnZW9wR0ZDLyUubW92YWJsZWxpbWl0c0dGQy8lJ2FjY2VudEdGQy8lJ2xzcGFjZUdRJjAuMGVtRicvJSdyc3BhY2VHUSwwLjMzMzMzMzNlbUYnLUZKNiRRIjFGJ0ZERk1GSS8lK2ZvcmVncm91bmRHUShbMCwwLDBdRicvJSlyZWFkb25seUdGQ0ZELyUvc3Vic2NyaXB0c2hpZnRHUSIwRictRk42LVExJkludmlzaWJsZVRpbWVzO0YnRkRGUS9GVEZDRlZGWEZaRmZuRmhuRmpuL0Zeb0Zcby1GOzYlLUY+NiVRInBGJy9GQkZVL0ZFUSdpdGFsaWNGJy1GODYmRklGY29GZm9GREZob0ZELyUpcm93YWxpZ25HUSFGJy8lLGNvbHVtbmFsaWduR0ZccS8lK2dyb3VwYWxpZ25HRlxxLyUocm93c3BhbkdGYm8vJStjb2x1bW5zcGFuR0Ziby1GNTYoLUY4NiYtRjs2JUY9LUY4NipGSUZNRklGTUZgb0Zjb0Zmb0ZERmhvRltwLUY7NiVGYnAtRjg2JkZgb0Zjb0Zmb0ZERmhvRkRGanBGXXFGX3FGYXFGY3EtRjU2KC1GODYmLUY7NiVGPS1GODYqRklGTUZJRk1GSUZjb0Zmb0ZERmhvRltwRmBwRkRGanBGXXFGX3FGYXFGY3EtRjU2KEZdckZqcEZdcUZfcUZhcUZjcS1GNTYoRmBwRmpwRl1xRl9xRmFxRmNxRmpwRl1xRl9xLyUmYWxpZ25HUSVheGlzRicvRltxUSliYXNlbGluZUYnL0ZecVEnY2VudGVyRicvRmBxUSd8ZnJsZWZ0fGhyRicvJS9hbGlnbm1lbnRzY29wZUdGVS8lLGNvbHVtbndpZHRoR1ElYXV0b0YnLyUmd2lkdGhHRmpzLyUrcm93c3BhY2luZ0dRJjEuMGV4RicvJS5jb2x1bW5zcGFjaW5nR1EmMC44ZW1GJy8lKXJvd2xpbmVzR1Elbm9uZUYnLyUsY29sdW1ubGluZXNHRmV0LyUmZnJhbWVHRmV0LyUtZnJhbWVzcGFjaW5nR1EsMC40ZW1+MC41ZXhGJy8lKmVxdWFscm93c0dGQy8lLWVxdWFsY29sdW1uc0dGQy8lLWRpc3BsYXlzdHlsZUdGQy8lJXNpZGVHUSZyaWdodEYnLyUwbWlubGFiZWxzcGFjaW5nR0ZidEZEL0krbXNlbWFudGljc0dGJFEqUm93VmVjdG9yRicvJSVvcGVuR1EiW0YnLyUmY2xvc2VHUSJdRidGaHUvJSthY3Rpb250eXBlR1EucnRhYmxlYWRkcmVzc0YnLyUpcnRhYmxlaWRHUSs0NTgxMzI4MTMwRic=">LSZJJ1ZlY3Rvckc2JCUqcHJvdGVjdGVkR0koX3N5c2xpYkc2IjYjSSRyb3dHRig2Iy9JJCVpZEdGKCIrSSJHOGUl</Equation></Text-field>
</Output>
</Group>
<Group labelreference="L3679" drawlabel="true">
<Input>
<Text-field prompt="&gt; " style="Maple Input" layout="Normal"><Equation executable="true" style="2D Input" input-equation="" display="LUklbXJvd0c2Iy9JK21vZHVsZW5hbWVHNiJJLFR5cGVzZXR0aW5nR0koX3N5c2xpYkdGJzYnLUkjbW9HRiQ2LlEiI0YnLyUrZm9yZWdyb3VuZEdRKlswLDEyOCwwXUYnLyUsbWF0aHZhcmlhbnRHUSdub3JtYWxGJy8lJmZlbmNlR1EmZmFsc2VGJy8lKnNlcGFyYXRvckdGNy8lKXN0cmV0Y2h5R0Y3LyUqc3ltbWV0cmljR0Y3LyUobGFyZ2VvcEdGNy8lLm1vdmFibGVsaW1pdHNHRjcvJSdhY2NlbnRHRjcvJSdsc3BhY2VHUSYwLjBlbUYnLyUncnNwYWNlR0ZGLUkjbWlHRiQ2JlFiW2xTdGVwfjI6fk5leHR+d2V+bmVlZH50b35zcGVjaWZ5fnRoZX52ZWN0b3J+b2Z+cGFyYW1ldGVycyx+dGhlc2V+Y2FufmJlfmVudGVyZWR+Ynl+aGFuZH5pbn5hfnZlY3Rvcn5vcn53ZX5jYW5+dXNlfnRoZX5jb2RlfmJlbG93LH53aGljaH5maW5kc35hbGx+dGhlfmluZGV0ZXJtaW5hbnRzfm9mfnRoZX52ZWN0b3J+a2FwcGF+YW5kfnB1dHN+dGhlbX5pbn5hfnZlY3Rvci5+KFRoZX5sYXN0fnBhcnR+b2Z+dGhlfmNvZGV+ZGlzcGxheXN+dGhlfnBhcmFtZXRlcnMuKUYnLyUnaXRhbGljR0Y3Ri9GMkYvLyUrZXhlY3V0YWJsZUdGN0Yy">NiI=</Equation></Text-field>
</Input>
</Group>
<Group labelreference="L3664" drawlabel="true">
<Input>
<Text-field prompt="&gt; " style="Maple Input" layout="Normal"><Equation executable="true" style="2D Input" input-equation="pars := `&lt;,&gt;`(seq(indets(kappa)[i], i = 1 .. nops(indets(kappa)))):" display="LUklbXJvd0c2Iy9JK21vZHVsZW5hbWVHNiJJLFR5cGVzZXR0aW5nR0koX3N5c2xpYkdGJzYxLUkjbWlHRiQ2JVElcGFyc0YnLyUnaXRhbGljR1EldHJ1ZUYnLyUsbWF0aHZhcmlhbnRHUSdpdGFsaWNGJy1JI21vR0YkNi1RKiZjb2xvbmVxO0YnL0YzUSdub3JtYWxGJy8lJmZlbmNlR1EmZmFsc2VGJy8lKnNlcGFyYXRvckdGPS8lKXN0cmV0Y2h5R0Y9LyUqc3ltbWV0cmljR0Y9LyUobGFyZ2VvcEdGPS8lLm1vdmFibGVsaW1pdHNHRj0vJSdhY2NlbnRHRj0vJSdsc3BhY2VHUSwwLjI3Nzc3NzhlbUYnLyUncnNwYWNlR0ZMLUkobWZlbmNlZEdGJDYmLUYjNiUtRiw2JVEkc2VxRidGL0YyLUZQNiQtRiM2LS1GLDYlUSdpbmRldHNGJ0YvRjItRlA2JC1GIzYkLUYsNiVRJmthcHBhRicvRjBGPUY5RjlGOS1GUDYmLUYjNiQtRiw2JVEiaUYnRi9GMkY5RjkvJSVvcGVuR1EiW0YnLyUmY2xvc2VHUSJdRictRjY2LVEiLEYnRjlGOy9GP0YxRkBGQkZERkZGSC9GS1EmMC4wZW1GJy9GTlEsMC4zMzMzMzMzZW1GJ0Zkby1GNjYtUSI9RidGOUY7Rj5GQEZCRkRGRkZIRkpGTS1JI21uR0YkNiRRIjFGJ0Y5LUY2Ni1RIy4uRidGOUY7Rj5GQEZCRkRGRkZIL0ZLUSwwLjIyMjIyMjJlbUYnL0ZORmJwLUYsNiVRJW5vcHNGJ0YvRjItRlA2JC1GIzYmLUYsNiNRIUYnLUYjNiVGZW5GaG5GOUZpcUY5RjlGOUY5RjlGOS9GaG9RJyZsYW5nO0YnL0ZbcFEnJnJhbmc7RictRjY2LVEiOkYnRjlGO0Y+RkBGQkZERkZGSEZKRk0tRjY2LVEifkYnRjlGO0Y+RkBGQkZERkZGSEZhcEZhcS1GLDYlUSpUcmFuc3Bvc2VGJ0YvRjItRlA2JC1GIzYmRistRlA2Ji1GIzYnRmhwRlxxLUZpcDYkUSMxMEYnRjkvJStleGVjdXRhYmxlR0Y9RjlGOUZnb0Zqb0Zmc0Y5RjktRjY2LVEiO0YnRjlGO0ZgcEZARkJGREZGRkhGYXBGTUZlckZoci1GUDYkLUYjNiZGKy1GUDYmLUYjNictRmlwNiRRIzExRidGOUZccS1GaXA2JFEjMTVGJ0Y5RmZzRjlGOUZnb0Zqb0Zmc0Y5RjlGaHNGZXJGZnNGOQ==">Qyg+SSVwYXJzRzYiLUkkPCw+R0YlNiMtSSRzZXFHJSpwcm90ZWN0ZWRHNiQmLUknaW5kZXRzR0YrNiNJJmthcHBhR0YlNiNJImlHRiUvRjM7IiIiLUklbm9wc0dGKzYjRi4hIiItSSpUcmFuc3Bvc2VHRiU2IyZGJDYjO0Y2IiM1RjYtRjw2IyZGJDYjOyIjNiIjOkY2</Equation></Text-field>
</Input>
<Output>
<Text-field style="2D Output" layout="Maple Output"><Equation executable="false" style="2D Output" display="LUkobWFjdGlvbkc2Iy9JK21vZHVsZW5hbWVHNiJJLFR5cGVzZXR0aW5nR0koX3N5c2xpYkdGJzYlLUkobWZlbmNlZEdGJDYoLUknbXRhYmxlR0YkNjUtSSRtdHJHRiQ2Ly1JJG10ZEdGJDYoLUklbXN1YkdGJDYlLUkjbWlHRiQ2JVEicEYnLyUnaXRhbGljR1EldHJ1ZUYnLyUsbWF0aHZhcmlhbnRHUSdpdGFsaWNGJy1JJW1yb3dHRiQ2Ji1JI21uR0YkNiRRIjFGJy9GQlEnbm9ybWFsRicvJStmb3JlZ3JvdW5kR1EoWzAsMCwwXUYnLyUpcmVhZG9ubHlHUSZmYWxzZUYnRksvJS9zdWJzY3JpcHRzaGlmdEdRIjBGJy8lKXJvd2FsaWduR1EhRicvJSxjb2x1bW5hbGlnbkdGWC8lK2dyb3VwYWxpZ25HRlgvJShyb3dzcGFuR0ZKLyUrY29sdW1uc3BhbkdGSi1GNTYoLUY4NiVGOi1GRTYmLUZINiRRIjJGJ0ZLRk1GUEZLRlNGVkZZRmVuRmduRmluLUY1NigtRjg2JS1GOzYlUScmIzk2NjtGJy9GP0ZSRkstRkU2KkZHLUkjbW9HRiQ2LVEiLEYnRksvJSZmZW5jZUdGUi8lKnNlcGFyYXRvckdGQC8lKXN0cmV0Y2h5R0ZSLyUqc3ltbWV0cmljR0ZSLyUobGFyZ2VvcEdGUi8lLm1vdmFibGVsaW1pdHNHRlIvJSdhY2NlbnRHRlIvJSdsc3BhY2VHUSYwLjBlbUYnLyUncnNwYWNlR1EsMC4zMzMzMzMzZW1GJ0ZHRl5wRkdGTUZQRktGU0ZWRllGZW5GZ25GaW4tRjU2KC1GODYlRmhvLUZFNipGR0ZecEZHRl5wRmFvRk1GUEZLRlNGVkZZRmVuRmduRmluLUY1NigtRjg2JUZoby1GRTYqRkdGXnBGYW9GXnBGR0ZNRlBGS0ZTRlZGWUZlbkZnbkZpbi1GNTYoLUY4NiVGaG8tRkU2KkZHRl5wRmFvRl5wRmFvRk1GUEZLRlNGVkZZRmVuRmduRmluLUY1NigtRjg2JUZoby1GRTYqRmFvRl5wRkdGXnBGR0ZNRlBGS0ZTRlZGWUZlbkZnbkZpbi1GNTYoLUY4NiVGaG8tRkU2KkZhb0ZecEZHRl5wRmFvRk1GUEZLRlNGVkZZRmVuRmduRmluLUY1NigtRjg2JUZoby1GRTYqRmFvRl5wRmFvRl5wRkdGTUZQRktGU0ZWRllGZW5GZ25GaW4tRjU2KC1GODYlRmhvLUZFNipGYW9GXnBGYW9GXnBGYW9GTUZQRktGU0ZWRllGZW5GZ25GaW5GVkZZRmVuLyUmYWxpZ25HUSVheGlzRicvRldRKWJhc2VsaW5lRicvRlpRJ2NlbnRlckYnL0ZmblEnfGZybGVmdHxockYnLyUvYWxpZ25tZW50c2NvcGVHRkAvJSxjb2x1bW53aWR0aEdRJWF1dG9GJy8lJndpZHRoR0ZddS8lK3Jvd3NwYWNpbmdHUSYxLjBleEYnLyUuY29sdW1uc3BhY2luZ0dRJjAuOGVtRicvJSlyb3dsaW5lc0dRJW5vbmVGJy8lLGNvbHVtbmxpbmVzR0ZodS8lJmZyYW1lR0ZodS8lLWZyYW1lc3BhY2luZ0dRLDAuNGVtfjAuNWV4RicvJSplcXVhbHJvd3NHRlIvJS1lcXVhbGNvbHVtbnNHRlIvJS1kaXNwbGF5c3R5bGVHRlIvJSVzaWRlR1EmcmlnaHRGJy8lMG1pbmxhYmVsc3BhY2luZ0dGZXVGSy9JK21zZW1hbnRpY3NHRiRRKlJvd1ZlY3RvckYnLyUlb3BlbkdRIltGJy8lJmNsb3NlR1EiXUYnRlt3LyUrYWN0aW9udHlwZUdRLnJ0YWJsZWFkZHJlc3NGJy8lKXJ0YWJsZWlkR1ErNDU4MTMyODcwNkYn">LSZJJ1ZlY3Rvckc2JCUqcHJvdGVjdGVkR0koX3N5c2xpYkc2IjYjSSRyb3dHRig2Iy9JJCVpZEdGKCIrMShHOGUl</Equation></Text-field>
</Output>
<Output>
<Text-field style="2D Output" layout="Maple Output"><Equation executable="false" style="2D Output" display="LUkobWFjdGlvbkc2Iy9JK21vZHVsZW5hbWVHNiJJLFR5cGVzZXR0aW5nR0koX3N5c2xpYkdGJzYlLUkobWZlbmNlZEdGJDYoLUknbXRhYmxlR0YkNjUtSSRtdHJHRiQ2Ki1JJG10ZEdGJDYoLUklbXN1YkdGJDYlLUkjbWlHRiQ2JVEkcGlpRicvJSdpdGFsaWNHUSV0cnVlRicvJSxtYXRodmFyaWFudEdRJ2l0YWxpY0YnLUklbXJvd0dGJDYmLUkjbW5HRiQ2JFEiMUYnL0ZCUSdub3JtYWxGJy8lK2ZvcmVncm91bmRHUShbMCwwLDBdRicvJSlyZWFkb25seUdRJmZhbHNlRidGSy8lL3N1YnNjcmlwdHNoaWZ0R1EiMEYnLyUpcm93YWxpZ25HUSFGJy8lLGNvbHVtbmFsaWduR0ZYLyUrZ3JvdXBhbGlnbkdGWC8lKHJvd3NwYW5HRkovJStjb2x1bW5zcGFuR0ZKLUY1NigtRjg2JS1GOzYlUSVwaGlzRidGPkZBLUZFNihGRy1JI21vR0YkNi1RIixGJ0ZLLyUmZmVuY2VHRlIvJSpzZXBhcmF0b3JHRkAvJSlzdHJldGNoeUdGUi8lKnN5bW1ldHJpY0dGUi8lKGxhcmdlb3BHRlIvJS5tb3ZhYmxlbGltaXRzR0ZSLyUnYWNjZW50R0ZSLyUnbHNwYWNlR1EmMC4wZW1GJy8lJ3JzcGFjZUdRLDAuMzMzMzMzM2VtRidGR0ZNRlBGS0ZTRlZGWUZlbkZnbkZpbi1GNTYoLUY4NiVGX28tRkU2KEZHRmRvLUZINiRRIjJGJ0ZLRk1GUEZLRlNGVkZZRmVuRmduRmluLUY1NigtRjg2JUZfby1GRTYoRmJxRmRvRkdGTUZQRktGU0ZWRllGZW5GZ25GaW4tRjU2KC1GODYlRl9vLUZFNihGYnFGZG9GYnFGTUZQRktGU0ZWRllGZW5GZ25GaW5GVkZZRmVuLyUmYWxpZ25HUSVheGlzRicvRldRKWJhc2VsaW5lRicvRlpRJ2NlbnRlckYnL0ZmblEnfGZybGVmdHxockYnLyUvYWxpZ25tZW50c2NvcGVHRkAvJSxjb2x1bW53aWR0aEdRJWF1dG9GJy8lJndpZHRoR0Zecy8lK3Jvd3NwYWNpbmdHUSYxLjBleEYnLyUuY29sdW1uc3BhY2luZ0dRJjAuOGVtRicvJSlyb3dsaW5lc0dRJW5vbmVGJy8lLGNvbHVtbmxpbmVzR0Zpcy8lJmZyYW1lR0Zpcy8lLWZyYW1lc3BhY2luZ0dRLDAuNGVtfjAuNWV4RicvJSplcXVhbHJvd3NHRlIvJS1lcXVhbGNvbHVtbnNHRlIvJS1kaXNwbGF5c3R5bGVHRlIvJSVzaWRlR1EmcmlnaHRGJy8lMG1pbmxhYmVsc3BhY2luZ0dGZnNGSy9JK21zZW1hbnRpY3NHRiRRKlJvd1ZlY3RvckYnLyUlb3BlbkdRIltGJy8lJmNsb3NlR1EiXUYnRlx1LyUrYWN0aW9udHlwZUdRLnJ0YWJsZWFkZHJlc3NGJy8lKXJ0YWJsZWlkR1ErNDU4MTMyODgzNEYn">LSZJJ1ZlY3Rvckc2JCUqcHJvdGVjdGVkR0koX3N5c2xpYkc2IjYjSSRyb3dHRig2Iy9JJCVpZEdGKCIrTSlHOGUl</Equation></Text-field>
</Output>
</Group>
<Group labelreference="L3680" drawlabel="true">
<Input>
<Text-field prompt="&gt; " style="Maple Input" layout="Normal"><Equation executable="true" style="2D Input" input-equation="" display="LUklbXJvd0c2Iy9JK21vZHVsZW5hbWVHNiJJLFR5cGVzZXR0aW5nR0koX3N5c2xpYkdGJzYqLUkjbW9HRiQ2LlEiI0YnLyUrZm9yZWdyb3VuZEdRKlswLDEyOCwwXUYnLyUsbWF0aHZhcmlhbnRHUSdub3JtYWxGJy8lJmZlbmNlR1EmZmFsc2VGJy8lKnNlcGFyYXRvckdGNy8lKXN0cmV0Y2h5R0Y3LyUqc3ltbWV0cmljR0Y3LyUobGFyZ2VvcEdGNy8lLm1vdmFibGVsaW1pdHNHRjcvJSdhY2NlbnRHRjcvJSdsc3BhY2VHUSYwLjBlbUYnLyUncnNwYWNlR0ZGLUkjbWlHRiQ2JlFUU3RlcH4zOn5UaGVufndlfm5lZWR+dG9+ZmluZH50aGV+ZGVyaXZhdGl2ZX5tYXRyaXguRicvJSdpdGFsaWNHRjdGL0YyLUknbXNwYWNlR0YkNiYvJSdoZWlnaHRHUSYwLjBleEYnLyUmd2lkdGhHRkYvJSZkZXB0aEdGVC8lKmxpbmVicmVha0dRKG5ld2xpbmVGJy1GLDYuUSJ+RidGL0YyRjVGOEY6RjxGPkZARkJGREZHRistRko2JlFpc1RoZX5wcm9jZWR1cmV+RG1hdCh4LHkpfmZpbmRzfnRoZX5kZXJpdmF0aXZlfm1hdHJpeC5+eH5pc35hfnZlY3Rvcn5jb250YWluaW5nfnRoZX5leGhhdXN0aXZlfnN1bW1hcnksfnl+aXN+YX52ZWN0b3J+Y29udGFpbmluZ350aGV+cGFyYW1ldGVycy5GJ0ZNRi9GMi8lK2V4ZWN1dGFibGVHRjdGMg==">LUklbXJvd0c2Iy9JK21vZHVsZW5hbWVHNiJJLFR5cGVzZXR0aW5nR0koX3N5c2xpYkdGJzYqLUkjbW9HRiQ2LlEiI0YnLyUrZm9yZWdyb3VuZEdRKlswLDEyOCwwXUYnLyUsbWF0aHZhcmlhbnRHUSdub3JtYWxGJy8lJmZlbmNlR1EmZmFsc2VGJy8lKnNlcGFyYXRvckdGNy8lKXN0cmV0Y2h5R0Y3LyUqc3ltbWV0cmljR0Y3LyUobGFyZ2VvcEdGNy8lLm1vdmFibGVsaW1pdHNHRjcvJSdhY2NlbnRHRjcvJSdsc3BhY2VHUSYwLjBlbUYnLyUncnNwYWNlR0ZGLUkjbWlHRiQ2JlFUU3RlcH4zOn5UaGVufndlfm5lZWR+dG9+ZmluZH50aGV+ZGVyaXZhdGl2ZX5tYXRyaXguRicvJSdpdGFsaWNHRjdGL0YyLUknbXNwYWNlR0YkNiYvJSdoZWlnaHRHUSYwLjBleEYnLyUmd2lkdGhHRkYvJSZkZXB0aEdGVC8lKmxpbmVicmVha0dRKG5ld2xpbmVGJy1GLDYuUSJ+RidGL0YyRjVGOEY6RjxGPkZARkJGREZHRistRko2JlFpc1RoZX5wcm9jZWR1cmV+RG1hdCh4LHkpfmZpbmRzfnRoZX5kZXJpdmF0aXZlfm1hdHJpeC5+eH5pc35hfnZlY3Rvcn5jb250YWluaW5nfnRoZX5leGhhdXN0aXZlfnN1bW1hcnksfnl+aXN+YX52ZWN0b3J+Y29udGFpbmluZ350aGV+cGFyYW1ldGVycy5GJ0ZNRi9GMi8lK2V4ZWN1dGFibGVHRjdGMg==</Equation></Text-field>
</Input>
</Group>
<Group labelreference="L3674" drawlabel="true">
<Input>
<Text-field prompt="&gt; " style="Maple Input" layout="Normal"><Equation executable="true" style="2D Input" input-equation="D1 := Dmat(kappa, pars):" display="LUklbXJvd0c2Iy9JK21vZHVsZW5hbWVHNiJJLFR5cGVzZXR0aW5nR0koX3N5c2xpYkdGJzYpLUkjbWlHRiQ2JVEjRDFGJy8lJ2l0YWxpY0dRJXRydWVGJy8lLG1hdGh2YXJpYW50R1EnaXRhbGljRictSSNtb0dGJDYtUSomY29sb25lcTtGJy9GM1Enbm9ybWFsRicvJSZmZW5jZUdRJmZhbHNlRicvJSpzZXBhcmF0b3JHRj0vJSlzdHJldGNoeUdGPS8lKnN5bW1ldHJpY0dGPS8lKGxhcmdlb3BHRj0vJS5tb3ZhYmxlbGltaXRzR0Y9LyUnYWNjZW50R0Y9LyUnbHNwYWNlR1EsMC4yNzc3Nzc4ZW1GJy8lJ3JzcGFjZUdGTC1GLDYlUSVEbWF0RidGL0YyLUkobWZlbmNlZEdGJDYkLUYjNiYtRiw2JVEma2FwcGFGJy9GMEY9RjktRjY2LVEiLEYnRjlGOy9GP0YxRkBGQkZERkZGSC9GS1EmMC4wZW1GJy9GTlEsMC4zMzMzMzMzZW1GJy1GLDYlUSVwYXJzRidGL0YyRjlGOS1GNjYtUSI6RidGOUY7Rj5GQEZCRkRGRkZIRkpGTS8lK2V4ZWN1dGFibGVHRj1GOQ==">QyQ+SSNEMUc2Ii1JJURtYXRHRiU2JEkma2FwcGFHRiVJJXBhcnNHRiUhIiI=</Equation></Text-field>
</Input>
</Group>
<Group labelreference="L3665" drawlabel="true">
<Input>
<Text-field prompt="&gt; " style="Maple Input" layout="Normal"><Equation executable="true" style="2D Input" input-equation="" display="LUklbXJvd0c2Iy9JK21vZHVsZW5hbWVHNiJJLFR5cGVzZXR0aW5nR0koX3N5c2xpYkdGJzYqLUkjbW9HRiQ2LlEiI0YnLyUrZm9yZWdyb3VuZEdRKlswLDEyOCwwXUYnLyUsbWF0aHZhcmlhbnRHUSdub3JtYWxGJy8lJmZlbmNlR1EmZmFsc2VGJy8lKnNlcGFyYXRvckdGNy8lKXN0cmV0Y2h5R0Y3LyUqc3ltbWV0cmljR0Y3LyUobGFyZ2VvcEdGNy8lLm1vdmFibGVsaW1pdHNHRjcvJSdhY2NlbnRHRjcvJSdsc3BhY2VHUSYwLjBlbUYnLyUncnNwYWNlR0ZGLUkjbWlHRiQ2JlFndX5TdGVwfjQ6fldlfnRoZW5+ZmluZH50aGV+cmFua35vZn50aGV+bW9kZWwsfndoaWNofmdpdmVzfnRoZX5udW1iZXJ+b2Z+ZXN0aW1hYmxlfnBhcmFtZXRlcnMufldlfmNhbn5hbHNvfmNhbGN1bGF0ZX50aGV+ZGVmaWNlbmN5fmFzfnRoZX5udW1iZXJ+b2Z+cGFyYW1ldGVyc35taW51c350aGV+cmFuay5GJy8lJ2l0YWxpY0dGN0YvRjItSSdtc3BhY2VHRiQ2Ji8lJ2hlaWdodEdRJjAuMGV4RicvJSZ3aWR0aEdGRi8lJmRlcHRoR0ZULyUqbGluZWJyZWFrR1EobmV3bGluZUYnRistRko2JlFeXmx+SW5+dGhlfmNvZGV+YmVsb3d+cn5pc350aGV+cmFua35vZn50aGV+ZGVyaXZhdGl2ZX5tYXRyaXgsfmNhbGN1bGF0ZWR+dXNpbmd+dGhlfmludHJpbnNpY35NYXBsZX5wcm9jZWR1cmV+UmFuay5+cHB+aXN+cX5pc350aGV+bnVtYmVyfm9mfnBhcmFtZXRlcnN+YW5kfmR+aXN+dGhlfmRlZmljaWVuY3kufkF+ZGVmaWNpZW5jeX5vZn5kfj1+MH5pbmRpY2F0ZXN+dGhlfm1vZGVsfmlzfm5vdH5wYXJhbWV0ZXJ+cmVkdW5kYW50Ln5BfmRlZmljaWVuY3l+b2Z+ZH4+fjB+aW5kaWNhdGVzfnRoZX5tb2RlbH5pc35wYXJhbXRlcn5yZWR1bmRhbnQuRidGTUYvRjJGLy8lK2V4ZWN1dGFibGVHRjdGMg==">LUklbXJvd0c2Iy9JK21vZHVsZW5hbWVHNiJJLFR5cGVzZXR0aW5nR0koX3N5c2xpYkdGJzYqLUkjbW9HRiQ2LlEiI0YnLyUrZm9yZWdyb3VuZEdRKlswLDEyOCwwXUYnLyUsbWF0aHZhcmlhbnRHUSdub3JtYWxGJy8lJmZlbmNlR1EmZmFsc2VGJy8lKnNlcGFyYXRvckdGNy8lKXN0cmV0Y2h5R0Y3LyUqc3ltbWV0cmljR0Y3LyUobGFyZ2VvcEdGNy8lLm1vdmFibGVsaW1pdHNHRjcvJSdhY2NlbnRHRjcvJSdsc3BhY2VHUSYwLjBlbUYnLyUncnNwYWNlR0ZGLUkjbWlHRiQ2JlFndX5TdGVwfjQ6fldlfnRoZW5+ZmluZH50aGV+cmFua35vZn50aGV+bW9kZWwsfndoaWNofmdpdmVzfnRoZX5udW1iZXJ+b2Z+ZXN0aW1hYmxlfnBhcmFtZXRlcnMufldlfmNhbn5hbHNvfmNhbGN1bGF0ZX50aGV+ZGVmaWNlbmN5fmFzfnRoZX5udW1iZXJ+b2Z+cGFyYW1ldGVyc35taW51c350aGV+cmFuay5GJy8lJ2l0YWxpY0dGN0YvRjItSSdtc3BhY2VHRiQ2Ji8lJ2hlaWdodEdRJjAuMGV4RicvJSZ3aWR0aEdGRi8lJmRlcHRoR0ZULyUqbGluZWJyZWFrR1EobmV3bGluZUYnRistRko2JlFeXmx+SW5+dGhlfmNvZGV+YmVsb3d+cn5pc350aGV+cmFua35vZn50aGV+ZGVyaXZhdGl2ZX5tYXRyaXgsfmNhbGN1bGF0ZWR+dXNpbmd+dGhlfmludHJpbnNpY35NYXBsZX5wcm9jZWR1cmV+UmFuay5+cHB+aXN+cX5pc350aGV+bnVtYmVyfm9mfnBhcmFtZXRlcnN+YW5kfmR+aXN+dGhlfmRlZmljaWVuY3kufkF+ZGVmaWNpZW5jeX5vZn5kfj1+MH5pbmRpY2F0ZXN+dGhlfm1vZGVsfmlzfm5vdH5wYXJhbWV0ZXJ+cmVkdW5kYW50Ln5BfmRlZmljaWVuY3l+b2Z+ZH4+fjB+aW5kaWNhdGVzfnRoZX5tb2RlbH5pc35wYXJhbXRlcn5yZWR1bmRhbnQuRidGTUYvRjJGLy8lK2V4ZWN1dGFibGVHRjdGMg==</Equation></Text-field>
</Input>
</Group>
<Group labelreference="L3673" drawlabel="true">
<Input>
<Text-field prompt="&gt; " style="Maple Input" layout="Normal"><Equation executable="true" style="2D Input" input-equation="r := Rank(D1);" display="LUklbXJvd0c2Iy9JK21vZHVsZW5hbWVHNiJJLFR5cGVzZXR0aW5nR0koX3N5c2xpYkdGJzY1LUkjbWlHRiQ2JVEickYnLyUnaXRhbGljR1EldHJ1ZUYnLyUsbWF0aHZhcmlhbnRHUSdpdGFsaWNGJy1JI21vR0YkNi1RKiZjb2xvbmVxO0YnL0YzUSdub3JtYWxGJy8lJmZlbmNlR1EmZmFsc2VGJy8lKnNlcGFyYXRvckdGPS8lKXN0cmV0Y2h5R0Y9LyUqc3ltbWV0cmljR0Y9LyUobGFyZ2VvcEdGPS8lLm1vdmFibGVsaW1pdHNHRj0vJSdhY2NlbnRHRj0vJSdsc3BhY2VHUSwwLjI3Nzc3NzhlbUYnLyUncnNwYWNlR0ZMLUYsNiVRJVJhbmtGJ0YvRjItSShtZmVuY2VkR0YkNiQtRiM2JS1GLDYlUSNEMUYnRi9GMi8lK2V4ZWN1dGFibGVHRj1GOUY5LUY2Ni1RIjtGJ0Y5RjsvRj9GMUZARkJGREZGRkgvRktRJjAuMGVtRidGTS1GLDYlUSNwcEYnRi9GMkY1LUYsNiVRKkRpbWVuc2lvbkYnRi9GMi1GUzYkLUYjNiUtRiw2JVElcGFyc0YnRi9GMkZaRjlGOUZmbi1GLDYlUSJkRidGL0YyRjVGX29GYm8tRjY2LVEoJm1pbnVzO0YnRjlGO0Y+RkBGQkZERkZGSC9GS1EsMC4yMjIyMjIyZW1GJy9GTkZgcEYrRmZuRlpGOQ==">Qyg+SSJyRzYiLUklUmFua0dGJTYjSSNEMUdGJSIiIj5JI3BwR0YlLUkqRGltZW5zaW9uR0YlNiNJJXBhcnNHRiVGKj5JImRHRiUsJkYtRipGJCEiIkYq</Equation></Text-field>
</Input>
<Output>
<Text-field style="2D Output" layout="Maple Output"><Equation executable="false" style="2D Output" display="LUklbXJvd0c2Iy9JK21vZHVsZW5hbWVHNiJJLFR5cGVzZXR0aW5nR0koX3N5c2xpYkdGJzYoLUkjbWlHRiQ2JVEickYnLyUnaXRhbGljR1EldHJ1ZUYnLyUsbWF0aHZhcmlhbnRHUSdpdGFsaWNGJy1JI21vR0YkNi1RIzo9RicvRjNRJ25vcm1hbEYnLyUmZmVuY2VHUSZmYWxzZUYnLyUqc2VwYXJhdG9yR0Y9LyUpc3RyZXRjaHlHRj0vJSpzeW1tZXRyaWNHRj0vJShsYXJnZW9wR0Y9LyUubW92YWJsZWxpbWl0c0dGPS8lJ2FjY2VudEdGPS8lJ2xzcGFjZUdRLDAuMjc3Nzc3OGVtRicvJSdyc3BhY2VHRkwtSSNtbkdGJDYkUSMxNUYnRjkvJStmb3JlZ3JvdW5kR1EoWzAsMCwwXUYnLyUpcmVhZG9ubHlHRj1GOQ==">IiM6</Equation></Text-field>
</Output>
<Output>
<Text-field style="2D Output" layout="Maple Output"><Equation executable="false" style="2D Output" display="LUklbXJvd0c2Iy9JK21vZHVsZW5hbWVHNiJJLFR5cGVzZXR0aW5nR0koX3N5c2xpYkdGJzYoLUkjbWlHRiQ2JVEjcHBGJy8lJ2l0YWxpY0dRJXRydWVGJy8lLG1hdGh2YXJpYW50R1EnaXRhbGljRictSSNtb0dGJDYtUSM6PUYnL0YzUSdub3JtYWxGJy8lJmZlbmNlR1EmZmFsc2VGJy8lKnNlcGFyYXRvckdGPS8lKXN0cmV0Y2h5R0Y9LyUqc3ltbWV0cmljR0Y9LyUobGFyZ2VvcEdGPS8lLm1vdmFibGVsaW1pdHNHRj0vJSdhY2NlbnRHRj0vJSdsc3BhY2VHUSwwLjI3Nzc3NzhlbUYnLyUncnNwYWNlR0ZMLUkjbW5HRiQ2JFEjMTVGJ0Y5LyUrZm9yZWdyb3VuZEdRKFswLDAsMF1GJy8lKXJlYWRvbmx5R0Y9Rjk=">IiM6</Equation></Text-field>
</Output>
<Output>
<Text-field style="2D Output" layout="Maple Output"><Equation executable="false" style="2D Output" display="LUklbXJvd0c2Iy9JK21vZHVsZW5hbWVHNiJJLFR5cGVzZXR0aW5nR0koX3N5c2xpYkdGJzYoLUkjbWlHRiQ2JVEiZEYnLyUnaXRhbGljR1EldHJ1ZUYnLyUsbWF0aHZhcmlhbnRHUSdpdGFsaWNGJy1JI21vR0YkNi1RIzo9RicvRjNRJ25vcm1hbEYnLyUmZmVuY2VHUSZmYWxzZUYnLyUqc2VwYXJhdG9yR0Y9LyUpc3RyZXRjaHlHRj0vJSpzeW1tZXRyaWNHRj0vJShsYXJnZW9wR0Y9LyUubW92YWJsZWxpbWl0c0dGPS8lJ2FjY2VudEdGPS8lJ2xzcGFjZUdRLDAuMjc3Nzc3OGVtRicvJSdyc3BhY2VHRkwtSSNtbkdGJDYkUSIwRidGOS8lK2ZvcmVncm91bmRHUShbMCwwLDBdRicvJSlyZWFkb25seUdGPUY5">IiIh</Equation></Text-field>
</Output>
</Group>
<Group labelreference="L3667" drawlabel="true">
<Input>
<Text-field prompt="&gt; " style="Maple Input" layout="Normal"><Equation executable="true" style="2D Input" input-equation="" display="LUklbXJvd0c2Iy9JK21vZHVsZW5hbWVHNiJJLFR5cGVzZXR0aW5nR0koX3N5c2xpYkdGJzYmLUkjbW9HRiQ2LVEiI0YnLyUsbWF0aHZhcmlhbnRHUSdub3JtYWxGJy8lJmZlbmNlR1EmZmFsc2VGJy8lKnNlcGFyYXRvckdGNC8lKXN0cmV0Y2h5R0Y0LyUqc3ltbWV0cmljR0Y0LyUobGFyZ2VvcEdGNC8lLm1vdmFibGVsaW1pdHNHRjQvJSdhY2NlbnRHRjQvJSdsc3BhY2VHUSYwLjBlbUYnLyUncnNwYWNlR0ZDLUkjbWlHRiQ2JVFicFRoaXN+bW9kZWx+aXN+bm90fnBhcmFtZXRlcn5yZWR1bmRhbnR+c29+aW5+dGhlb3J5fmFsbH50aGV+cGFyYW1ldGVyc35jYW5+YmV+ZXN0aW1hdGVkLkYnLyUnaXRhbGljR0Y0Ri8vJStleGVjdXRhYmxlR0Y0Ri8=">LUklbXJvd0c2Iy9JK21vZHVsZW5hbWVHNiJJLFR5cGVzZXR0aW5nR0koX3N5c2xpYkdGJzYmLUkjbW9HRiQ2LVEiI0YnLyUsbWF0aHZhcmlhbnRHUSdub3JtYWxGJy8lJmZlbmNlR1EmZmFsc2VGJy8lKnNlcGFyYXRvckdGNC8lKXN0cmV0Y2h5R0Y0LyUqc3ltbWV0cmljR0Y0LyUobGFyZ2VvcEdGNC8lLm1vdmFibGVsaW1pdHNHRjQvJSdhY2NlbnRHRjQvJSdsc3BhY2VHUSYwLjBlbUYnLyUncnNwYWNlR0ZDLUkjbWlHRiQ2JVFicFRoaXN+bW9kZWx+aXN+bm90fnBhcmFtZXRlcn5yZWR1bmRhbnR+c29+aW5+dGhlb3J5fmFsbH50aGV+cGFyYW1ldGVyc35jYW5+YmV+ZXN0aW1hdGVkLkYnLyUnaXRhbGljR0Y0Ri8vJStleGVjdXRhYmxlR0Y0Ri8=</Equation></Text-field>
</Input>
</Group>
<Group labelreference="L3686" drawlabel="true">
<Input>
<Text-field prompt="&gt; " style="Maple Input" layout="Normal"><Equation executable="true" style="2D Input" input-equation="" display="LUklbXJvd0c2Iy9JK21vZHVsZW5hbWVHNiJJLFR5cGVzZXR0aW5nR0koX3N5c2xpYkdGJzYlLUkjbWlHRiQ2I1EhRicvJStleGVjdXRhYmxlR1EmZmFsc2VGJy8lLG1hdGh2YXJpYW50R1Enbm9ybWFsRic=">LUklbXJvd0c2Iy9JK21vZHVsZW5hbWVHNiJJLFR5cGVzZXR0aW5nR0koX3N5c2xpYkdGJzYjLUkjbWlHRiQ2I1EhRic=</Equation></Text-field>
</Input>
</Group>
</Section>
<Text-field style="Text" layout="Normal"></Text-field>
<Section collapsed="false" MultipleChoiceAnswerIndex="-1" MultipleChoiceRandomizeChoices="false" TrueFalseAnswerIndex="-1" EssayAnswerRows="5" EssayAnswerColumns="60"><Title>
<Text-field style="Heading 1" layout="Heading 1"><Font bold="false">Model AS example. This is the example in Section ? of the supplementary material. Left click on the arrow to view this example.</Font></Text-field></Title>
<Group labelreference="L3481" drawlabel="true">
<Input>
<Text-field prompt="&gt; " style="Maple Input" layout="Normal"><Equation executable="true" style="2D Input" input-equation="" display="LUklbXJvd0c2Iy9JK21vZHVsZW5hbWVHNiJJLFR5cGVzZXR0aW5nR0koX3N5c2xpYkdGJzY4LUkjbW9HRiQ2LVEiI0YnLyUsbWF0aHZhcmlhbnRHUSdub3JtYWxGJy8lJmZlbmNlR1EmZmFsc2VGJy8lKnNlcGFyYXRvckdGNC8lKXN0cmV0Y2h5R0Y0LyUqc3ltbWV0cmljR0Y0LyUobGFyZ2VvcEdGNC8lLm1vdmFibGVsaW1pdHNHRjQvJSdhY2NlbnRHRjQvJSdsc3BhY2VHUSYwLjBlbUYnLyUncnNwYWNlR0ZDLUkjbWlHRiQ2JVFaflRvfmV4ZWN1dGV+dGhlfmNvZGV+YmVsb3d+fnByZXNzfmVudGVyfmZvcn5lYWNofmNvbW1hbmQuRicvJSdpdGFsaWNHRjRGLy1JJ21zcGFjZUdGJDYmLyUnaGVpZ2h0R1EmMC4wZXhGJy8lJndpZHRoR0ZDLyUmZGVwdGhHRlEvJSpsaW5lYnJlYWtHUShuZXdsaW5lRictRiw2LVEifkYnRi9GMkY1RjdGOUY7Rj1GP0ZBRkRGKy1JKG1zdWJzdXBHRiQ2KC1GRzYlUUR+V2V+dXNlfnRoZX5wYXJhbWV0ZXJpc2F0aW9uOiYjOTYwO0YnRkpGLy1GIzYkLUZHNiVRImlGJ0ZKRi9GLy1GIzYkLUkobWZlbmNlZEdGJDYkLUYjNiQtRkc2JVEidEYnRkpGL0YvRi9GLy8lMXN1cGVyc2NyaXB0c2hpZnRHUSIwRicvJS9zdWJzY3JpcHRzaGlmdEdGXXAvSSttc2VtYW50aWNzR0YkUSxbbm9uZSxub25lXUYnLUYsNi1RIj1GJ0YvRjJGNUY3RjlGO0Y9Rj8vRkJRLDAuMjc3Nzc3OGVtRicvRkVGZ3AtSSVtc3ViR0YkNiUtRkc2JVEkcGlpRidGSkYvLUYjNiZGXm8tRiw2LVEiLEYnRi9GMi9GNlEldHJ1ZUYnRjdGOUY7Rj1GP0ZBL0ZFUSwwLjMzMzMzMzNlbUYnRmhvRi9GXnBGYXFGWS1GZ242KC1GRzYlUScmIzk2NjtGJ0ZKRi8tRiM2JkZeb0ZhcS1GRzYlUSJqRidGSkYvRi8tRiM2JUZjby1GRzYjUSFGJ0YvRltwRl5wRmBwRmNwLUZqcDYlRmpxLUYjNihGXm9GYXFGX3JGYXFGaG9GL0ZecEZhcUZZLUZnbjYoLUZHNiVRInBGJ0ZKRi8tRiM2JC1JJW1zdXBHRiQ2JUZeby1GIzYkRmRyRi9GW3BGL0Zhb0ZbcEZecEZgcEZjcC1GanA2JUZdc0ZfcUZecEZkckZkci8lK2V4ZWN1dGFibGVHRjRGLw==">NiI=</Equation></Text-field>
</Input>
</Group>
<Group labelreference="L3701" drawlabel="true">
<Input>
<Text-field prompt="&gt; " style="Maple Input" layout="Normal"><Equation executable="true" style="2D Input" input-equation="" display="LUklbXJvd0c2Iy9JK21vZHVsZW5hbWVHNiJJLFR5cGVzZXR0aW5nR0koX3N5c2xpYkdGJzZKLUkjbW9HRiQ2LlEiI0YnLyUrZm9yZWdyb3VuZEdRKlswLDEyOCwwXUYnLyUsbWF0aHZhcmlhbnRHUSdub3JtYWxGJy8lJmZlbmNlR1EmZmFsc2VGJy8lKnNlcGFyYXRvckdGNy8lKXN0cmV0Y2h5R0Y3LyUqc3ltbWV0cmljR0Y3LyUobGFyZ2VvcEdGNy8lLm1vdmFibGVsaW1pdHNHRjcvJSdhY2NlbnRHRjcvJSdsc3BhY2VHUSYwLjBlbUYnLyUncnNwYWNlR0ZGLUkjbWlHRiQ2JlFjdlN0ZXB+MTp+V2V+Zmlyc3R+bmVlZH50b35jcmVhdGV+YX52ZWN0b3J+Y29udGFpbmluZ350aGV+cHJvYmFiaWxpdHl+Y29tYmluYXRpb25zfnRoYXR+Y2FufmJlfnVzZWR+dG9+aW5mZXJ+cmVzdWx0c35hYm91dH5wYXJhbWV0ZXJ+cmVkdW5kYW5jeS5+VGhpc35pc35rbm93bn5hc350aGV+ZXhoYXVzdGl2ZX5zdW1tYXJ5Ln5GJy8lJ2l0YWxpY0dGN0YvRjItSSdtc3BhY2VHRiQ2Ji8lJ2hlaWdodEdRJjAuMGV4RicvJSZ3aWR0aEdGRi8lJmRlcHRoR0ZULyUqbGluZWJyZWFrR1EobmV3bGluZUYnRistRko2JlE2VGhlfnByb2NlZHVyZX5leHN1bUFTRidGTUYvRjItSShtZmVuY2VkR0YkNiUtRiM2Jy1GSjYmUSJURidGTUYvRjItRiw2LlEiLEYnRi9GMkY1L0Y5USV0cnVlRidGOkY8Rj5GQEZCRkQvRkhRLDAuMzMzMzMzM2VtRictRko2JlEiTkYnRk1GL0YyRi9GMkYvRjItRiw2LlEifkYnRi9GMkY1RjhGOkY8Rj5GQEZCRkRGRy1GSjYmUShyZXR1cm5zRidGTUYvRjJGW3AtRko2JlEkdGhlRidGTUYvRjJGW3AtRko2JlErZXhoYXVzdGl2ZUYnRk1GL0YyRltwLUZKNiZRKHN1bW1hcnlGJ0ZNRi9GMkZbcC1GLDYvUSRmb3JGJy8lJWJvbGRHRjdGL0YyRjVGOEY6RjxGPkZARkJGREZHRltwLUZKNiZRJm1vZGVsRidGTUYvRjJGW3AtRko2JlEjQVNGJ0ZNRi9GMkZbcEZqcEZbcEZhcEZbcC1GSjYmUSpzcGVjaWZpZWRGJ0ZNRi9GMkZbcEZeb0ZbcC1GSjYmUSZ5ZWFyc0YnRk1GL0YyRltwLUYsNi9RJGFuZEYnRl1xRi9GMkY1RjhGOkY8Rj5GQEZCRkRGR0ZbcEZob0ZbcC1GSjYmUSdzdGF0ZXNGJ0ZNRi9GMi1GLDYuUSIuRidGL0YyRjVGOEY6RjxGPkZARkJGREZHRi8vJStleGVjdXRhYmxlR0Y3RjI=">LUklbXJvd0c2Iy9JK21vZHVsZW5hbWVHNiJJLFR5cGVzZXR0aW5nR0koX3N5c2xpYkdGJzZKLUkjbW9HRiQ2LlEiI0YnLyUrZm9yZWdyb3VuZEdRKlswLDEyOCwwXUYnLyUsbWF0aHZhcmlhbnRHUSdub3JtYWxGJy8lJmZlbmNlR1EmZmFsc2VGJy8lKnNlcGFyYXRvckdGNy8lKXN0cmV0Y2h5R0Y3LyUqc3ltbWV0cmljR0Y3LyUobGFyZ2VvcEdGNy8lLm1vdmFibGVsaW1pdHNHRjcvJSdhY2NlbnRHRjcvJSdsc3BhY2VHUSYwLjBlbUYnLyUncnNwYWNlR0ZGLUkjbWlHRiQ2JlFjdlN0ZXB+MTp+V2V+Zmlyc3R+bmVlZH50b35jcmVhdGV+YX52ZWN0b3J+Y29udGFpbmluZ350aGV+cHJvYmFiaWxpdHl+Y29tYmluYXRpb25zfnRoYXR+Y2FufmJlfnVzZWR+dG9+aW5mZXJ+cmVzdWx0c35hYm91dH5wYXJhbWV0ZXJ+cmVkdW5kYW5jeS5+VGhpc35pc35rbm93bn5hc350aGV+ZXhoYXVzdGl2ZX5zdW1tYXJ5Ln5GJy8lJ2l0YWxpY0dGN0YvRjItSSdtc3BhY2VHRiQ2Ji8lJ2hlaWdodEdRJjAuMGV4RicvJSZ3aWR0aEdGRi8lJmRlcHRoR0ZULyUqbGluZWJyZWFrR1EobmV3bGluZUYnRistRko2JlE2VGhlfnByb2NlZHVyZX5leHN1bUFTRidGTUYvRjItSShtZmVuY2VkR0YkNiUtRiM2Jy1GSjYmUSJURidGTUYvRjItRiw2LlEiLEYnRi9GMkY1L0Y5USV0cnVlRidGOkY8Rj5GQEZCRkQvRkhRLDAuMzMzMzMzM2VtRictRko2JlEiTkYnRk1GL0YyRi9GMkYvRjItRiw2LlEifkYnRi9GMkY1RjhGOkY8Rj5GQEZCRkRGRy1GSjYmUShyZXR1cm5zRidGTUYvRjJGW3AtRko2JlEkdGhlRidGTUYvRjJGW3AtRko2JlErZXhoYXVzdGl2ZUYnRk1GL0YyRltwLUZKNiZRKHN1bW1hcnlGJ0ZNRi9GMkZbcC1GLDYvUSRmb3JGJy8lJWJvbGRHRjdGL0YyRjVGOEY6RjxGPkZARkJGREZHRltwLUZKNiZRJm1vZGVsRidGTUYvRjJGW3AtRko2JlEjQVNGJ0ZNRi9GMkZbcEZqcEZbcEZhcEZbcC1GSjYmUSpzcGVjaWZpZWRGJ0ZNRi9GMkZbcEZeb0ZbcC1GSjYmUSZ5ZWFyc0YnRk1GL0YyRltwLUYsNi9RJGFuZEYnRl1xRi9GMkY1RjhGOkY8Rj5GQEZCRkRGR0ZbcEZob0ZbcC1GSjYmUSdzdGF0ZXNGJ0ZNRi9GMi1GLDYuUSIuRidGL0YyRjVGOEY6RjxGPkZARkJGREZHRi8vJStleGVjdXRhYmxlR0Y3RjI=</Equation></Text-field>
</Input>
</Group>
<Group labelreference="L3702" drawlabel="true">
<Input>
<Text-field prompt="&gt; " style="Maple Input" layout="Normal"><Equation executable="true" style="2D Input" input-equation="" display="LUklbXJvd0c2Iy9JK21vZHVsZW5hbWVHNiJJLFR5cGVzZXR0aW5nR0koX3N5c2xpYkdGJzYmLUkjbW9HRiQ2LVEiI0YnLyUsbWF0aHZhcmlhbnRHUSdub3JtYWxGJy8lJmZlbmNlR1EmZmFsc2VGJy8lKnNlcGFyYXRvckdGNC8lKXN0cmV0Y2h5R0Y0LyUqc3ltbWV0cmljR0Y0LyUobGFyZ2VvcEdGNC8lLm1vdmFibGVsaW1pdHNHRjQvJSdhY2NlbnRHRjQvJSdsc3BhY2VHUSYwLjBlbUYnLyUncnNwYWNlR0ZDLUkjbWlHRiQ2JVFjb0hlcmV+d2V+Y29uc2lkZXJ+dGhlfmNhc2V+Tj0yLH5UPTMsfnNvfndlfmFzc2lnbn50aGVzZX52YWx1ZXN+dG9+Tn5hbmR+VEYnLyUnaXRhbGljR0Y0Ri8vJStleGVjdXRhYmxlR0Y0Ri8=">NiI=</Equation></Text-field>
</Input>
</Group>
<Group labelreference="L3703" drawlabel="true">
<Input>
<Text-field prompt="&gt; " style="Maple Input" layout="Normal"><Equation executable="true" style="2D Input" input-equation="N := 2:" display="LUklbXJvd0c2Iy9JK21vZHVsZW5hbWVHNiJJLFR5cGVzZXR0aW5nR0koX3N5c2xpYkdGJzYuLUkjbWlHRiQ2JVEiTkYnLyUnaXRhbGljR1EmZmFsc2VGJy8lLG1hdGh2YXJpYW50R1Enbm9ybWFsRictSSNtb0dGJDYtUSomY29sb25lcTtGJ0YyLyUmZmVuY2VHRjEvJSpzZXBhcmF0b3JHRjEvJSlzdHJldGNoeUdGMS8lKnN5bW1ldHJpY0dGMS8lKGxhcmdlb3BHRjEvJS5tb3ZhYmxlbGltaXRzR0YxLyUnYWNjZW50R0YxLyUnbHNwYWNlR1EsMC4yNzc3Nzc4ZW1GJy8lJ3JzcGFjZUdGSS1JI21uR0YkNiRRIjJGJ0YyLUY2Ni1RIjpGJ0YyRjlGO0Y9Rj9GQUZDRkVGR0ZKLUY2Ni1RIn5GJ0YyRjlGO0Y9Rj9GQUZDRkUvRkhRJjAuMGVtRicvRktGVy1GLDYlUSJURidGL0YyRjUtRk02JFEiM0YnRjJGUEZTLyUrZXhlY3V0YWJsZUdGMUYy">QyY+SSJORzYiIiIjISIiPkkiVEdGJSIiJEYn</Equation></Text-field>
</Input>
</Group>
<Group labelreference="L3700" drawlabel="true">
<Input>
<Text-field prompt="&gt; " style="Maple Input" layout="Normal"><Equation executable="true" style="2D Input" input-equation="" display="LUklbXJvd0c2Iy9JK21vZHVsZW5hbWVHNiJJLFR5cGVzZXR0aW5nR0koX3N5c2xpYkdGJzYmLUkjbW9HRiQ2LVEiI0YnLyUsbWF0aHZhcmlhbnRHUSdub3JtYWxGJy8lJmZlbmNlR1EmZmFsc2VGJy8lKnNlcGFyYXRvckdGNC8lKXN0cmV0Y2h5R0Y0LyUqc3ltbWV0cmljR0Y0LyUobGFyZ2VvcEdGNC8lLm1vdmFibGVsaW1pdHNHRjQvJSdhY2NlbnRHRjQvJSdsc3BhY2VHUSYwLjBlbUYnLyUncnNwYWNlR0ZDLUkjbWlHRiQ2JVFcc0lufnRoaXN+bW9kZWx+YWxsfnB+YXJlfmFyZX5ub3R+dGltZX5kZXBlbmRlbnQsfndoaWNofnB1dHN+YX5jb25zdHJhaW50fm9ufnRoZX5wYXJhbWV0ZXJzLn5UaGV+Y29kZX5mb3J+dGhpc35jb25zdHJhaW50fmlzfmJlbG93OkYnLyUnaXRhbGljR0Y0Ri8vJStleGVjdXRhYmxlR0Y0Ri8=">LUklbXJvd0c2Iy9JK21vZHVsZW5hbWVHNiJJLFR5cGVzZXR0aW5nR0koX3N5c2xpYkdGJzYmLUkjbW9HRiQ2LVEiI0YnLyUsbWF0aHZhcmlhbnRHUSdub3JtYWxGJy8lJmZlbmNlR1EmZmFsc2VGJy8lKnNlcGFyYXRvckdGNC8lKXN0cmV0Y2h5R0Y0LyUqc3ltbWV0cmljR0Y0LyUobGFyZ2VvcEdGNC8lLm1vdmFibGVsaW1pdHNHRjQvJSdhY2NlbnRHRjQvJSdsc3BhY2VHUSYwLjBlbUYnLyUncnNwYWNlR0ZDLUkjbWlHRiQ2JVFcc0lufnRoaXN+bW9kZWx+YWxsfnB+YXJlfmFyZX5ub3R+dGltZX5kZXBlbmRlbnQsfndoaWNofnB1dHN+YX5jb25zdHJhaW50fm9ufnRoZX5wYXJhbWV0ZXJzLn5UaGV+Y29kZX5mb3J+dGhpc35jb25zdHJhaW50fmlzfmJlbG93OkYnLyUnaXRhbGljR0Y0Ri8vJStleGVjdXRhYmxlR0Y0Ri8=</Equation></Text-field>
</Input>
</Group>
<Group labelreference="L3699" drawlabel="true">
<Input>
<Text-field prompt="&gt; " style="Maple Input" layout="Normal"><Equation executable="true" style="2D Input" input-equation="constrA := seq(seq(p[i, t] = p[i], i = 1 .. N), t = 1 .. T):" display="LUklbXJvd0c2Iy9JK21vZHVsZW5hbWVHNiJJLFR5cGVzZXR0aW5nR0koX3N5c2xpYkdGJzYrLUkjbWlHRiQ2JVEoY29uc3RyQUYnLyUnaXRhbGljR1EldHJ1ZUYnLyUsbWF0aHZhcmlhbnRHUSdpdGFsaWNGJy1JI21vR0YkNi1RKiZjb2xvbmVxO0YnL0YzUSdub3JtYWxGJy8lJmZlbmNlR1EmZmFsc2VGJy8lKnNlcGFyYXRvckdGPS8lKXN0cmV0Y2h5R0Y9LyUqc3ltbWV0cmljR0Y9LyUobGFyZ2VvcEdGPS8lLm1vdmFibGVsaW1pdHNHRj0vJSdhY2NlbnRHRj0vJSdsc3BhY2VHUSwwLjI3Nzc3NzhlbUYnLyUncnNwYWNlR0ZMLUYsNiVRJHNlcUYnRi9GMi1JKG1mZW5jZWRHRiQ2JC1GIzYrRk8tRlM2JC1GIzYtLUY2Ni1RIn5GJ0Y5RjtGPkZARkJGREZGRkgvRktRJjAuMGVtRicvRk5GaW4tSSVtc3ViR0YkNiUtRiw2JVEicEYnRi9GMi1GIzYmLUYsNiVRImlGJ0YvRjItRjY2LVEiLEYnRjlGOy9GP0YxRkBGQkZERkZGSEZobi9GTlEsMC4zMzMzMzMzZW1GJy1GLDYlUSJ0RidGL0YyRjkvJS9zdWJzY3JpcHRzaGlmdEdRIjBGJy1GNjYtUSI9RidGOUY7Rj5GQEZCRkRGRkZIRkpGTS1GXG82JS1GIzYkLUZcbzYlRl5vLUYjNiRGY29GOUZfcEY5LUYjNiQtRiw2I1EhRidGOUZfcEZmb0Zjb0ZicC1JI21uR0YkNiRRIjFGJ0Y5LUY2Ni1RIy4uRidGOUY7Rj5GQEZCRkRGRkZIL0ZLUSwwLjIyMjIyMjJlbUYnRmpuLUYsNiVRIk5GJ0YvRjJGOUY5RmZvRlxwRmJwRmJxRmZxLUYsNiVRIlRGJ0YvRjJGOUY5LUY2Ni1RIjpGJ0Y5RjtGPkZARkJGREZGRkhGSkZNRmVuRmVuLyUrZXhlY3V0YWJsZUdGPUY5">QyQ+SShjb25zdHJBRzYiLUkkc2VxRyUqcHJvdGVjdGVkRzYkLUYnNiQvJkkicEdGJTYkSSJpR0YlSSJ0R0YlJkYuNiNGMC9GMDsiIiJJIk5HRiUvRjE7RjZJIlRHRiUhIiI=</Equation></Text-field>
</Input>
</Group>
<Group labelreference="L3484" drawlabel="true">
<Input>
<Text-field prompt="&gt; " style="Maple Input" layout="Normal"><Equation executable="true" style="2D Input" input-equation="" display="LUklbXJvd0c2Iy9JK21vZHVsZW5hbWVHNiJJLFR5cGVzZXR0aW5nR0koX3N5c2xpYkdGJzYmLUkjbW9HRiQ2LVEiI0YnLyUsbWF0aHZhcmlhbnRHUSdub3JtYWxGJy8lJmZlbmNlR1EmZmFsc2VGJy8lKnNlcGFyYXRvckdGNC8lKXN0cmV0Y2h5R0Y0LyUqc3ltbWV0cmljR0Y0LyUobGFyZ2VvcEdGNC8lLm1vdmFibGVsaW1pdHNHRjQvJSdhY2NlbnRHRjQvJSdsc3BhY2VHUSYwLjBlbUYnLyUncnNwYWNlR0ZDLUkjbWlHRiQ2JVFgdFRoZW5+d2V+Y2FsbH50aGV+ZXhoYXVzdGl2ZX5zdW1tYXJ5LH5hbmR+dXNlfk1hcGxlJ3N+aW50cmluc2ljfnByb2NlZWR1cmUsfmV2YWwsfnRvfmV2YWx1YXRlfm91cn5jb25zdHJhaW50Ln5UaGV+ZXhodXN0aXZlfnN1bW1hcnl+aXN+c3RvcmVkfmlufmthcHBhRicvJSdpdGFsaWNHRjRGLy8lK2V4ZWN1dGFibGVHRjRGLw==">NiI=</Equation></Text-field>
</Input>
</Group>
<Group labelreference="L3483" drawlabel="true">
<Input>
<Text-field prompt="&gt; " style="Maple Input" layout="Normal"><Equation executable="true" style="2D Input" input-equation="kappa := eval(exsumAS(T, N), {constrA}):" display="LUklbXJvd0c2Iy9JK21vZHVsZW5hbWVHNiJJLFR5cGVzZXR0aW5nR0koX3N5c2xpYkdGJzYqLUkjbWlHRiQ2JVEma2FwcGFGJy8lJ2l0YWxpY0dRJmZhbHNlRicvJSxtYXRodmFyaWFudEdRJ25vcm1hbEYnLUkjbW9HRiQ2LVEqJmNvbG9uZXE7RidGMi8lJmZlbmNlR0YxLyUqc2VwYXJhdG9yR0YxLyUpc3RyZXRjaHlHRjEvJSpzeW1tZXRyaWNHRjEvJShsYXJnZW9wR0YxLyUubW92YWJsZWxpbWl0c0dGMS8lJ2FjY2VudEdGMS8lJ2xzcGFjZUdRLDAuMjc3Nzc3OGVtRicvJSdyc3BhY2VHRkktRiw2JVElZXZhbEYnL0YwUSV0cnVlRicvRjNRJ2l0YWxpY0YnLUkobWZlbmNlZEdGJDYkLUYjNictRiw2JVEoZXhzdW1BU0YnRk9GUS1GVDYkLUYjNiYtRiw2JVEiVEYnRk9GUS1GNjYtUSIsRidGMkY5L0Y8RlBGPUY/RkFGQ0ZFL0ZIUSYwLjBlbUYnL0ZLUSwwLjMzMzMzMzNlbUYnLUYsNiVRIk5GJ0ZPRlFGMkYyRlxvLUZUNiYtRiM2JC1GLDYlUShjb25zdHJBRidGL0YyRjJGMi8lJW9wZW5HUSJ8ZnJGJy8lJmNsb3NlR1EifGhyRidGMkYyLUY2Ni1RIjpGJ0YyRjlGO0Y9Rj9GQUZDRkVGR0ZKLUY2Ni1RIn5GJ0YyRjlGO0Y9Rj9GQUZDRkVGYG8vRktGYW8vJStleGVjdXRhYmxlR0YxRjI=">QyQ+SSZrYXBwYUc2Ii1JJWV2YWxHJSpwcm90ZWN0ZWRHNiQtSShleHN1bUFTR0YlNiRJIlRHRiVJIk5HRiU8I0koY29uc3RyQUdGJSEiIg==</Equation></Text-field>
</Input>
</Group>
<Group labelreference="L3542" drawlabel="true">
<Input>
<Text-field prompt="&gt; " style="Maple Input" layout="Normal"><Equation executable="true" style="2D Input" input-equation="Transpose(kappa[1 .. 8]);" display="LUklbXJvd0c2Iy9JK21vZHVsZW5hbWVHNiJJLFR5cGVzZXR0aW5nR0koX3N5c2xpYkdGJzYvLUkjbWlHRiQ2JVEqVHJhbnNwb3NlRicvJSdpdGFsaWNHUSV0cnVlRicvJSxtYXRodmFyaWFudEdRJ2l0YWxpY0YnLUkobWZlbmNlZEdGJDYkLUYjNiYtRiw2JVEma2FwcGFGJy9GMFEmZmFsc2VGJy9GM1Enbm9ybWFsRictRjY2Ji1GIzYnLUkjbW5HRiQ2JFEiMUYnRj8tSSNtb0dGJDYtUSMuLkYnRj8vJSZmZW5jZUdGPi8lKnNlcGFyYXRvckdGPi8lKXN0cmV0Y2h5R0Y+LyUqc3ltbWV0cmljR0Y+LyUobGFyZ2VvcEdGPi8lLm1vdmFibGVsaW1pdHNHRj4vJSdhY2NlbnRHRj4vJSdsc3BhY2VHUSwwLjIyMjIyMjJlbUYnLyUncnNwYWNlR1EmMC4wZW1GJy1GRjYkUSI4RidGPy8lK2V4ZWN1dGFibGVHRj5GP0Y/LyUlb3BlbkdRIltGJy8lJmNsb3NlR1EiXUYnRl5vRj9GPy1GSjYtUSI7RidGP0ZNL0ZQRjFGUUZTRlVGV0ZZL0ZmbkZqbi9GaW5RLDAuMjc3Nzc3OGVtRictRko2LVEifkYnRj9GTUZPRlFGU0ZVRldGWUZqb0ZobkYrLUY2NiQtRiM2JUY6LUY2NiYtRiM2Ji1GRjYkUSI5RidGP0ZJLUZGNiRRIzEzRidGP0Y/Rj9GYG9GY29GP0Y/RmZvRl1wRl1wLUZKNi1RIiNGJ0Y/Rk1GT0ZRRlNGVUZXRllGam9GaG4tRiw2JVE/VGhpc35kaXNwbGF5c350aGV+dmVjdG9yfmthcHBhRidGPUY/Rl5vRj8=">QyYtSSpUcmFuc3Bvc2VHNiI2IyZJJmthcHBhR0YlNiM7IiIiIiIpRistRiQ2IyZGKDYjOyIiKiIjOEYr</Equation></Text-field>
</Input>
<Output>
<Text-field style="2D Output" layout="Maple Output"><Equation executable="false" style="2D Output" display="LUkobWFjdGlvbkc2Iy9JK21vZHVsZW5hbWVHNiJJLFR5cGVzZXR0aW5nR0koX3N5c2xpYkdGJzYlLUkobWZlbmNlZEdGJDYoLUknbXRhYmxlR0YkNjUtSSRtdHJHRiQ2LS1JJG10ZEdGJDYoLUklbXN1YkdGJDYlLUkjbWlHRiQ2JVEkcGlpRicvJSdpdGFsaWNHUSV0cnVlRicvJSxtYXRodmFyaWFudEdRJ2l0YWxpY0YnLUklbXJvd0dGJDYoLUkjbW5HRiQ2JFEiMUYnL0ZCUSdub3JtYWxGJy1JI21vR0YkNi1RIixGJ0ZLLyUmZmVuY2VHUSZmYWxzZUYnLyUqc2VwYXJhdG9yR0ZALyUpc3RyZXRjaHlHRlMvJSpzeW1tZXRyaWNHRlMvJShsYXJnZW9wR0ZTLyUubW92YWJsZWxpbWl0c0dGUy8lJ2FjY2VudEdGUy8lJ2xzcGFjZUdRJjAuMGVtRicvJSdyc3BhY2VHUSwwLjMzMzMzMzNlbUYnRkcvJStmb3JlZ3JvdW5kR1EoWzAsMCwwXUYnLyUpcmVhZG9ubHlHRlNGSy8lL3N1YnNjcmlwdHNoaWZ0R1EiMEYnLyUpcm93YWxpZ25HUSFGJy8lLGNvbHVtbmFsaWduR0Zqby8lK2dyb3VwYWxpZ25HRmpvLyUocm93c3BhbkdGSi8lK2NvbHVtbnNwYW5HRkotRjU2KC1GODYlRjotRkU2KEZHRk0tRkg2JFEiMkYnRktGYG9GY29GS0Zlb0Zob0ZbcEZdcEZfcEZhcC1GNTYoLUY4NiVGOi1GRTYoRkdGTS1GSDYkUSIzRidGS0Zgb0Zjb0ZLRmVvRmhvRltwRl1wRl9wRmFwLUY1NigtRkU2KEY3LUZONi1RMSZJbnZpc2libGVUaW1lcztGJ0ZLRlEvRlVGU0ZWRlhGWkZmbkZobkZqbi9GXm9GXG8tRjg2JS1GOzYlUScmIzk2NjtGJy9GP0ZTRkstRkU2KkZHRk1GR0ZNRkdGYG9GY29GS0Zlb0ZpcS1GODYlLUY7NiVRInBGJ0Y+RkEtRkU2JkZHRmBvRmNvRktGZW9GS0Zob0ZbcEZdcEZfcEZhcC1GNTYoLUZFNihGN0ZpcS1GODYlRmByLUZFNipGR0ZNRmlwRk1GR0Zgb0Zjb0ZLRmVvRmlxLUY4NiVGaHItRkU2JkZpcEZgb0Zjb0ZLRmVvRktGaG9GW3BGXXBGX3BGYXAtRjU2KC1GRTYoRmVwRmlxLUY4NiVGYHItRkU2KkZHRk1GR0ZNRmlwRmBvRmNvRktGZW9GaXFGZnJGS0Zob0ZbcEZdcEZfcEZhcC1GNTYoLUZFNihGZXBGaXEtRjg2JUZgci1GRTYqRkdGTUZpcEZNRmlwRmBvRmNvRktGZW9GaXFGZXNGS0Zob0ZbcEZdcEZfcEZhcC1GNTYoLUZFNigtRiw2JC1GRTYmRkctRk42LVEoJm1pbnVzO0YnRktGUUZcckZWRlhGWkZmbkZobi9GW29RLDAuMjIyMjIyMmVtRicvRl5vRmV1RjdGS0ZLRmlxLUY4NiVGYHItRkU2KkZpcEZNRkdGTUZHRmBvRmNvRktGZW9GaXFGZnJGS0Zob0ZbcEZdcEZfcEZhcEZob0ZbcEZdcC8lJmFsaWduR1ElYXhpc0YnL0Zpb1EpYmFzZWxpbmVGJy9GXHBRJ2NlbnRlckYnL0ZecFEnfGZybGVmdHxockYnLyUvYWxpZ25tZW50c2NvcGVHRkAvJSxjb2x1bW53aWR0aEdRJWF1dG9GJy8lJndpZHRoR0Zodi8lK3Jvd3NwYWNpbmdHUSYxLjBleEYnLyUuY29sdW1uc3BhY2luZ0dRJjAuOGVtRicvJSlyb3dsaW5lc0dRJW5vbmVGJy8lLGNvbHVtbmxpbmVzR0Zjdy8lJmZyYW1lR0Zjdy8lLWZyYW1lc3BhY2luZ0dRLDAuNGVtfjAuNWV4RicvJSplcXVhbHJvd3NHRlMvJS1lcXVhbGNvbHVtbnNHRlMvJS1kaXNwbGF5c3R5bGVHRlMvJSVzaWRlR1EmcmlnaHRGJy8lMG1pbmxhYmVsc3BhY2luZ0dGYHdGSy9JK21zZW1hbnRpY3NHRiRRKlJvd1ZlY3RvckYnLyUlb3BlbkdRIltGJy8lJmNsb3NlR1EiXUYnRmZ4LyUrYWN0aW9udHlwZUdRLnJ0YWJsZWFkZHJlc3NGJy8lKXJ0YWJsZWlkR1ErNDU4MTMyMTc5NEYn">LSZJJ1ZlY3Rvckc2JCUqcHJvdGVjdGVkR0koX3N5c2xpYkc2IjYjSSRyb3dHRig2Iy9JJCVpZEdGKCIrJXpAOGUl</Equation></Text-field>
</Output>
<Output>
<Text-field style="2D Output" layout="Maple Output"><Equation executable="false" style="2D Output" display="LUkobWFjdGlvbkc2Iy9JK21vZHVsZW5hbWVHNiJJLFR5cGVzZXR0aW5nR0koX3N5c2xpYkdGJzYlLUkobWZlbmNlZEdGJDYoLUknbXRhYmxlR0YkNjUtSSRtdHJHRiQ2Ki1JJG10ZEdGJDYoLUklbXJvd0dGJDYoLUYsNiQtRjg2Ji1JI21uR0YkNiRRIjFGJy8lLG1hdGh2YXJpYW50R1Enbm9ybWFsRictSSNtb0dGJDYtUSgmbWludXM7RidGQi8lJmZlbmNlR1EmZmFsc2VGJy8lKnNlcGFyYXRvckdGSy8lKXN0cmV0Y2h5R0ZLLyUqc3ltbWV0cmljR0ZLLyUobGFyZ2VvcEdGSy8lLm1vdmFibGVsaW1pdHNHRksvJSdhY2NlbnRHRksvJSdsc3BhY2VHUSwwLjIyMjIyMjJlbUYnLyUncnNwYWNlR0ZaLUklbXN1YkdGJDYlLUkjbWlHRiQ2JVEkcGlpRicvJSdpdGFsaWNHUSV0cnVlRicvRkNRJ2l0YWxpY0YnLUY4NihGPi1GRjYtUSIsRidGQkZJL0ZNRmBvRk5GUEZSRlRGVi9GWVEmMC4wZW1GJy9GZm5RLDAuMzMzMzMzM2VtRidGPi8lK2ZvcmVncm91bmRHUShbMCwwLDBdRicvJSlyZWFkb25seUdGS0ZCLyUvc3Vic2NyaXB0c2hpZnRHUSIwRidGQkZCLUZGNi1RMSZJbnZpc2libGVUaW1lcztGJ0ZCRklGTEZORlBGUkZURlZGaW8vRmZuRmpvLUZobjYlLUZbbzYlUScmIzk2NjtGJy9GX29GS0ZCLUY4NiotRj82JFEiMkYnRkJGZW9GYXFGZW9GPkZdcEZgcEZCRmJwRmVwLUZobjYlLUZbbzYlUSJwRidGXm9GYW8tRjg2JkZhcUZdcEZgcEZCRmJwRkIvJSlyb3dhbGlnbkdRIUYnLyUsY29sdW1uYWxpZ25HRl1yLyUrZ3JvdXBhbGlnbkdGXXIvJShyb3dzcGFuR0ZBLyUrY29sdW1uc3BhbkdGQS1GNTYoLUY4NigtRiw2JC1GODYmRj5GRS1GaG42JUZqbi1GODYoRj5GZW9GYXFGXXBGYHBGQkZicEZCRkJGZXAtRmhuNiVGW3EtRjg2KkZhcUZlb0Y+RmVvRmFxRl1wRmBwRkJGYnBGZXAtRmhuNiVGZnEtRjg2JkY+Rl1wRmBwRkJGYnBGQkZbckZeckZgckZickZkci1GNTYoLUY4NihGanJGZXAtRmhuNiVGW3EtRjg2KkZhcUZlb0ZhcUZlb0ZhcUZdcEZgcEZCRmJwRmVwRmRxRkJGW3JGXnJGYHJGYnJGZHItRjU2KEZmc0ZbckZeckZgckZickZkci1GNTYoRmRxRltyRl5yRmByRmJyRmRyRltyRl5yRmByLyUmYWxpZ25HUSVheGlzRicvRlxyUSliYXNlbGluZUYnL0ZfclEnY2VudGVyRicvRmFyUSd8ZnJsZWZ0fGhyRicvJS9hbGlnbm1lbnRzY29wZUdGYG8vJSxjb2x1bW53aWR0aEdRJWF1dG9GJy8lJndpZHRoR0ZjdS8lK3Jvd3NwYWNpbmdHUSYxLjBleEYnLyUuY29sdW1uc3BhY2luZ0dRJjAuOGVtRicvJSlyb3dsaW5lc0dRJW5vbmVGJy8lLGNvbHVtbmxpbmVzR0Zedi8lJmZyYW1lR0Zedi8lLWZyYW1lc3BhY2luZ0dRLDAuNGVtfjAuNWV4RicvJSplcXVhbHJvd3NHRksvJS1lcXVhbGNvbHVtbnNHRksvJS1kaXNwbGF5c3R5bGVHRksvJSVzaWRlR1EmcmlnaHRGJy8lMG1pbmxhYmVsc3BhY2luZ0dGW3ZGQi9JK21zZW1hbnRpY3NHRiRRKlJvd1ZlY3RvckYnLyUlb3BlbkdRIltGJy8lJmNsb3NlR1EiXUYnRmF3LyUrYWN0aW9udHlwZUdRLnJ0YWJsZWFkZHJlc3NGJy8lKXJ0YWJsZWlkR1ErNDU4MTMyMTkyMkYn">LSZJJ1ZlY3Rvckc2JCUqcHJvdGVjdGVkR0koX3N5c2xpYkc2IjYjSSRyb3dHRig2Iy9JJCVpZEdGKCIrQT5LImUl</Equation></Text-field>
</Output>
</Group>
<Group labelreference="L3704" drawlabel="true">
<Input>
<Text-field prompt="&gt; " style="Maple Input" layout="Normal"><Equation executable="true" style="2D Input" input-equation="" display="LUklbXJvd0c2Iy9JK21vZHVsZW5hbWVHNiJJLFR5cGVzZXR0aW5nR0koX3N5c2xpYkdGJzYmLUkjbW9HRiQ2LlEiI0YnLyUrZm9yZWdyb3VuZEdRKlswLDEyOCwwXUYnLyUsbWF0aHZhcmlhbnRHUSdub3JtYWxGJy8lJmZlbmNlR1EmZmFsc2VGJy8lKnNlcGFyYXRvckdGNy8lKXN0cmV0Y2h5R0Y3LyUqc3ltbWV0cmljR0Y3LyUobGFyZ2VvcEdGNy8lLm1vdmFibGVsaW1pdHNHRjcvJSdhY2NlbnRHRjcvJSdsc3BhY2VHUSYwLjBlbUYnLyUncnNwYWNlR0ZGLUkjbWlHRiQ2JlFjW2xTdGVwfjI6fk5leHQsfndlfm5lZWR+dG9+c3BlY2lmeX50aGV+dmVjdG9yfm9mfnBhcmFtZXRlcnMuflRoZXNlfmNhbn5iZX5lbnRlcmVkfmJ5fmhhbmR+aW5+YX52ZWN0b3J+b3J+d2V+Y2FufnVzZX50aGV+Y29kZX5iZWxvdyx+d2hpY2h+ZmluZHN+YWxsfnRoZX5pbmRldGVybWluYW50c35vZn50aGV+dmVjdG9yfmthcHBhfmFuZH5wdXRzfnRoZW1+aW5+YX52ZWN0b3IufihUaGV+bGFzdH5wYXJ0fm9mfnRoZX5jb2RlfmRpc3BsYXlzfnRoZX5wYXJhbWV0ZXJzLilGJy8lJ2l0YWxpY0dGN0YvRjIvJStleGVjdXRhYmxlR0Y3RjI=">LUklbXJvd0c2Iy9JK21vZHVsZW5hbWVHNiJJLFR5cGVzZXR0aW5nR0koX3N5c2xpYkdGJzYmLUkjbW9HRiQ2LlEiI0YnLyUrZm9yZWdyb3VuZEdRKlswLDEyOCwwXUYnLyUsbWF0aHZhcmlhbnRHUSdub3JtYWxGJy8lJmZlbmNlR1EmZmFsc2VGJy8lKnNlcGFyYXRvckdGNy8lKXN0cmV0Y2h5R0Y3LyUqc3ltbWV0cmljR0Y3LyUobGFyZ2VvcEdGNy8lLm1vdmFibGVsaW1pdHNHRjcvJSdhY2NlbnRHRjcvJSdsc3BhY2VHUSYwLjBlbUYnLyUncnNwYWNlR0ZGLUkjbWlHRiQ2JlFjW2xTdGVwfjI6fk5leHQsfndlfm5lZWR+dG9+c3BlY2lmeX50aGV+dmVjdG9yfm9mfnBhcmFtZXRlcnMuflRoZXNlfmNhbn5iZX5lbnRlcmVkfmJ5fmhhbmR+aW5+YX52ZWN0b3J+b3J+d2V+Y2FufnVzZX50aGV+Y29kZX5iZWxvdyx+d2hpY2h+ZmluZHN+YWxsfnRoZX5pbmRldGVybWluYW50c35vZn50aGV+dmVjdG9yfmthcHBhfmFuZH5wdXRzfnRoZW1+aW5+YX52ZWN0b3IufihUaGV+bGFzdH5wYXJ0fm9mfnRoZX5jb2RlfmRpc3BsYXlzfnRoZX5wYXJhbWV0ZXJzLilGJy8lJ2l0YWxpY0dGN0YvRjIvJStleGVjdXRhYmxlR0Y3RjI=</Equation></Text-field>
</Input>
</Group>
<Group labelreference="L3538" drawlabel="true">
<Input>
<Text-field prompt="&gt; " style="Maple Input" layout="Normal"><Equation executable="true" style="2D Input" input-equation="pars := `&lt;,&gt;`(seq(indets(kappa)[i], i = 1 .. nops(indets(kappa)))):" display="LUklbXJvd0c2Iy9JK21vZHVsZW5hbWVHNiJJLFR5cGVzZXR0aW5nR0koX3N5c2xpYkdGJzYrLUkjbWlHRiQ2JVElcGFyc0YnLyUnaXRhbGljR1EldHJ1ZUYnLyUsbWF0aHZhcmlhbnRHUSdpdGFsaWNGJy1JI21vR0YkNi1RKiZjb2xvbmVxO0YnL0YzUSdub3JtYWxGJy8lJmZlbmNlR1EmZmFsc2VGJy8lKnNlcGFyYXRvckdGPS8lKXN0cmV0Y2h5R0Y9LyUqc3ltbWV0cmljR0Y9LyUobGFyZ2VvcEdGPS8lLm1vdmFibGVsaW1pdHNHRj0vJSdhY2NlbnRHRj0vJSdsc3BhY2VHUSwwLjI3Nzc3NzhlbUYnLyUncnNwYWNlR0ZMLUkobWZlbmNlZEdGJDYmLUYjNiUtRiw2JVEkc2VxRidGL0YyLUZQNiQtRiM2LS1GLDYlUSdpbmRldHNGJ0YvRjItRlA2JC1GIzYkLUYsNiVRJmthcHBhRicvRjBGPUY5RjlGOS1GUDYmLUYjNiQtRiw2JVEiaUYnRi9GMkY5RjkvJSVvcGVuR1EiW0YnLyUmY2xvc2VHUSJdRictRjY2LVEiLEYnRjlGOy9GP0YxRkBGQkZERkZGSC9GS1EmMC4wZW1GJy9GTlEsMC4zMzMzMzMzZW1GJ0Zkby1GNjYtUSI9RidGOUY7Rj5GQEZCRkRGRkZIRkpGTS1JI21uR0YkNiRRIjFGJ0Y5LUY2Ni1RIy4uRidGOUY7Rj5GQEZCRkRGRkZIL0ZLUSwwLjIyMjIyMjJlbUYnL0ZORmJwLUYsNiVRJW5vcHNGJ0YvRjItRlA2JC1GIzYmLUYsNiNRIUYnLUYjNiVGZW5GaG5GOUZpcUY5RjlGOUY5RjlGOS9GaG9RJyZsYW5nO0YnL0ZbcFEnJnJhbmc7RictRjY2LVEiOkYnRjlGO0Y+RkBGQkZERkZGSEZKRk0tRjY2LVEifkYnRjlGO0Y+RkBGQkZERkZGSEZhcEZhcUZlckZlci8lK2V4ZWN1dGFibGVHRj1GOQ==">QyQ+SSVwYXJzRzYiLUkkPCw+R0koX3N5c2xpYkdGJTYjLUkkc2VxRyUqcHJvdGVjdGVkRzYkJi1JJ2luZGV0c0dGLDYjSSZrYXBwYUdGJTYjSSJpR0YlL0Y0OyIiIi1JJW5vcHNHRiw2I0YvISIi</Equation></Text-field>
</Input>
</Group>
<Group labelreference="L3543" drawlabel="true">
<Input>
<Text-field prompt="&gt; " style="Maple Input" layout="Normal"><Equation executable="true" style="2D Input" input-equation="Transpose(pars[1 .. 8]);" display="LUklbXJvd0c2Iy9JK21vZHVsZW5hbWVHNiJJLFR5cGVzZXR0aW5nR0koX3N5c2xpYkdGJzYvLUkjbWlHRiQ2JVEqVHJhbnNwb3NlRicvJSdpdGFsaWNHUSV0cnVlRicvJSxtYXRodmFyaWFudEdRJ2l0YWxpY0YnLUkobWZlbmNlZEdGJDYkLUYjNiUtRiw2JVElcGFyc0YnL0YwUSZmYWxzZUYnL0YzUSdub3JtYWxGJy1GNjYmLUYjNiYtSSNtbkdGJDYkUSIxRidGPy1JI21vR0YkNi1RIy4uRidGPy8lJmZlbmNlR0Y+LyUqc2VwYXJhdG9yR0Y+LyUpc3RyZXRjaHlHRj4vJSpzeW1tZXRyaWNHRj4vJShsYXJnZW9wR0Y+LyUubW92YWJsZWxpbWl0c0dGPi8lJ2FjY2VudEdGPi8lJ2xzcGFjZUdRLDAuMjIyMjIyMmVtRicvJSdyc3BhY2VHUSYwLjBlbUYnLUZGNiRRIjhGJ0Y/Rj9GPy8lJW9wZW5HUSJbRicvJSZjbG9zZUdRIl1GJ0Y/Rj8tRko2LVEiO0YnRj9GTS9GUEYxRlFGU0ZVRldGWS9GZm5Gam4vRmluUSwwLjI3Nzc3NzhlbUYnLUZKNi1RIn5GJ0Y/Rk1GT0ZRRlNGVUZXRllGaG9GaG5GKy1GNjYkLUYjNiVGOi1GNjYmLUYjNiYtRkY2JFEiOUYnRj9GSS1GRjYkUSMxM0YnRj9GP0Y/Rl5vRmFvRj9GP0Zkb0ZbcEZbcC1GSjYtUSIjRidGP0ZNRk9GUUZTRlVGV0ZZRmhvRmhuLUYsNiVRR1RoaXN+ZGlzcGxheXN+dGhlfnZlY3Rvcn5vZn5wYXJhbWV0ZXJzRidGPUY/LyUrZXhlY3V0YWJsZUdGPkY/">QyYtSSpUcmFuc3Bvc2VHNiI2IyZJJXBhcnNHRiU2IzsiIiIiIilGKy1GJDYjJkYoNiM7IiIqIiM4Ris=</Equation></Text-field>
</Input>
<Output>
<Text-field style="2D Output" layout="Maple Output"><Equation executable="false" style="2D Output" display="LUkobWFjdGlvbkc2Iy9JK21vZHVsZW5hbWVHNiJJLFR5cGVzZXR0aW5nR0koX3N5c2xpYkdGJzYlLUkobWZlbmNlZEdGJDYoLUknbXRhYmxlR0YkNjUtSSRtdHJHRiQ2LS1JJG10ZEdGJDYoLUklbXN1YkdGJDYlLUkjbWlHRiQ2JVEicEYnLyUnaXRhbGljR1EldHJ1ZUYnLyUsbWF0aHZhcmlhbnRHUSdpdGFsaWNGJy1JJW1yb3dHRiQ2Ji1JI21uR0YkNiRRIjFGJy9GQlEnbm9ybWFsRicvJStmb3JlZ3JvdW5kR1EoWzAsMCwwXUYnLyUpcmVhZG9ubHlHUSZmYWxzZUYnRksvJS9zdWJzY3JpcHRzaGlmdEdRIjBGJy8lKXJvd2FsaWduR1EhRicvJSxjb2x1bW5hbGlnbkdGWC8lK2dyb3VwYWxpZ25HRlgvJShyb3dzcGFuR0ZKLyUrY29sdW1uc3BhbkdGSi1GNTYoLUY4NiVGOi1GRTYmLUZINiRRIjJGJ0ZLRk1GUEZLRlNGVkZZRmVuRmduRmluLUY1NigtRjg2JS1GOzYlUScmIzk2NjtGJy9GP0ZSRkstRkU2KkZHLUkjbW9HRiQ2LVEiLEYnRksvJSZmZW5jZUdGUi8lKnNlcGFyYXRvckdGQC8lKXN0cmV0Y2h5R0ZSLyUqc3ltbWV0cmljR0ZSLyUobGFyZ2VvcEdGUi8lLm1vdmFibGVsaW1pdHNHRlIvJSdhY2NlbnRHRlIvJSdsc3BhY2VHUSYwLjBlbUYnLyUncnNwYWNlR1EsMC4zMzMzMzMzZW1GJ0ZHRl5wRkdGTUZQRktGU0ZWRllGZW5GZ25GaW4tRjU2KC1GODYlRmhvLUZFNipGR0ZecEZHRl5wRmFvRk1GUEZLRlNGVkZZRmVuRmduRmluLUY1NigtRjg2JUZoby1GRTYqRkdGXnBGYW9GXnBGR0ZNRlBGS0ZTRlZGWUZlbkZnbkZpbi1GNTYoLUY4NiVGaG8tRkU2KkZHRl5wRmFvRl5wRmFvRk1GUEZLRlNGVkZZRmVuRmduRmluLUY1NigtRjg2JUZoby1GRTYqRmFvRl5wRkdGXnBGR0ZNRlBGS0ZTRlZGWUZlbkZnbkZpbi1GNTYoLUY4NiVGaG8tRkU2KkZhb0ZecEZHRl5wRmFvRk1GUEZLRlNGVkZZRmVuRmduRmluRlZGWUZlbi8lJmFsaWduR1ElYXhpc0YnL0ZXUSliYXNlbGluZUYnL0ZaUSdjZW50ZXJGJy9GZm5RJ3xmcmxlZnR8aHJGJy8lL2FsaWdubWVudHNjb3BlR0ZALyUsY29sdW1ud2lkdGhHUSVhdXRvRicvJSZ3aWR0aEdGYXQvJStyb3dzcGFjaW5nR1EmMS4wZXhGJy8lLmNvbHVtbnNwYWNpbmdHUSYwLjhlbUYnLyUpcm93bGluZXNHUSVub25lRicvJSxjb2x1bW5saW5lc0dGXHUvJSZmcmFtZUdGXHUvJS1mcmFtZXNwYWNpbmdHUSwwLjRlbX4wLjVleEYnLyUqZXF1YWxyb3dzR0ZSLyUtZXF1YWxjb2x1bW5zR0ZSLyUtZGlzcGxheXN0eWxlR0ZSLyUlc2lkZUdRJnJpZ2h0RicvJTBtaW5sYWJlbHNwYWNpbmdHRml0RksvSSttc2VtYW50aWNzR0YkUSpSb3dWZWN0b3JGJy8lJW9wZW5HUSJbRicvJSZjbG9zZUdRIl1GJ0Zfdi8lK2FjdGlvbnR5cGVHUS5ydGFibGVhZGRyZXNzRicvJSlydGFibGVpZEdRKzQ1ODEzMjIxNzhGJw==">LSZJJ1ZlY3Rvckc2JCUqcHJvdGVjdGVkR0koX3N5c2xpYkc2IjYjSSRyb3dHRig2Iy9JJCVpZEdGKCIreUBLImUl</Equation></Text-field>
</Output>
<Output>
<Text-field style="2D Output" layout="Maple Output"><Equation executable="false" style="2D Output" display="LUkobWFjdGlvbkc2Iy9JK21vZHVsZW5hbWVHNiJJLFR5cGVzZXR0aW5nR0koX3N5c2xpYkdGJzYlLUkobWZlbmNlZEdGJDYoLUknbXRhYmxlR0YkNjUtSSRtdHJHRiQ2Ki1JJG10ZEdGJDYoLUklbXN1YkdGJDYlLUkjbWlHRiQ2JVEnJiM5NjY7RicvJSdpdGFsaWNHUSZmYWxzZUYnLyUsbWF0aHZhcmlhbnRHUSdub3JtYWxGJy1JJW1yb3dHRiQ2Ki1JI21uR0YkNiRRIjJGJ0ZBLUkjbW9HRiQ2LVEiLEYnRkEvJSZmZW5jZUdGQC8lKnNlcGFyYXRvckdRJXRydWVGJy8lKXN0cmV0Y2h5R0ZALyUqc3ltbWV0cmljR0ZALyUobGFyZ2VvcEdGQC8lLm1vdmFibGVsaW1pdHNHRkAvJSdhY2NlbnRHRkAvJSdsc3BhY2VHUSYwLjBlbUYnLyUncnNwYWNlR1EsMC4zMzMzMzMzZW1GJ0ZHRkstRkg2JFEiMUYnRkEvJStmb3JlZ3JvdW5kR1EoWzAsMCwwXUYnLyUpcmVhZG9ubHlHRkBGQS8lL3N1YnNjcmlwdHNoaWZ0R1EiMEYnLyUpcm93YWxpZ25HUSFGJy8lLGNvbHVtbmFsaWduR0ZbcC8lK2dyb3VwYWxpZ25HRltwLyUocm93c3BhbkdGYG8vJStjb2x1bW5zcGFuR0Zgby1GNTYoLUY4NiVGOi1GRTYqRkdGS0ZHRktGR0Zhb0Zkb0ZBRmZvRmlvRlxwRl5wRmBwRmJwLUY1NigtRjg2JS1GOzYlUSRwaWlGJy9GP0ZTL0ZCUSdpdGFsaWNGJy1GRTYoRl5vRktGXm9GYW9GZG9GQUZmb0Zpb0ZccEZecEZgcEZicC1GNTYoLUY4NiVGXnEtRkU2KEZeb0ZLRkdGYW9GZG9GQUZmb0Zpb0ZccEZecEZgcEZicC1GNTYoLUY4NiVGXnEtRkU2KEZeb0ZLLUZINiRRIjNGJ0ZBRmFvRmRvRkFGZm9GaW9GXHBGXnBGYHBGYnBGaW9GXHBGXnAvJSZhbGlnbkdRJWF4aXNGJy9Gam9RKWJhc2VsaW5lRicvRl1wUSdjZW50ZXJGJy9GX3BRJ3xmcmxlZnR8aHJGJy8lL2FsaWdubWVudHNjb3BlR0ZTLyUsY29sdW1ud2lkdGhHUSVhdXRvRicvJSZ3aWR0aEdGYnMvJStyb3dzcGFjaW5nR1EmMS4wZXhGJy8lLmNvbHVtbnNwYWNpbmdHUSYwLjhlbUYnLyUpcm93bGluZXNHUSVub25lRicvJSxjb2x1bW5saW5lc0dGXXQvJSZmcmFtZUdGXXQvJS1mcmFtZXNwYWNpbmdHUSwwLjRlbX4wLjVleEYnLyUqZXF1YWxyb3dzR0ZALyUtZXF1YWxjb2x1bW5zR0ZALyUtZGlzcGxheXN0eWxlR0ZALyUlc2lkZUdRJnJpZ2h0RicvJTBtaW5sYWJlbHNwYWNpbmdHRmpzRkEvSSttc2VtYW50aWNzR0YkUSpSb3dWZWN0b3JGJy8lJW9wZW5HUSJbRicvJSZjbG9zZUdRIl1GJ0ZgdS8lK2FjdGlvbnR5cGVHUS5ydGFibGVhZGRyZXNzRicvJSlydGFibGVpZEdRKzQ1ODEzMjIzMDZGJw==">LSZJJ1ZlY3Rvckc2JCUqcHJvdGVjdGVkR0koX3N5c2xpYkc2IjYjSSRyb3dHRig2Iy9JJCVpZEdGKCIrMUJLImUl</Equation></Text-field>
</Output>
</Group>
<Group labelreference="L3541" drawlabel="true">
<Input>
<Text-field prompt="&gt; " style="Maple Input" layout="Normal"><Equation executable="true" style="2D Input" input-equation="" display="LUklbXJvd0c2Iy9JK21vZHVsZW5hbWVHNiJJLFR5cGVzZXR0aW5nR0koX3N5c2xpYkdGJzYpLUkjbW9HRiQ2LlEiI0YnLyUrZm9yZWdyb3VuZEdRKlswLDEyOCwwXUYnLyUsbWF0aHZhcmlhbnRHUSdub3JtYWxGJy8lJmZlbmNlR1EmZmFsc2VGJy8lKnNlcGFyYXRvckdGNy8lKXN0cmV0Y2h5R0Y3LyUqc3ltbWV0cmljR0Y3LyUobGFyZ2VvcEdGNy8lLm1vdmFibGVsaW1pdHNHRjcvJSdhY2NlbnRHRjcvJSdsc3BhY2VHUSYwLjBlbUYnLyUncnNwYWNlR0ZGLUkjbWlHRiQ2JlFUU3RlcH4zOn5UaGVufndlfm5lZWR+dG9+ZmluZH50aGV+ZGVyaXZhdGl2ZX5tYXRyaXguRicvJSdpdGFsaWNHRjdGL0YyLUknbXNwYWNlR0YkNiYvJSdoZWlnaHRHUSYwLjBleEYnLyUmd2lkdGhHRkYvJSZkZXB0aEdGVC8lKmxpbmVicmVha0dRKG5ld2xpbmVGJy1GLDYuUSJ+RidGL0YyRjVGOEY6RjxGPkZARkJGREZHRistRko2JlFpc1RoZX5wcm9jZWR1cmV+RG1hdCh4LHkpfmZpbmRzfnRoZX5kZXJpdmF0aXZlfm1hdHJpeC5+eH5pc35hfnZlY3Rvcn5jb250YWluaW5nfnRoZX5leGhhdXN0aXZlfnN1bW1hcnksfnl+aXN+YX52ZWN0b3J+Y29udGFpbmluZ350aGV+cGFyYW1ldGVycy5GJ0ZNRi9GMkYy">LUklbXJvd0c2Iy9JK21vZHVsZW5hbWVHNiJJLFR5cGVzZXR0aW5nR0koX3N5c2xpYkdGJzYpLUkjbW9HRiQ2LlEiI0YnLyUrZm9yZWdyb3VuZEdRKlswLDEyOCwwXUYnLyUsbWF0aHZhcmlhbnRHUSdub3JtYWxGJy8lJmZlbmNlR1EmZmFsc2VGJy8lKnNlcGFyYXRvckdGNy8lKXN0cmV0Y2h5R0Y3LyUqc3ltbWV0cmljR0Y3LyUobGFyZ2VvcEdGNy8lLm1vdmFibGVsaW1pdHNHRjcvJSdhY2NlbnRHRjcvJSdsc3BhY2VHUSYwLjBlbUYnLyUncnNwYWNlR0ZGLUkjbWlHRiQ2JlFUU3RlcH4zOn5UaGVufndlfm5lZWR+dG9+ZmluZH50aGV+ZGVyaXZhdGl2ZX5tYXRyaXguRicvJSdpdGFsaWNHRjdGL0YyLUknbXNwYWNlR0YkNiYvJSdoZWlnaHRHUSYwLjBleEYnLyUmd2lkdGhHRkYvJSZkZXB0aEdGVC8lKmxpbmVicmVha0dRKG5ld2xpbmVGJy1GLDYuUSJ+RidGL0YyRjVGOEY6RjxGPkZARkJGREZHRistRko2JlFpc1RoZX5wcm9jZWR1cmV+RG1hdCh4LHkpfmZpbmRzfnRoZX5kZXJpdmF0aXZlfm1hdHJpeC5+eH5pc35hfnZlY3Rvcn5jb250YWluaW5nfnRoZX5leGhhdXN0aXZlfnN1bW1hcnksfnl+aXN+YX52ZWN0b3J+Y29udGFpbmluZ350aGV+cGFyYW1ldGVycy5GJ0ZNRi9GMkYy</Equation><Equation executable="true" style="2D Input" input-equation="" display="LUklbXJvd0c2Iy9JK21vZHVsZW5hbWVHNiJJLFR5cGVzZXR0aW5nR0koX3N5c2xpYkdGJzYlLUkjbWlHRiQ2I1EhRicvJStleGVjdXRhYmxlR1EmZmFsc2VGJy8lLG1hdGh2YXJpYW50R1Enbm9ybWFsRic=">LUklbXJvd0c2Iy9JK21vZHVsZW5hbWVHNiJJLFR5cGVzZXR0aW5nR0koX3N5c2xpYkdGJzYjLUkjbWlHRiQ2I1EhRic=</Equation></Text-field>
</Input>
</Group>
<Group labelreference="L3706" drawlabel="true">
<Input>
<Text-field prompt="&gt; " style="Maple Input" layout="Normal"><Equation executable="true" style="2D Input" input-equation="D1 := Dmat(kappa, pars):" display="LUklbXJvd0c2Iy9JK21vZHVsZW5hbWVHNiJJLFR5cGVzZXR0aW5nR0koX3N5c2xpYkdGJzYpLUkjbWlHRiQ2JVEjRDFGJy8lJ2l0YWxpY0dRJXRydWVGJy8lLG1hdGh2YXJpYW50R1EnaXRhbGljRictSSNtb0dGJDYtUSomY29sb25lcTtGJy9GM1Enbm9ybWFsRicvJSZmZW5jZUdRJmZhbHNlRicvJSpzZXBhcmF0b3JHRj0vJSlzdHJldGNoeUdGPS8lKnN5bW1ldHJpY0dGPS8lKGxhcmdlb3BHRj0vJS5tb3ZhYmxlbGltaXRzR0Y9LyUnYWNjZW50R0Y9LyUnbHNwYWNlR1EsMC4yNzc3Nzc4ZW1GJy8lJ3JzcGFjZUdGTC1GLDYlUSVEbWF0RidGL0YyLUkobWZlbmNlZEdGJDYkLUYjNiYtRiw2JVEma2FwcGFGJy9GMEY9RjktRjY2LVEiLEYnRjlGOy9GP0YxRkBGQkZERkZGSC9GS1EmMC4wZW1GJy9GTlEsMC4zMzMzMzMzZW1GJy1GLDYlUSVwYXJzRidGL0YyRjlGOS1GNjYtUSI6RidGOUY7Rj5GQEZCRkRGRkZIRkpGTS8lK2V4ZWN1dGFibGVHRj1GOQ==">QyQ+SSNEMUc2Ii1JJURtYXRHRiU2JEkma2FwcGFHRiVJJXBhcnNHRiUhIiI=</Equation></Text-field>
</Input>
</Group>
<Group labelreference="L3705" drawlabel="true">
<Input>
<Text-field prompt="&gt; " style="Maple Input" layout="Normal"><Equation executable="true" style="2D Input" input-equation="" display="LUklbXJvd0c2Iy9JK21vZHVsZW5hbWVHNiJJLFR5cGVzZXR0aW5nR0koX3N5c2xpYkdGJzYqLUkjbW9HRiQ2LlEiI0YnLyUrZm9yZWdyb3VuZEdRKlswLDEyOCwwXUYnLyUsbWF0aHZhcmlhbnRHUSdub3JtYWxGJy8lJmZlbmNlR1EmZmFsc2VGJy8lKnNlcGFyYXRvckdGNy8lKXN0cmV0Y2h5R0Y3LyUqc3ltbWV0cmljR0Y3LyUobGFyZ2VvcEdGNy8lLm1vdmFibGVsaW1pdHNHRjcvJSdhY2NlbnRHRjcvJSdsc3BhY2VHUSYwLjBlbUYnLyUncnNwYWNlR0ZGLUkjbWlHRiQ2JlFndX5TdGVwfjQ6fldlfnRoZW5+ZmluZH50aGV+cmFua35vZn50aGV+bW9kZWwsfndoaWNofmdpdmVzfnRoZX5udW1iZXJ+b2Z+ZXN0aW1hYmxlfnBhcmFtZXRlcnMufldlfmNhbn5hbHNvfmNhbGN1bGF0ZX50aGV+ZGVmaWNlbmN5fmFzfnRoZX5udW1iZXJ+b2Z+cGFyYW1ldGVyc35taW51c350aGV+cmFuay5GJy8lJ2l0YWxpY0dGN0YvRjItSSdtc3BhY2VHRiQ2Ji8lJ2hlaWdodEdRJjAuMGV4RicvJSZ3aWR0aEdGRi8lJmRlcHRoR0ZULyUqbGluZWJyZWFrR1EobmV3bGluZUYnRistRko2JlFeXmx+SW5+dGhlfmNvZGV+YmVsb3d+cn5pc350aGV+cmFua35vZn50aGV+ZGVyaXZhdGl2ZX5tYXRyaXgsfmNhbGN1bGF0ZWR+dXNpbmd+dGhlfmludHJpbnNpY35NYXBsZX5wcm9jZWR1cmV+UmFuay5+cHB+aXN+cX5pc350aGV+bnVtYmVyfm9mfnBhcmFtZXRlcnN+YW5kfmR+aXN+dGhlfmRlZmljaWVuY3kufkF+ZGVmaWNpZW5jeX5vZn5kfj1+MH5pbmRpY2F0ZXN+dGhlfm1vZGVsfmlzfm5vdH5wYXJhbWV0ZXJ+cmVkdW5kYW50Ln5BfmRlZmljaWVuY3l+b2Z+ZH4+fjB+aW5kaWNhdGVzfnRoZX5tb2RlbH5pc35wYXJhbXRlcn5yZWR1bmRhbnQuRidGTUYvRjJGLy8lK2V4ZWN1dGFibGVHRjdGMg==">LUklbXJvd0c2Iy9JK21vZHVsZW5hbWVHNiJJLFR5cGVzZXR0aW5nR0koX3N5c2xpYkdGJzYqLUkjbW9HRiQ2LlEiI0YnLyUrZm9yZWdyb3VuZEdRKlswLDEyOCwwXUYnLyUsbWF0aHZhcmlhbnRHUSdub3JtYWxGJy8lJmZlbmNlR1EmZmFsc2VGJy8lKnNlcGFyYXRvckdGNy8lKXN0cmV0Y2h5R0Y3LyUqc3ltbWV0cmljR0Y3LyUobGFyZ2VvcEdGNy8lLm1vdmFibGVsaW1pdHNHRjcvJSdhY2NlbnRHRjcvJSdsc3BhY2VHUSYwLjBlbUYnLyUncnNwYWNlR0ZGLUkjbWlHRiQ2JlFndX5TdGVwfjQ6fldlfnRoZW5+ZmluZH50aGV+cmFua35vZn50aGV+bW9kZWwsfndoaWNofmdpdmVzfnRoZX5udW1iZXJ+b2Z+ZXN0aW1hYmxlfnBhcmFtZXRlcnMufldlfmNhbn5hbHNvfmNhbGN1bGF0ZX50aGV+ZGVmaWNlbmN5fmFzfnRoZX5udW1iZXJ+b2Z+cGFyYW1ldGVyc35taW51c350aGV+cmFuay5GJy8lJ2l0YWxpY0dGN0YvRjItSSdtc3BhY2VHRiQ2Ji8lJ2hlaWdodEdRJjAuMGV4RicvJSZ3aWR0aEdGRi8lJmRlcHRoR0ZULyUqbGluZWJyZWFrR1EobmV3bGluZUYnRistRko2JlFeXmx+SW5+dGhlfmNvZGV+YmVsb3d+cn5pc350aGV+cmFua35vZn50aGV+ZGVyaXZhdGl2ZX5tYXRyaXgsfmNhbGN1bGF0ZWR+dXNpbmd+dGhlfmludHJpbnNpY35NYXBsZX5wcm9jZWR1cmV+UmFuay5+cHB+aXN+cX5pc350aGV+bnVtYmVyfm9mfnBhcmFtZXRlcnN+YW5kfmR+aXN+dGhlfmRlZmljaWVuY3kufkF+ZGVmaWNpZW5jeX5vZn5kfj1+MH5pbmRpY2F0ZXN+dGhlfm1vZGVsfmlzfm5vdH5wYXJhbWV0ZXJ+cmVkdW5kYW50Ln5BfmRlZmljaWVuY3l+b2Z+ZH4+fjB+aW5kaWNhdGVzfnRoZX5tb2RlbH5pc35wYXJhbXRlcn5yZWR1bmRhbnQuRidGTUYvRjJGLy8lK2V4ZWN1dGFibGVHRjdGMg==</Equation></Text-field>
</Input>
</Group>
<Group labelreference="L3537" drawlabel="true">
<Input>
<Text-field prompt="&gt; " style="Maple Input" layout="Normal"><Equation executable="true" style="2D Input" input-equation="r := Rank(D1);" display="LUklbXJvd0c2Iy9JK21vZHVsZW5hbWVHNiJJLFR5cGVzZXR0aW5nR0koX3N5c2xpYkdGJzY1LUkjbWlHRiQ2JVEickYnLyUnaXRhbGljR1EldHJ1ZUYnLyUsbWF0aHZhcmlhbnRHUSdpdGFsaWNGJy1JI21vR0YkNi1RKiZjb2xvbmVxO0YnL0YzUSdub3JtYWxGJy8lJmZlbmNlR1EmZmFsc2VGJy8lKnNlcGFyYXRvckdGPS8lKXN0cmV0Y2h5R0Y9LyUqc3ltbWV0cmljR0Y9LyUobGFyZ2VvcEdGPS8lLm1vdmFibGVsaW1pdHNHRj0vJSdhY2NlbnRHRj0vJSdsc3BhY2VHUSwwLjI3Nzc3NzhlbUYnLyUncnNwYWNlR0ZMLUYsNiVRJVJhbmtGJ0YvRjItSShtZmVuY2VkR0YkNiQtRiM2JC1GLDYlUSNEMUYnRi9GMkY5RjktRjY2LVEiO0YnRjlGOy9GP0YxRkBGQkZERkZGSC9GS1EmMC4wZW1GJ0ZNLUYsNiVRI3BwRidGL0YyRjUtRiw2JVEqRGltZW5zaW9uRidGL0YyLUZTNiQtRiM2JC1GLDYlUSVwYXJzRidGL0YyRjlGOUZaLUYsNiVRImRGJ0YvRjJGNUZdb0Zgby1GNjYtUSgmbWludXM7RidGOUY7Rj5GQEZCRkRGRkZIL0ZLUSwwLjIyMjIyMjJlbUYnL0ZORl5wRitGWi8lK2V4ZWN1dGFibGVHRj1GOQ==">Qyg+SSJyRzYiLUklUmFua0dGJTYjSSNEMUdGJSIiIj5JI3BwR0YlLUkqRGltZW5zaW9uR0YlNiNJJXBhcnNHRiVGKj5JImRHRiUsJkYtRipGJCEiIkYq</Equation></Text-field>
</Input>
<Output>
<Text-field style="2D Output" layout="Maple Output"><Equation executable="false" style="2D Output" display="LUklbXJvd0c2Iy9JK21vZHVsZW5hbWVHNiJJLFR5cGVzZXR0aW5nR0koX3N5c2xpYkdGJzYoLUkjbWlHRiQ2JVEickYnLyUnaXRhbGljR1EldHJ1ZUYnLyUsbWF0aHZhcmlhbnRHUSdpdGFsaWNGJy1JI21vR0YkNi1RIzo9RicvRjNRJ25vcm1hbEYnLyUmZmVuY2VHUSZmYWxzZUYnLyUqc2VwYXJhdG9yR0Y9LyUpc3RyZXRjaHlHRj0vJSpzeW1tZXRyaWNHRj0vJShsYXJnZW9wR0Y9LyUubW92YWJsZWxpbWl0c0dGPS8lJ2FjY2VudEdGPS8lJ2xzcGFjZUdRLDAuMjc3Nzc3OGVtRicvJSdyc3BhY2VHRkwtSSNtbkdGJDYkUSMxM0YnRjkvJStmb3JlZ3JvdW5kR1EoWzAsMCwwXUYnLyUpcmVhZG9ubHlHRj1GOQ==">IiM4</Equation></Text-field>
</Output>
<Output>
<Text-field style="2D Output" layout="Maple Output"><Equation executable="false" style="2D Output" display="LUklbXJvd0c2Iy9JK21vZHVsZW5hbWVHNiJJLFR5cGVzZXR0aW5nR0koX3N5c2xpYkdGJzYoLUkjbWlHRiQ2JVEjcHBGJy8lJ2l0YWxpY0dRJXRydWVGJy8lLG1hdGh2YXJpYW50R1EnaXRhbGljRictSSNtb0dGJDYtUSM6PUYnL0YzUSdub3JtYWxGJy8lJmZlbmNlR1EmZmFsc2VGJy8lKnNlcGFyYXRvckdGPS8lKXN0cmV0Y2h5R0Y9LyUqc3ltbWV0cmljR0Y9LyUobGFyZ2VvcEdGPS8lLm1vdmFibGVsaW1pdHNHRj0vJSdhY2NlbnRHRj0vJSdsc3BhY2VHUSwwLjI3Nzc3NzhlbUYnLyUncnNwYWNlR0ZMLUkjbW5HRiQ2JFEjMTNGJ0Y5LyUrZm9yZWdyb3VuZEdRKFswLDAsMF1GJy8lKXJlYWRvbmx5R0Y9Rjk=">IiM4</Equation></Text-field>
</Output>
<Output>
<Text-field style="2D Output" layout="Maple Output"><Equation executable="false" style="2D Output" display="LUklbXJvd0c2Iy9JK21vZHVsZW5hbWVHNiJJLFR5cGVzZXR0aW5nR0koX3N5c2xpYkdGJzYoLUkjbWlHRiQ2JVEiZEYnLyUnaXRhbGljR1EldHJ1ZUYnLyUsbWF0aHZhcmlhbnRHUSdpdGFsaWNGJy1JI21vR0YkNi1RIzo9RicvRjNRJ25vcm1hbEYnLyUmZmVuY2VHUSZmYWxzZUYnLyUqc2VwYXJhdG9yR0Y9LyUpc3RyZXRjaHlHRj0vJSpzeW1tZXRyaWNHRj0vJShsYXJnZW9wR0Y9LyUubW92YWJsZWxpbWl0c0dGPS8lJ2FjY2VudEdGPS8lJ2xzcGFjZUdRLDAuMjc3Nzc3OGVtRicvJSdyc3BhY2VHRkwtSSNtbkdGJDYkUSIwRidGOS8lK2ZvcmVncm91bmRHUShbMCwwLDBdRicvJSlyZWFkb25seUdGPUY5">IiIh</Equation></Text-field>
</Output>
</Group>
<Group labelreference="L3571" drawlabel="true">
<Input>
<Text-field prompt="&gt; " style="Maple Input" layout="Normal"><Equation executable="true" style="2D Input" input-equation="" display="LUklbXJvd0c2Iy9JK21vZHVsZW5hbWVHNiJJLFR5cGVzZXR0aW5nR0koX3N5c2xpYkdGJzYmLUkjbW9HRiQ2LVEiI0YnLyUsbWF0aHZhcmlhbnRHUSdub3JtYWxGJy8lJmZlbmNlR1EmZmFsc2VGJy8lKnNlcGFyYXRvckdGNC8lKXN0cmV0Y2h5R0Y0LyUqc3ltbWV0cmljR0Y0LyUobGFyZ2VvcEdGNC8lLm1vdmFibGVsaW1pdHNHRjQvJSdhY2NlbnRHRjQvJSdsc3BhY2VHUSYwLjBlbUYnLyUncnNwYWNlR0ZDLUkjbWlHRiQ2JVFicFRoaXN+bW9kZWx+aXN+bm90fnBhcmFtZXRlcn5yZWR1bmRhbnR+c29+aW5+dGhlb3J5fmFsbH50aGV+cGFyYW1ldGVyc35jYW5+YmV+ZXN0aW1hdGVkLkYnLyUnaXRhbGljR0Y0Ri8vJStleGVjdXRhYmxlR0Y0Ri8=">LUklbXJvd0c2Iy9JK21vZHVsZW5hbWVHNiJJLFR5cGVzZXR0aW5nR0koX3N5c2xpYkdGJzYmLUkjbW9HRiQ2LVEiI0YnLyUsbWF0aHZhcmlhbnRHUSdub3JtYWxGJy8lJmZlbmNlR1EmZmFsc2VGJy8lKnNlcGFyYXRvckdGNC8lKXN0cmV0Y2h5R0Y0LyUqc3ltbWV0cmljR0Y0LyUobGFyZ2VvcEdGNC8lLm1vdmFibGVsaW1pdHNHRjQvJSdhY2NlbnRHRjQvJSdsc3BhY2VHUSYwLjBlbUYnLyUncnNwYWNlR0ZDLUkjbWlHRiQ2JVFicFRoaXN+bW9kZWx+aXN+bm90fnBhcmFtZXRlcn5yZWR1bmRhbnR+c29+aW5+dGhlb3J5fmFsbH50aGV+cGFyYW1ldGVyc35jYW5+YmV+ZXN0aW1hdGVkLkYnLyUnaXRhbGljR0Y0Ri8vJStleGVjdXRhYmxlR0Y0Ri8=</Equation></Text-field>
</Input>
</Group>
<Group labelreference="L3560" drawlabel="true">
<Input>
<Text-field prompt="&gt; " style="Maple Input" layout="Normal"><Equation executable="true" style="2D Input" input-equation="" display="LUklbXJvd0c2Iy9JK21vZHVsZW5hbWVHNiJJLFR5cGVzZXR0aW5nR0koX3N5c2xpYkdGJzYnLUkjbW9HRiQ2LlEiI0YnLyUrZm9yZWdyb3VuZEdRKlswLDEyOCwwXUYnLyUsbWF0aHZhcmlhbnRHUSdub3JtYWxGJy8lJmZlbmNlR1EmZmFsc2VGJy8lKnNlcGFyYXRvckdGNy8lKXN0cmV0Y2h5R0Y3LyUqc3ltbWV0cmljR0Y3LyUobGFyZ2VvcEdGNy8lLm1vdmFibGVsaW1pdHNHRjcvJSdhY2NlbnRHRjcvJSdsc3BhY2VHUSYwLjBlbUYnLyUncnNwYWNlR0ZGLUkjbWlHRiQ2JlFgclN0ZXB+NTp+TmV4dH53ZX5jb25zaWRlcn5nZW5lcmFsaXNpbmd+dGhpc35yZXN1bHR+dG9+YW55fm51bWJlcn5vZn55ZWFycy5+V2V+bmVlZH50b35pbmNyZWFzZX5UfmJ5fjF+c29+dGhhdH53ZX5oYXZlOkYnLyUnaXRhbGljR0Y3Ri9GMkYvLyUrZXhlY3V0YWJsZUdGN0Yy">LUklbXJvd0c2Iy9JK21vZHVsZW5hbWVHNiJJLFR5cGVzZXR0aW5nR0koX3N5c2xpYkdGJzYnLUkjbW9HRiQ2LlEiI0YnLyUrZm9yZWdyb3VuZEdRKlswLDEyOCwwXUYnLyUsbWF0aHZhcmlhbnRHUSdub3JtYWxGJy8lJmZlbmNlR1EmZmFsc2VGJy8lKnNlcGFyYXRvckdGNy8lKXN0cmV0Y2h5R0Y3LyUqc3ltbWV0cmljR0Y3LyUobGFyZ2VvcEdGNy8lLm1vdmFibGVsaW1pdHNHRjcvJSdhY2NlbnRHRjcvJSdsc3BhY2VHUSYwLjBlbUYnLyUncnNwYWNlR0ZGLUkjbWlHRiQ2JlFgclN0ZXB+NTp+TmV4dH53ZX5jb25zaWRlcn5nZW5lcmFsaXNpbmd+dGhpc35yZXN1bHR+dG9+YW55fm51bWJlcn5vZn55ZWFycy5+V2V+bmVlZH50b35pbmNyZWFzZX5UfmJ5fjF+c29+dGhhdH53ZX5oYXZlOkYnLyUnaXRhbGljR0Y3Ri9GMkYvLyUrZXhlY3V0YWJsZUdGN0Yy</Equation></Text-field>
</Input>
</Group>
<Group labelreference="L3562" drawlabel="true">
<Input>
<Text-field prompt="&gt; " style="Maple Input" layout="Normal"><Equation executable="true" style="2D Input" input-equation="T := 4:" display="LUklbXJvd0c2Iy9JK21vZHVsZW5hbWVHNiJJLFR5cGVzZXR0aW5nR0koX3N5c2xpYkdGJzYsLUkjbWlHRiQ2JVEiVEYnLyUnaXRhbGljR1EldHJ1ZUYnLyUsbWF0aHZhcmlhbnRHUSdpdGFsaWNGJy1JI21vR0YkNi1RKiZjb2xvbmVxO0YnL0YzUSdub3JtYWxGJy8lJmZlbmNlR1EmZmFsc2VGJy8lKnNlcGFyYXRvckdGPS8lKXN0cmV0Y2h5R0Y9LyUqc3ltbWV0cmljR0Y9LyUobGFyZ2VvcEdGPS8lLm1vdmFibGVsaW1pdHNHRj0vJSdhY2NlbnRHRj0vJSdsc3BhY2VHUSwwLjI3Nzc3NzhlbUYnLyUncnNwYWNlR0ZMLUkjbW5HRiQ2JFEiNEYnRjktRjY2LVEiOkYnRjlGO0Y+RkBGQkZERkZGSEZKRk0tRiw2JVEiTkYnRi9GMkY1LUZQNiRRIjJGJ0Y5RlMvJStleGVjdXRhYmxlR0Y9Rjk=">QyY+SSJURzYiIiIlISIiPkkiTkdGJSIiI0Yn</Equation></Text-field>
</Input>
</Group>
<Group labelreference="L3572" drawlabel="true">
<Input>
<Text-field prompt="&gt; " style="Maple Input" layout="Normal"><Equation executable="true" style="2D Input" input-equation="constrA := seq(seq(p[i, t] = p[i], i = 1 .. N), t = 1 .. T):" display="LUklbXJvd0c2Iy9JK21vZHVsZW5hbWVHNiJJLFR5cGVzZXR0aW5nR0koX3N5c2xpYkdGJzYtLUkjbWlHRiQ2JVEoY29uc3RyQUYnLyUnaXRhbGljR1EldHJ1ZUYnLyUsbWF0aHZhcmlhbnRHUSdpdGFsaWNGJy1JI21vR0YkNi1RKiZjb2xvbmVxO0YnL0YzUSdub3JtYWxGJy8lJmZlbmNlR1EmZmFsc2VGJy8lKnNlcGFyYXRvckdGPS8lKXN0cmV0Y2h5R0Y9LyUqc3ltbWV0cmljR0Y9LyUobGFyZ2VvcEdGPS8lLm1vdmFibGVsaW1pdHNHRj0vJSdhY2NlbnRHRj0vJSdsc3BhY2VHUSwwLjI3Nzc3NzhlbUYnLyUncnNwYWNlR0ZMLUYsNiVRJHNlcUYnRi9GMi1JKG1mZW5jZWRHRiQ2JC1GIzYrRk8tRlM2JC1GIzYtLUY2Ni1RIn5GJ0Y5RjtGPkZARkJGREZGRkgvRktRJjAuMGVtRicvRk5GaW4tSSVtc3ViR0YkNiUtRiw2JVEicEYnRi9GMi1GIzYmLUYsNiVRImlGJ0YvRjItRjY2LVEiLEYnRjlGOy9GP0YxRkBGQkZERkZGSEZobi9GTlEsMC4zMzMzMzMzZW1GJy1GLDYlUSJ0RidGL0YyRjkvJS9zdWJzY3JpcHRzaGlmdEdRIjBGJy1GNjYtUSI9RidGOUY7Rj5GQEZCRkRGRkZIRkpGTS1GXG82JS1GIzYkLUZcbzYlRl5vLUYjNiRGY29GOUZfcEY5LUYjNiQtRiw2I1EhRidGOUZfcEZmb0Zjb0ZicC1JI21uR0YkNiRRIjFGJ0Y5LUY2Ni1RIy4uRidGOUY7Rj5GQEZCRkRGRkZIL0ZLUSwwLjIyMjIyMjJlbUYnRmpuLUYsNiVRIk5GJ0YvRjJGOUY5RmZvRlxwRmJwRmJxRmZxLUYsNiVRIlRGJ0YvRjJGOUY5LUY2Ni1RIjpGJ0Y5RjtGPkZARkJGREZGRkhGSkZNRmVuRmVuLUY2Ni1RIiNGJ0Y5RjtGPkZARkJGREZGRkhGaG5Gam4tRiw2JVE/VGhlfnNhbWV+Y29uc3RyYWludHN+YXN+YmVmb3JlRicvRjBGPUY5LyUrZXhlY3V0YWJsZUdGPUY5">QyQ+SShjb25zdHJBRzYiLUkkc2VxRyUqcHJvdGVjdGVkRzYkLUYnNiQvJkkicEdGJTYkSSJpR0YlSSJ0R0YlJkYuNiNGMC9GMDsiIiJJIk5HRiUvRjE7RjZJIlRHRiUhIiI=</Equation></Text-field>
</Input>
</Group>
<Group labelreference="L3709" drawlabel="true">
<Input>
<Text-field prompt="&gt; " style="Maple Input" layout="Normal"><Equation executable="true" style="2D Input" input-equation="" display="LUklbXJvd0c2Iy9JK21vZHVsZW5hbWVHNiJJLFR5cGVzZXR0aW5nR0koX3N5c2xpYkdGJzYnLUkjbW9HRiQ2LlEiI0YnLyUrZm9yZWdyb3VuZEdRKlswLDEyOCwwXUYnLyUsbWF0aHZhcmlhbnRHUSdub3JtYWxGJy8lJmZlbmNlR1EmZmFsc2VGJy8lKnNlcGFyYXRvckdGNy8lKXN0cmV0Y2h5R0Y3LyUqc3ltbWV0cmljR0Y3LyUobGFyZ2VvcEdGNy8lLm1vdmFibGVsaW1pdHNHRjcvJSdhY2NlbnRHRjcvJSdsc3BhY2VHUSYwLjBlbUYnLyUncnNwYWNlR0ZGLUkjbWlHRiQ2JlFldlN0ZXB+Njp+SW5jcmVhc2luZ35UfmFkZHN+bmV3fmV4dHJhfnRlcm1zfnRvfm91cn5leGhhdXN0aXZlfnN1bW1hcnkufldlfm5lZWR+dG9+Y3JlYXRlfmF+dmVjdG9yfm9mfnRoZX5hZGRpdGlvbmFsfnRlcm1zfnVuZGVyfnRoZX5leGhhdXN0aXZlfnN1bW1hcnkuflRoaXN+aXN+c3RvcmVkfmlufnRoZX52ZWN0b3J+a2FwcGFleEYnLyUnaXRhbGljR0Y3Ri9GMkYvLyUrZXhlY3V0YWJsZUdGN0Yy">LUklbXJvd0c2Iy9JK21vZHVsZW5hbWVHNiJJLFR5cGVzZXR0aW5nR0koX3N5c2xpYkdGJzYnLUkjbW9HRiQ2LlEiI0YnLyUrZm9yZWdyb3VuZEdRKlswLDEyOCwwXUYnLyUsbWF0aHZhcmlhbnRHUSdub3JtYWxGJy8lJmZlbmNlR1EmZmFsc2VGJy8lKnNlcGFyYXRvckdGNy8lKXN0cmV0Y2h5R0Y3LyUqc3ltbWV0cmljR0Y3LyUobGFyZ2VvcEdGNy8lLm1vdmFibGVsaW1pdHNHRjcvJSdhY2NlbnRHRjcvJSdsc3BhY2VHUSYwLjBlbUYnLyUncnNwYWNlR0ZGLUkjbWlHRiQ2JlFldlN0ZXB+Njp+SW5jcmVhc2luZ35UfmFkZHN+bmV3fmV4dHJhfnRlcm1zfnRvfm91cn5leGhhdXN0aXZlfnN1bW1hcnkufldlfm5lZWR+dG9+Y3JlYXRlfmF+dmVjdG9yfm9mfnRoZX5hZGRpdGlvbmFsfnRlcm1zfnVuZGVyfnRoZX5leGhhdXN0aXZlfnN1bW1hcnkuflRoaXN+aXN+c3RvcmVkfmlufnRoZX52ZWN0b3J+a2FwcGFleEYnLyUnaXRhbGljR0Y3Ri9GMkYvLyUrZXhlY3V0YWJsZUdGN0Yy</Equation></Text-field>
</Input>
</Group>
<Group labelreference="L3573" drawlabel="true">
<Input>
<Text-field prompt="&gt; " style="Maple Input" layout="Normal"><Equation executable="true" style="2D Input" input-equation="kappa := eval(exsumAS(T, N), {constrA}):" display="LUklbXJvd0c2Iy9JK21vZHVsZW5hbWVHNiJJLFR5cGVzZXR0aW5nR0koX3N5c2xpYkdGJzYqLUkjbWlHRiQ2JVEma2FwcGFGJy8lJ2l0YWxpY0dRJXRydWVGJy8lLG1hdGh2YXJpYW50R1EnaXRhbGljRictSSNtb0dGJDYuUSomY29sb25lcTtGJ0YvRjIvJSZmZW5jZUdRJmZhbHNlRicvJSpzZXBhcmF0b3JHRjsvJSlzdHJldGNoeUdGOy8lKnN5bW1ldHJpY0dGOy8lKGxhcmdlb3BHRjsvJS5tb3ZhYmxlbGltaXRzR0Y7LyUnYWNjZW50R0Y7LyUnbHNwYWNlR1EsMC4yNzc3Nzc4ZW1GJy8lJ3JzcGFjZUdGSi1GLDYlUSVldmFsRidGL0YyLUkobWZlbmNlZEdGJDYlLUYjNigtRiw2JVEoZXhzdW1BU0YnRi9GMi1GUTYlLUYjNictRiw2JVEiVEYnRi9GMi1GNjYuUSIsRidGL0YyRjkvRj1GMUY+RkBGQkZERkYvRklRJjAuMGVtRicvRkxRLDAuMzMzMzMzM2VtRictRiw2JVEiTkYnRi9GMkYvRjJGL0YyRmluLUZRNictRiM2JS1GLDYlUShjb25zdHJBRidGL0YyRi9GMkYvRjIvJSVvcGVuR1EifGZyRicvJSZjbG9zZUdRInxockYnRi9GMkYvRjItRjY2LlEiOkYnRi9GMkY5RjxGPkZARkJGREZGRkhGS0YvLyUrZXhlY3V0YWJsZUdGO0Yy">QyQ+SSZrYXBwYUc2Ii1JJWV2YWxHJSpwcm90ZWN0ZWRHNiQtSShleHN1bUFTR0YlNiRJIlRHRiVJIk5HRiU8I0koY29uc3RyQUdGJSEiIg==</Equation></Text-field>
</Input>
</Group>
<Group labelreference="L3567" drawlabel="true">
<Input>
<Text-field prompt="&gt; " style="Maple Input" layout="Normal"><Equation executable="true" style="2D Input" input-equation="kappaex := `&lt;,&gt;`(kappa[4], kappa[9], kappa[10], kappa[15], kappa[16]);" display="LUklbXJvd0c2Iy9JK21vZHVsZW5hbWVHNiJJLFR5cGVzZXR0aW5nR0koX3N5c2xpYkdGJzYpLUkjbWlHRiQ2JVEoa2FwcGFleEYnLyUnaXRhbGljR1EldHJ1ZUYnLyUsbWF0aHZhcmlhbnRHUSdpdGFsaWNGJy1JI21vR0YkNi1RKiZjb2xvbmVxO0YnL0YzUSdub3JtYWxGJy8lJmZlbmNlR1EmZmFsc2VGJy8lKnNlcGFyYXRvckdGPS8lKXN0cmV0Y2h5R0Y9LyUqc3ltbWV0cmljR0Y9LyUobGFyZ2VvcEdGPS8lLm1vdmFibGVsaW1pdHNHRj0vJSdhY2NlbnRHRj0vJSdsc3BhY2VHUSwwLjI3Nzc3NzhlbUYnLyUncnNwYWNlR0ZMLUkobWZlbmNlZEdGJDYmLUYjNjItRiw2JVEma2FwcGFGJy9GMEY9RjktRlA2Ji1GIzYlLUkjbW5HRiQ2JFEiNEYnRjkvJStleGVjdXRhYmxlR0Y9RjlGOS8lJW9wZW5HUSJbRicvJSZjbG9zZUdRIl1GJy1GNjYtUSIsRidGOUY7L0Y/RjFGQEZCRkRGRkZIL0ZLUSYwLjBlbUYnL0ZOUSwwLjMzMzMzMzNlbUYnRlQtRlA2Ji1GIzYlLUZnbjYkUSI5RidGOUZqbkY5RjlGXG9GX29GYm9GVC1GUDYmLUYjNiUtRmduNiRRIzEwRidGOUZqbkY5RjlGXG9GX29GYm9GVC1GUDYmLUYjNiUtRmduNiRRIzE1RidGOUZqbkY5RjlGXG9GX29GYm9GVC1GUDYmLUYjNiUtRmduNiRRIzE2RidGOUZqbkY5RjlGXG9GX29Gam5GOUY5L0Zdb1EnJmxhbmc7RicvRmBvUScmcmFuZztGJy1GNjYtUSI7RidGOUY7RmVvRkBGQkZERkZGSEZmb0ZNLUY2Ni1RIn5GJ0Y5RjtGPkZARkJGREZGRkhGZm8vRk5GZ29Gam5GOQ==">QyQ+SShrYXBwYWV4RzYiLUkkPCw+R0koX3N5c2xpYkdGJTYnJkkma2FwcGFHRiU2IyIiJSZGKzYjIiIqJkYrNiMiIzUmRis2IyIjOiZGKzYjIiM7IiIi</Equation></Text-field>
</Input>
<Output>
<Text-field style="2D Output" layout="Maple Output"><Equation executable="false" style="2D Output" display="LUklbXJvd0c2Iy9JK21vZHVsZW5hbWVHNiJJLFR5cGVzZXR0aW5nR0koX3N5c2xpYkdGJzYoLUkjbWlHRiQ2JVEoa2FwcGFleEYnLyUnaXRhbGljR1EldHJ1ZUYnLyUsbWF0aHZhcmlhbnRHUSdpdGFsaWNGJy1JI21vR0YkNi1RIzo9RicvRjNRJ25vcm1hbEYnLyUmZmVuY2VHUSZmYWxzZUYnLyUqc2VwYXJhdG9yR0Y9LyUpc3RyZXRjaHlHRj0vJSpzeW1tZXRyaWNHRj0vJShsYXJnZW9wR0Y9LyUubW92YWJsZWxpbWl0c0dGPS8lJ2FjY2VudEdGPS8lJ2xzcGFjZUdRLDAuMjc3Nzc3OGVtRicvJSdyc3BhY2VHRkwtSShtYWN0aW9uR0YkNiUtSShtZmVuY2VkR0YkNigtRiM2Ji1JJ210YWJsZUdGJDY5LUkkbXRyR0YkNiYtSSRtdGRHRiQ2KC1JJW1zdWJHRiQ2JS1GLDYlUSRwaWlGJ0YvRjItRiM2KC1JI21uR0YkNiRRIjFGJ0Y5LUY2Ni1RIixGJ0Y5RjsvRj9GMUZARkJGREZGRkgvRktRJjAuMGVtRicvRk5RLDAuMzMzMzMzM2VtRictRmNvNiRRIjRGJ0Y5LyUrZm9yZWdyb3VuZEdRKFswLDAsMF1GJy8lKXJlYWRvbmx5R0Y9RjkvJS9zdWJzY3JpcHRzaGlmdEdRIjBGJy8lKXJvd2FsaWduR1EhRicvJSxjb2x1bW5hbGlnbkdGW3EvJStncm91cGFsaWduR0ZbcS8lKHJvd3NwYW5HRmVvLyUrY29sdW1uc3BhbkdGZW9GaXBGXHFGXnEtRmVuNiYtRmhuNigtRiM2KC1GW282JUZdby1GIzYoRmJvRmZvLUZjbzYkUSIzRidGOUZhcEZkcEY5RmZwLUY2Ni1RMSZJbnZpc2libGVUaW1lcztGJ0Y5RjtGPkZARkJGREZGRkhGam8vRk5GW3AtRltvNiUtRiw2JVEnJiM5NjY7RicvRjBGPUY5LUYjNipGYm9GZm9GYm9GZm9GXnJGYXBGZHBGOUZmcEZhci1GW282JS1GLDYlUSJwRidGL0YyLUYjNiZGYm9GYXBGZHBGOUZmcEY5RmlwRlxxRl5xRmBxRmJxRmlwRlxxRl5xLUZlbjYmLUZobjYoLUYjNihGanFGYXItRltvNiVGZ3ItRiM2KkZib0Zmby1GY282JFEiMkYnRjlGZm9GXnJGYXBGZHBGOUZmcEZhci1GW282JUZfcy1GIzYmRl50RmFwRmRwRjlGZnBGOUZpcEZccUZecUZgcUZicUZpcEZccUZecS1GZW42Ji1GaG42KC1GIzYoLUZTNiQtRiM2JkZiby1GNjYtUSgmbWludXM7RidGOUY7Rj5GQEZCRkRGRkZIL0ZLUSwwLjIyMjIyMjJlbUYnL0ZORmN1RmpxRjlGOUZhci1GW282JUZnci1GIzYqRl50RmZvRmJvRmZvRl5yRmFwRmRwRjlGZnBGYXJGXXNGOUZpcEZccUZecUZgcUZicUZpcEZccUZecS1GZW42Ji1GaG42KC1GIzYoRlt1RmFyLUZbbzYlRmdyLUYjNipGXnRGZm9GXnRGZm9GXnJGYXBGZHBGOUZmcEZhckZhdEY5RmlwRlxxRl5xRmBxRmJxRmlwRlxxRl5xLyUmYWxpZ25HUSVheGlzRicvRmpwUSliYXNlbGluZUYnL0ZdcVEnY2VudGVyRicvRl9xUSd8ZnJsZWZ0fGhyRicvJS9hbGlnbm1lbnRzY29wZUdGMS8lLGNvbHVtbndpZHRoR1ElYXV0b0YnLyUmd2lkdGhHRmB3LyUrcm93c3BhY2luZ0dRJjEuMGV4RicvJS5jb2x1bW5zcGFjaW5nR1EmMC44ZW1GJy8lKXJvd2xpbmVzR1Elbm9uZUYnLyUsY29sdW1ubGluZXNHRlt4LyUmZnJhbWVHRlt4LyUtZnJhbWVzcGFjaW5nR1EsMC40ZW1+MC41ZXhGJy8lKmVxdWFscm93c0dGPS8lLWVxdWFsY29sdW1uc0dGPS8lLWRpc3BsYXlzdHlsZUdGPS8lJXNpZGVHUSZyaWdodEYnLyUwbWlubGFiZWxzcGFjaW5nR0Zod0ZhcEZkcEY5RjkvSSttc2VtYW50aWNzR0YkUSpDb2xWZWN0b3JGJy8lJW9wZW5HUSJbRicvJSZjbG9zZUdRIl1GJ0ZeeS8lK2FjdGlvbnR5cGVHUS5ydGFibGVhZGRyZXNzRicvJSlydGFibGVpZEdRKzQ1ODEzMTM5MjJGJ0ZhcEZkcEY5">LSZJJ1ZlY3Rvckc2JCUqcHJvdGVjdGVkR0koX3N5c2xpYkc2IjYjSSdjb2x1bW5HRig2Iy9JJCVpZEdGKCIrQVJKImUl</Equation></Text-field>
</Output>
</Group>
<Group labelreference="L3710" drawlabel="true">
<Input>
<Text-field prompt="&gt; " style="Maple Input" layout="Normal"><Equation executable="true" style="2D Input" input-equation="" display="LUklbXJvd0c2Iy9JK21vZHVsZW5hbWVHNiJJLFR5cGVzZXR0aW5nR0koX3N5c2xpYkdGJzYmLUkjbW9HRiQ2LlEiI0YnLyUrZm9yZWdyb3VuZEdRKlswLDEyOCwwXUYnLyUsbWF0aHZhcmlhbnRHUSdub3JtYWxGJy8lJmZlbmNlR1EmZmFsc2VGJy8lKnNlcGFyYXRvckdGNy8lKXN0cmV0Y2h5R0Y3LyUqc3ltbWV0cmljR0Y3LyUobGFyZ2VvcEdGNy8lLm1vdmFibGVsaW1pdHNHRjcvJSdhY2NlbnRHRjcvJSdsc3BhY2VHUSYwLjBlbUYnLyUncnNwYWNlR0ZGLUkjbWlHRiQ2JlFkcVN0ZXB+Nzp+V2V+bmVlZH50b35jcmVhdGV+YX52ZWN0b3J+b2Z+dGhlfmFkZGl0aW9uYWx+dGVybXN+cGFyYW1ldGVycy5+VGhpc35pc35zdG9yZWR+aW5+dGhlfnZlY3Rvcn5wYXJleEYnLyUnaXRhbGljR0Y3Ri9GMi8lK2V4ZWN1dGFibGVHRjdGMg==">NiI=</Equation></Text-field>
</Input>
</Group>
<Group labelreference="L3558" drawlabel="true">
<Input>
<Text-field prompt="&gt; " style="Maple Input" layout="Normal"><Equation executable="true" style="2D Input" input-equation="parex := `&lt;,&gt;`(pii[1, 4], phi[1, 1, 3], phi[1, 2, 3], phi[2, 1, 3], phi[2, 2, 3]):" display="LUklbXJvd0c2Iy9JK21vZHVsZW5hbWVHNiJJLFR5cGVzZXR0aW5nR0koX3N5c2xpYkdGJzYpLUkjbWlHRiQ2JVEmcGFyZXhGJy8lJ2l0YWxpY0dRJXRydWVGJy8lLG1hdGh2YXJpYW50R1EnaXRhbGljRictSSNtb0dGJDYtUSomY29sb25lcTtGJy9GM1Enbm9ybWFsRicvJSZmZW5jZUdRJmZhbHNlRicvJSpzZXBhcmF0b3JHRj0vJSlzdHJldGNoeUdGPS8lKnN5bW1ldHJpY0dGPS8lKGxhcmdlb3BHRj0vJS5tb3ZhYmxlbGltaXRzR0Y9LyUnYWNjZW50R0Y9LyUnbHNwYWNlR1EsMC4yNzc3Nzc4ZW1GJy8lJ3JzcGFjZUdGTC1JKG1mZW5jZWRHRiQ2Ji1GIzYtLUklbXN1YkdGJDYlLUYsNiVRJHBpaUYnRi9GMi1GIzYqLUkjbW5HRiQ2JFEiMUYnRjktRjY2LVEiLEYnRjlGOy9GP0YxRkBGQkZERkZGSC9GS1EmMC4wZW1GJy9GTlEsMC4zMzMzMzMzZW1GJy1GZ242JFEiNEYnRjkvJStmb3JlZ3JvdW5kR1EqWzAsMCwyNTVdRicvJStleGVjdXRhYmxlR0Y9LyUpcmVhZG9ubHlHRjEvJTBmb250X3N0eWxlX25hbWVHUSoyRH5PdXRwdXRGJ0Y5LyUvc3Vic2NyaXB0c2hpZnRHUSIwRidGam4tRlU2JS1GLDYlUSYmcGhpO0YnL0YwRj1GOS1GIzYsRmZuRmpuRmZuRmpuLUZnbjYkUSIzRidGOUZlb0Zob0Zqb0ZccEY5Rl9wRmpuLUZVNiVGZHAtRiM2LEZmbkZqbi1GZ242JFEiMkYnRjlGam5GanBGZW9GaG9Gam9GXHBGOUZfcEZqbi1GVTYlRmRwLUYjNixGYXFGam5GZm5Gam5GanBGZW9GaG9Gam9GXHBGOUZfcEZqbi1GVTYlRmRwLUYjNixGYXFGam5GYXFGam5GanBGZW9GaG9Gam9GXHBGOUZfcEZob0Y5RjkvJSVvcGVuR1EnJmxhbmc7RicvJSZjbG9zZUdRJyZyYW5nO0YnLUY2Ni1RIjpGJ0Y5RjtGPkZARkJGREZGRkhGSkZNLUY2Ni1RIn5GJ0Y5RjtGPkZARkJGREZGRkhGXm8vRk5GX29GaG9GOQ==">QyQ+SSZwYXJleEc2Ii1JJDwsPkdJKF9zeXNsaWJHRiU2JyZJJHBpaUdGJTYkIiIiIiIlJkkkcGhpR0YlNiVGLUYtIiIkJkYwNiVGLSIiI0YyJkYwNiVGNUYtRjImRjA2JUY1RjVGMiEiIg==</Equation></Text-field>
</Input>
</Group>
<Group labelreference="L3711" drawlabel="true">
<Input>
<Text-field prompt="&gt; " style="Maple Input" layout="Normal"><Equation executable="true" style="2D Input" input-equation="" display="LUklbXJvd0c2Iy9JK21vZHVsZW5hbWVHNiJJLFR5cGVzZXR0aW5nR0koX3N5c2xpYkdGJzYmLUkjbW9HRiQ2LlEiI0YnLyUrZm9yZWdyb3VuZEdRKlswLDEyOCwwXUYnLyUsbWF0aHZhcmlhbnRHUSdub3JtYWxGJy8lJmZlbmNlR1EmZmFsc2VGJy8lKnNlcGFyYXRvckdGNy8lKXN0cmV0Y2h5R0Y3LyUqc3ltbWV0cmljR0Y3LyUobGFyZ2VvcEdGNy8lLm1vdmFibGVsaW1pdHNHRjcvJSdhY2NlbnRHRjcvJSdsc3BhY2VHUSYwLjBlbUYnLyUncnNwYWNlR0ZGLUkjbWlHRiQ2JlFfclN0ZXB+ODp+VGhlbn53ZX5uZWVkfnRvfmZvcm1+dGhlfmRlcml2YXRpdmV+bWF0cml4fmZyb21+anVzdH50aGV+ZXh0cmF+ZXhoYXVzdGl2ZX5zdW1tYXJ5fnRlcm1zfmFuZH5leHRyYX5wYXJhbWV0ZXJzRicvJSdpdGFsaWNHRjdGL0YyLyUrZXhlY3V0YWJsZUdGN0Yy">NiI=</Equation></Text-field>
</Input>
</Group>
<Group labelreference="L3570" drawlabel="true">
<Input>
<Text-field prompt="&gt; " style="Maple Input" layout="Normal"><Equation executable="true" style="2D Input" input-equation="Dex := Dmat(kappaex, parex);" display="LUklbXJvd0c2Iy9JK21vZHVsZW5hbWVHNiJJLFR5cGVzZXR0aW5nR0koX3N5c2xpYkdGJzYtLUkjbWlHRiQ2JVEkRGV4RicvJSdpdGFsaWNHUSV0cnVlRicvJSxtYXRodmFyaWFudEdRJ2l0YWxpY0YnLUkjbW9HRiQ2LVEqJmNvbG9uZXE7RicvRjNRJ25vcm1hbEYnLyUmZmVuY2VHUSZmYWxzZUYnLyUqc2VwYXJhdG9yR0Y9LyUpc3RyZXRjaHlHRj0vJSpzeW1tZXRyaWNHRj0vJShsYXJnZW9wR0Y9LyUubW92YWJsZWxpbWl0c0dGPS8lJ2FjY2VudEdGPS8lJ2xzcGFjZUdRLDAuMjc3Nzc3OGVtRicvJSdyc3BhY2VHRkwtRiw2JVElRG1hdEYnRi9GMi1JKG1mZW5jZWRHRiQ2JC1GIzYnLUYsNiVRKGthcHBhZXhGJ0YvRjItRjY2LVEiLEYnRjlGOy9GP0YxRkBGQkZERkZGSC9GS1EmMC4wZW1GJy9GTlEsMC4zMzMzMzMzZW1GJy1GLDYlUSZwYXJleEYnRi9GMi8lK2V4ZWN1dGFibGVHRj1GOUY5LUY2Ni1RIjtGJ0Y5RjtGZ25GQEZCRkRGRkZIRmhuRk0tRjY2LVEifkYnRjlGO0Y+RkBGQkZERkZGSEZobi9GTkZpbkZkby1GNjYtUSIjRidGOUY7Rj5GQEZCRkRGRkZIRmhuRmdvLUYsNiVRPX5UaGV+ZXh0cmF+ZGVyaXZhdGl2ZX5tYXRyaXhGJy9GMEY9RjlGX29GOQ==">QyQ+SSREZXhHNiItSSVEbWF0R0YlNiRJKGthcHBhZXhHRiVJJnBhcmV4R0YlIiIi</Equation></Text-field>
</Input>
<Output>
<Text-field style="2D Output" layout="Maple Output"><Equation executable="false" style="2D Output" display="LUklbXJvd0c2Iy9JK21vZHVsZW5hbWVHNiJJLFR5cGVzZXR0aW5nR0koX3N5c2xpYkdGJzYoLUkjbWlHRiQ2JVEkRGV4RicvJSdpdGFsaWNHUSV0cnVlRicvJSxtYXRodmFyaWFudEdRJ2l0YWxpY0YnLUkjbW9HRiQ2LVEjOj1GJy9GM1Enbm9ybWFsRicvJSZmZW5jZUdRJmZhbHNlRicvJSpzZXBhcmF0b3JHRj0vJSlzdHJldGNoeUdGPS8lKnN5bW1ldHJpY0dGPS8lKGxhcmdlb3BHRj0vJS5tb3ZhYmxlbGltaXRzR0Y9LyUnYWNjZW50R0Y9LyUnbHNwYWNlR1EsMC4yNzc3Nzc4ZW1GJy8lJ3JzcGFjZUdGTC1JKG1hY3Rpb25HRiQ2JS1JKG1mZW5jZWRHRiQ2KC1GIzYmLUknbXRhYmxlR0YkNjktSSRtdHJHRiQ2Ki1JJG10ZEdGJDYoLUkjbW5HRiQ2JFEiMUYnRjkvJSlyb3dhbGlnbkdRIUYnLyUsY29sdW1uYWxpZ25HRmBvLyUrZ3JvdXBhbGlnbkdGYG8vJShyb3dzcGFuR0Zdby8lK2NvbHVtbnNwYW5HRl1vLUZobjYoLUZbbzYkUSIwRidGOUZeb0Zhb0Zjb0Zlb0Znb0Zpb0Zpb0Zpb0Zeb0Zhb0Zjby1GZW42KkZpby1GaG42KC1GIzYmLUklbXN1YkdGJDYlLUYsNiVRJHBpaUYnRi9GMi1GIzYoRmpuLUY2Ni1RIixGJ0Y5RjsvRj9GMUZARkJGREZGRkgvRktRJjAuMGVtRicvRk5RLDAuMzMzMzMzM2VtRictRltvNiRRIjNGJ0Y5LyUrZm9yZWdyb3VuZEdRKFswLDAsMF1GJy8lKXJlYWRvbmx5R0Y9RjkvJS9zdWJzY3JpcHRzaGlmdEdGXXAtRjY2LVExJkludmlzaWJsZVRpbWVzO0YnRjlGO0Y+RkBGQkZERkZGSEZgcS9GTkZhcS1GZXA2JS1GLDYlUSJwRidGL0YyLUYjNiZGam5GZ3FGanFGOUZcckY5Rl5vRmFvRmNvRmVvRmdvRmlvRmlvRmlvRl5vRmFvRmNvLUZlbjYqRmlvRmlvLUZobjYoLUYjNiZGZHBGXnItRmVwNiVGZHItRiM2Ji1GW282JFEiMkYnRjlGZ3FGanFGOUZcckY5Rl5vRmFvRmNvRmVvRmdvRmlvRmlvRl5vRmFvRmNvLUZlbjYqRmlvRmlvRmlvLUZobjYoLUYjNiYtRlM2JC1GIzYmRmpuLUY2Ni1RKCZtaW51cztGJ0Y5RjtGPkZARkJGREZGRkgvRktRLDAuMjIyMjIyMmVtRicvRk5GZHRGZHBGOUY5Rl5yRmJyRjlGXm9GYW9GY29GZW9GZ29GaW9GXm9GYW9GY28tRmVuNipGaW9GaW9GaW9GaW8tRmhuNigtRiM2JkZcdEZeckZfc0Y5Rl5vRmFvRmNvRmVvRmdvRl5vRmFvRmNvLyUmYWxpZ25HUSVheGlzRicvRl9vUSliYXNlbGluZUYnL0Zib1EnY2VudGVyRicvRmRvUSd8ZnJsZWZ0fGhyRicvJS9hbGlnbm1lbnRzY29wZUdGMS8lLGNvbHVtbndpZHRoR1ElYXV0b0YnLyUmd2lkdGhHRml1LyUrcm93c3BhY2luZ0dRJjEuMGV4RicvJS5jb2x1bW5zcGFjaW5nR1EmMC44ZW1GJy8lKXJvd2xpbmVzR1Elbm9uZUYnLyUsY29sdW1ubGluZXNHRmR2LyUmZnJhbWVHRmR2LyUtZnJhbWVzcGFjaW5nR1EsMC40ZW1+MC41ZXhGJy8lKmVxdWFscm93c0dGPS8lLWVxdWFsY29sdW1uc0dGPS8lLWRpc3BsYXlzdHlsZUdGPS8lJXNpZGVHUSZyaWdodEYnLyUwbWlubGFiZWxzcGFjaW5nR0ZhdkZncUZqcUY5RjkvSSttc2VtYW50aWNzR0YkUSdNYXRyaXhGJy8lJW9wZW5HUSJbRicvJSZjbG9zZUdRIl1GJ0Zndy8lK2FjdGlvbnR5cGVHUS5ydGFibGVhZGRyZXNzRicvJSlydGFibGVpZEdRKzQ1ODEzMTQwNTBGJ0ZncUZqcUY5">LUknTWF0cml4RzYkJSpwcm90ZWN0ZWRHSShfc3lzbGliRzYiNiMvSSQlaWRHRiciK11TSiJlJQ==</Equation></Text-field>
</Output>
</Group>
<Group labelreference="L3712" drawlabel="true">
<Input>
<Text-field prompt="&gt; " style="Maple Input" layout="Normal"><Equation executable="true" style="2D Input" input-equation="" display="LUklbXJvd0c2Iy9JK21vZHVsZW5hbWVHNiJJLFR5cGVzZXR0aW5nR0koX3N5c2xpYkdGJzYnLUkjbW9HRiQ2LlEiI0YnLyUrZm9yZWdyb3VuZEdRKlswLDEyOCwwXUYnLyUsbWF0aHZhcmlhbnRHUSdub3JtYWxGJy8lJmZlbmNlR1EmZmFsc2VGJy8lKnNlcGFyYXRvckdGNy8lKXN0cmV0Y2h5R0Y3LyUqc3ltbWV0cmljR0Y3LyUobGFyZ2VvcEdGNy8lLm1vdmFibGVsaW1pdHNHRjcvJSdhY2NlbnRHRjcvJSdsc3BhY2VHUSYwLjBlbUYnLyUncnNwYWNlR0ZGLUkjbWlHRiQ2JlFib1N0ZXB+OTp+V2V+bmVlZH50b35jaGVja350aGF0fkRleH5pc35mdWxsfnJhbmssfmllfnRoZX5kZWZpY2llbmN5fmlzfjA6RicvJSdpdGFsaWNHRjdGL0YyRi8vJStleGVjdXRhYmxlR0Y3RjI=">NiI=</Equation></Text-field>
</Input>
</Group>
<Group labelreference="L3564" drawlabel="true">
<Input>
<Text-field prompt="&gt; " style="Maple Input" layout="Normal"><Equation executable="true" style="2D Input" input-equation="r := Rank(Dex);" display="LUklbXJvd0c2Iy9JK21vZHVsZW5hbWVHNiJJLFR5cGVzZXR0aW5nR0koX3N5c2xpYkdGJzY1LUkjbWlHRiQ2JVEickYnLyUnaXRhbGljR1EldHJ1ZUYnLyUsbWF0aHZhcmlhbnRHUSdpdGFsaWNGJy1JI21vR0YkNi1RKiZjb2xvbmVxO0YnL0YzUSdub3JtYWxGJy8lJmZlbmNlR1EmZmFsc2VGJy8lKnNlcGFyYXRvckdGPS8lKXN0cmV0Y2h5R0Y9LyUqc3ltbWV0cmljR0Y9LyUobGFyZ2VvcEdGPS8lLm1vdmFibGVsaW1pdHNHRj0vJSdhY2NlbnRHRj0vJSdsc3BhY2VHUSwwLjI3Nzc3NzhlbUYnLyUncnNwYWNlR0ZMLUYsNiVRJVJhbmtGJ0YvRjItSShtZmVuY2VkR0YkNiQtRiM2JC1GLDYlUSREZXhGJ0YvRjJGOUY5LUY2Ni1RIjtGJ0Y5RjsvRj9GMUZARkJGREZGRkgvRktRJjAuMGVtRidGTS1GLDYlUSNwcEYnRi9GMkY1LUYsNiVRKkRpbWVuc2lvbkYnRi9GMi1GUzYkLUYjNiQtRiw2JVEmcGFyZXhGJ0YvRjJGOUY5RlotRiw2JVEiZEYnRi9GMkY1Rl1vRmBvLUY2Ni1RKCZtaW51cztGJ0Y5RjtGPkZARkJGREZGRkgvRktRLDAuMjIyMjIyMmVtRicvRk5GXnBGK0ZaLyUrZXhlY3V0YWJsZUdGPUY5">Qyg+SSJyRzYiLUklUmFua0dGJTYjSSREZXhHRiUiIiI+SSNwcEdGJS1JKkRpbWVuc2lvbkdGJTYjSSZwYXJleEdGJUYqPkkiZEdGJSwmRi1GKkYkISIiRio=</Equation></Text-field>
</Input>
<Output>
<Text-field style="2D Output" layout="Maple Output"><Equation executable="false" style="2D Output" display="LUklbXJvd0c2Iy9JK21vZHVsZW5hbWVHNiJJLFR5cGVzZXR0aW5nR0koX3N5c2xpYkdGJzYoLUkjbWlHRiQ2JVEickYnLyUnaXRhbGljR1EldHJ1ZUYnLyUsbWF0aHZhcmlhbnRHUSdpdGFsaWNGJy1JI21vR0YkNi1RIzo9RicvRjNRJ25vcm1hbEYnLyUmZmVuY2VHUSZmYWxzZUYnLyUqc2VwYXJhdG9yR0Y9LyUpc3RyZXRjaHlHRj0vJSpzeW1tZXRyaWNHRj0vJShsYXJnZW9wR0Y9LyUubW92YWJsZWxpbWl0c0dGPS8lJ2FjY2VudEdGPS8lJ2xzcGFjZUdRLDAuMjc3Nzc3OGVtRicvJSdyc3BhY2VHRkwtSSNtbkdGJDYkUSI1RidGOS8lK2ZvcmVncm91bmRHUShbMCwwLDBdRicvJSlyZWFkb25seUdGPUY5">IiIm</Equation></Text-field>
</Output>
<Output>
<Text-field style="2D Output" layout="Maple Output"><Equation executable="false" style="2D Output" display="LUklbXJvd0c2Iy9JK21vZHVsZW5hbWVHNiJJLFR5cGVzZXR0aW5nR0koX3N5c2xpYkdGJzYoLUkjbWlHRiQ2JVEjcHBGJy8lJ2l0YWxpY0dRJXRydWVGJy8lLG1hdGh2YXJpYW50R1EnaXRhbGljRictSSNtb0dGJDYtUSM6PUYnL0YzUSdub3JtYWxGJy8lJmZlbmNlR1EmZmFsc2VGJy8lKnNlcGFyYXRvckdGPS8lKXN0cmV0Y2h5R0Y9LyUqc3ltbWV0cmljR0Y9LyUobGFyZ2VvcEdGPS8lLm1vdmFibGVsaW1pdHNHRj0vJSdhY2NlbnRHRj0vJSdsc3BhY2VHUSwwLjI3Nzc3NzhlbUYnLyUncnNwYWNlR0ZMLUkjbW5HRiQ2JFEiNUYnRjkvJStmb3JlZ3JvdW5kR1EoWzAsMCwwXUYnLyUpcmVhZG9ubHlHRj1GOQ==">IiIm</Equation></Text-field>
</Output>
<Output>
<Text-field style="2D Output" layout="Maple Output"><Equation executable="false" style="2D Output" display="LUklbXJvd0c2Iy9JK21vZHVsZW5hbWVHNiJJLFR5cGVzZXR0aW5nR0koX3N5c2xpYkdGJzYoLUkjbWlHRiQ2JVEiZEYnLyUnaXRhbGljR1EldHJ1ZUYnLyUsbWF0aHZhcmlhbnRHUSdpdGFsaWNGJy1JI21vR0YkNi1RIzo9RicvRjNRJ25vcm1hbEYnLyUmZmVuY2VHUSZmYWxzZUYnLyUqc2VwYXJhdG9yR0Y9LyUpc3RyZXRjaHlHRj0vJSpzeW1tZXRyaWNHRj0vJShsYXJnZW9wR0Y9LyUubW92YWJsZWxpbWl0c0dGPS8lJ2FjY2VudEdGPS8lJ2xzcGFjZUdRLDAuMjc3Nzc3OGVtRicvJSdyc3BhY2VHRkwtSSNtbkdGJDYkUSIwRidGOS8lK2ZvcmVncm91bmRHUShbMCwwLDBdRicvJSlyZWFkb25seUdGPUY5">IiIh</Equation></Text-field>
</Output>
</Group>
<Group labelreference="L3574" drawlabel="true">
<Input>
<Text-field prompt="&gt; " style="Maple Input" layout="Normal"><Equation executable="true" style="2D Input" input-equation="" display="LUklbXJvd0c2Iy9JK21vZHVsZW5hbWVHNiJJLFR5cGVzZXR0aW5nR0koX3N5c2xpYkdGJzYmLUkjbW9HRiQ2LVEiI0YnLyUsbWF0aHZhcmlhbnRHUSdub3JtYWxGJy8lJmZlbmNlR1EmZmFsc2VGJy8lKnNlcGFyYXRvckdGNC8lKXN0cmV0Y2h5R0Y0LyUqc3ltbWV0cmljR0Y0LyUobGFyZ2VvcEdGNC8lLm1vdmFibGVsaW1pdHNHRjQvJSdhY2NlbnRHRjQvJSdsc3BhY2VHUSYwLjBlbUYnLyUncnNwYWNlR0ZDLUkjbWlHRiQ2JVFqc35Bc350aGV+ZXh0cmF+ZGVyaXZhdGl2ZX5tYXRyaXh+aXN+ZnVsbH5yYW5rfnRvb35ieX50aGV+ZXh0ZW5zaW9ufnRoZW9yZW1+dGhlfm1vZGVsfmZvcn5hbnl+VH53aWxsfmJlfmZ1bGx+cmFuayx+aWV+dGhlfmRlZmljaWVuY3l+aXN+YWx3YXlzfjAuRicvJSdpdGFsaWNHRjRGLy8lK2V4ZWN1dGFibGVHRjRGLw==">NiI=</Equation></Text-field>
</Input>
</Group>
<Group labelreference="L3569" drawlabel="true">
<Input>
<Text-field prompt="&gt; " style="Maple Input" layout="Normal"><Equation executable="true" style="2D Input" input-equation="" display="LUklbXJvd0c2Iy9JK21vZHVsZW5hbWVHNiJJLFR5cGVzZXR0aW5nR0koX3N5c2xpYkdGJzYmLUkjbW9HRiQ2LVEiI0YnLyUsbWF0aHZhcmlhbnRHUSdub3JtYWxGJy8lJmZlbmNlR1EmZmFsc2VGJy8lKnNlcGFyYXRvckdGNC8lKXN0cmV0Y2h5R0Y0LyUqc3ltbWV0cmljR0Y0LyUobGFyZ2VvcEdGNC8lLm1vdmFibGVsaW1pdHNHRjQvJSdhY2NlbnRHRjQvJSdsc3BhY2VHUSYwLjBlbUYnLyUncnNwYWNlR0ZDLUkjbWlHRiQ2JVFgcFdlfmNhbn5mb2xsb3d+aWRlbnRpY2FsfnN0ZXBzfmZvcn5pbmNyZWFzaW5nfnRoZX5udW1iZXJ+b2Z+c2l0ZXMufldlfmluY3JlYXNlfk5+dG9+My5GJy8lJ2l0YWxpY0dGNEYvLyUrZXhlY3V0YWJsZUdGNEYv">NiI=</Equation></Text-field>
</Input>
</Group>
<Group labelreference="L3565" drawlabel="true">
<Input>
<Text-field prompt="&gt; " style="Maple Input" layout="Normal"><Equation executable="true" style="2D Input" input-equation="T := 3:" display="LUklbXJvd0c2Iy9JK21vZHVsZW5hbWVHNiJJLFR5cGVzZXR0aW5nR0koX3N5c2xpYkdGJzYsLUkjbWlHRiQ2JVEiVEYnLyUnaXRhbGljR1EldHJ1ZUYnLyUsbWF0aHZhcmlhbnRHUSdpdGFsaWNGJy1JI21vR0YkNi1RKiZjb2xvbmVxO0YnL0YzUSdub3JtYWxGJy8lJmZlbmNlR1EmZmFsc2VGJy8lKnNlcGFyYXRvckdGPS8lKXN0cmV0Y2h5R0Y9LyUqc3ltbWV0cmljR0Y9LyUobGFyZ2VvcEdGPS8lLm1vdmFibGVsaW1pdHNHRj0vJSdhY2NlbnRHRj0vJSdsc3BhY2VHUSwwLjI3Nzc3NzhlbUYnLyUncnNwYWNlR0ZMLUkjbW5HRiQ2JFEiM0YnRjktRjY2LVEiOkYnRjlGO0Y+RkBGQkZERkZGSEZKRk0tRiw2JVEiTkYnRi9GMkY1Rk9GUy8lK2V4ZWN1dGFibGVHRj1GOQ==">QyY+SSJURzYiIiIkISIiPkkiTkdGJUYmRic=</Equation></Text-field>
</Input>
</Group>
<Group labelreference="L3578" drawlabel="true">
<Input>
<Text-field prompt="&gt; " style="Maple Input" layout="Normal"><Equation executable="true" style="2D Input" input-equation="constrA := seq(seq(p[i, t] = p[i], i = 1 .. N), t = 1 .. T):" display="LUklbXJvd0c2Iy9JK21vZHVsZW5hbWVHNiJJLFR5cGVzZXR0aW5nR0koX3N5c2xpYkdGJzYpLUkjbWlHRiQ2JVEoY29uc3RyQUYnLyUnaXRhbGljR1EldHJ1ZUYnLyUsbWF0aHZhcmlhbnRHUSdpdGFsaWNGJy1JI21vR0YkNi1RKiZjb2xvbmVxO0YnL0YzUSdub3JtYWxGJy8lJmZlbmNlR1EmZmFsc2VGJy8lKnNlcGFyYXRvckdGPS8lKXN0cmV0Y2h5R0Y9LyUqc3ltbWV0cmljR0Y9LyUobGFyZ2VvcEdGPS8lLm1vdmFibGVsaW1pdHNHRj0vJSdhY2NlbnRHRj0vJSdsc3BhY2VHUSwwLjI3Nzc3NzhlbUYnLyUncnNwYWNlR0ZMLUYsNiVRJHNlcUYnRi9GMi1JKG1mZW5jZWRHRiQ2JC1GIzYrRk8tRlM2JC1GIzYtLUY2Ni1RIn5GJ0Y5RjtGPkZARkJGREZGRkgvRktRJjAuMGVtRicvRk5GaW4tSSVtc3ViR0YkNiUtRiw2JVEicEYnRi9GMi1GIzYmLUYsNiVRImlGJ0YvRjItRjY2LVEiLEYnRjlGOy9GP0YxRkBGQkZERkZGSEZobi9GTlEsMC4zMzMzMzMzZW1GJy1GLDYlUSJ0RidGL0YyRjkvJS9zdWJzY3JpcHRzaGlmdEdRIjBGJy1GNjYtUSI9RidGOUY7Rj5GQEZCRkRGRkZIRkpGTS1GXG82JS1GIzYkLUZcbzYlRl5vLUYjNiRGY29GOUZfcEY5LUYjNiQtRiw2I1EhRidGOUZfcEZmb0Zjb0ZicC1JI21uR0YkNiRRIjFGJ0Y5LUY2Ni1RIy4uRidGOUY7Rj5GQEZCRkRGRkZIL0ZLUSwwLjIyMjIyMjJlbUYnRmpuLUYsNiVRIk5GJ0YvRjJGOUY5RmZvRlxwRmJwRmJxRmZxLUYsNiVRIlRGJ0YvRjJGOUY5LUY2Ni1RIjpGJ0Y5RjtGPkZARkJGREZGRkhGSkZNLyUrZXhlY3V0YWJsZUdGPUY5">QyQ+SShjb25zdHJBRzYiLUkkc2VxRyUqcHJvdGVjdGVkRzYkLUYnNiQvJkkicEdGJTYkSSJpR0YlSSJ0R0YlJkYuNiNGMC9GMDsiIiJJIk5HRiUvRjE7RjZJIlRHRiUhIiI=</Equation></Text-field>
</Input>
</Group>
<Group labelreference="L3561" drawlabel="true">
<Input>
<Text-field prompt="&gt; " style="Maple Input" layout="Normal"><Equation executable="true" style="2D Input" input-equation="kappa := eval(exsumAS(T, N), {constrA}):" display="LUklbXJvd0c2Iy9JK21vZHVsZW5hbWVHNiJJLFR5cGVzZXR0aW5nR0koX3N5c2xpYkdGJzYpLUkjbWlHRiQ2JVEma2FwcGFGJy8lJ2l0YWxpY0dRJmZhbHNlRicvJSxtYXRodmFyaWFudEdRJ25vcm1hbEYnLUkjbW9HRiQ2LVEqJmNvbG9uZXE7RidGMi8lJmZlbmNlR0YxLyUqc2VwYXJhdG9yR0YxLyUpc3RyZXRjaHlHRjEvJSpzeW1tZXRyaWNHRjEvJShsYXJnZW9wR0YxLyUubW92YWJsZWxpbWl0c0dGMS8lJ2FjY2VudEdGMS8lJ2xzcGFjZUdRLDAuMjc3Nzc3OGVtRicvJSdyc3BhY2VHRkktRiw2JVElZXZhbEYnL0YwUSV0cnVlRicvRjNRJ2l0YWxpY0YnLUkobWZlbmNlZEdGJDYkLUYjNigtRiw2JVEoZXhzdW1BU0YnRk9GUS1GVDYkLUYjNictRiw2JVEiVEYnRk9GUS1GNjYtUSIsRidGMkY5L0Y8RlBGPUY/RkFGQ0ZFL0ZIUSYwLjBlbUYnL0ZLUSwwLjMzMzMzMzNlbUYnLUYsNiVRIk5GJ0ZPRlEvJStleGVjdXRhYmxlR0YxRjJGMkZcby1GVDYmLUYjNiUtRiw2JVEoY29uc3RyQUYnRk9GUUZnb0YyRjIvJSVvcGVuR1EifGZyRicvJSZjbG9zZUdRInxockYnRmdvRjJGMi1GNjYtUSI6RidGMkY5RjtGPUY/RkFGQ0ZFRkdGSkZnb0Yy">QyQ+SSZrYXBwYUc2Ii1JJWV2YWxHJSpwcm90ZWN0ZWRHNiQtSShleHN1bUFTR0YlNiRJIlRHRiVJIk5HRiU8I0koY29uc3RyQUdGJSEiIg==</Equation></Text-field>
</Input>
</Group>
<Group labelreference="L3568" drawlabel="true">
<Input>
<Text-field prompt="&gt; " style="Maple Input" layout="Normal"><Equation executable="true" style="2D Input" input-equation="kappaex := `&lt;,&gt;`(kappa[2], kappa[4], kappa[6], kappa[9], kappa[12], kappa[15], kappa[18], kappa[19], kappa[20], kappa[21], kappa[22], kappa[23], kappa[24], kappa[27]):" display="LUklbXJvd0c2Iy9JK21vZHVsZW5hbWVHNiJJLFR5cGVzZXR0aW5nR0koX3N5c2xpYkdGJzYoLUkjbWlHRiQ2JVEoa2FwcGFleEYnLyUnaXRhbGljR1EldHJ1ZUYnLyUsbWF0aHZhcmlhbnRHUSdpdGFsaWNGJy1JI21vR0YkNi1RKiZjb2xvbmVxO0YnL0YzUSdub3JtYWxGJy8lJmZlbmNlR1EmZmFsc2VGJy8lKnNlcGFyYXRvckdGPS8lKXN0cmV0Y2h5R0Y9LyUqc3ltbWV0cmljR0Y9LyUobGFyZ2VvcEdGPS8lLm1vdmFibGVsaW1pdHNHRj0vJSdhY2NlbnRHRj0vJSdsc3BhY2VHUSwwLjI3Nzc3NzhlbUYnLyUncnNwYWNlR0ZMLUkobWZlbmNlZEdGJDYmLUYjNk0tRiw2JVEma2FwcGFGJy9GMEY9RjktRlA2Ji1GIzYkLUkjbW5HRiQ2JFEiMkYnRjlGOUY5LyUlb3BlbkdRIltGJy8lJmNsb3NlR1EiXUYnLUY2Ni1RIixGJ0Y5RjsvRj9GMUZARkJGREZGRkgvRktRJjAuMGVtRicvRk5RLDAuMzMzMzMzM2VtRidGVC1GUDYmLUYjNiQtRmduNiRRIjRGJ0Y5RjlGOUZqbkZdb0Zgby1GNjYtUSJ+RidGOUY7Rj5GQEZCRkRGRkZIRmRvL0ZORmVvRlQtRlA2Ji1GIzYkLUZnbjYkUSI2RidGOUY5RjlGam5GXW9GYG9GVC1GUDYmLUYjNiQtRmduNiRRIjlGJ0Y5RjlGOUZqbkZdb0Zgb0ZULUZQNiYtRiM2JC1GZ242JFEjMTJGJ0Y5RjlGOUZqbkZdb0Zgb0ZULUZQNiYtRiM2JC1GZ242JFEjMTVGJ0Y5RjlGOUZqbkZdb0Zgb0ZULUZQNiYtRiM2JC1GZ242JFEjMThGJ0Y5RjlGOUZqbkZdb0Zgb0ZULUZQNiYtRiM2JC1GZ242JFEjMTlGJ0Y5RjlGOUZqbkZdb0Zgb0ZULUZQNiYtRiM2JC1GZ242JFEjMjBGJ0Y5RjlGOUZqbkZdb0Zgb0ZULUZQNiYtRiM2JC1GZ242JFEjMjFGJ0Y5RjlGOUZqbkZdb0Zgb0ZULUZQNiYtRiM2JC1GZ242JFEjMjJGJ0Y5RjlGOUZqbkZdb0Zgb0ZULUZQNiYtRiM2JC1GZ242JFEjMjNGJ0Y5RjlGOUZqbkZdb0Zgb0ZULUZQNiYtRiM2JC1GZ242JFEjMjRGJ0Y5RjlGOUZqbkZdb0Zgb0ZULUZQNiYtRiM2JC1GZ242JFEjMjdGJ0Y5RjlGOUZqbkZdb0Y5RjkvRltvUScmbGFuZztGJy9GXm9RJyZyYW5nO0YnLUY2Ni1RIjpGJ0Y5RjtGPkZARkJGREZGRkhGSkZNLyUrZXhlY3V0YWJsZUdGPUY5">QyQ+SShrYXBwYWV4RzYiLUkkPCw+R0koX3N5c2xpYkdGJTYwJkkma2FwcGFHRiU2IyIiIyZGKzYjIiIlJkYrNiMiIicmRis2IyIiKiZGKzYjIiM3JkYrNiMiIzomRis2IyIjPSZGKzYjIiM+JkYrNiMiIz8mRis2IyIjQCZGKzYjIiNBJkYrNiMiI0ImRis2IyIjQyZGKzYjIiNGISIi</Equation></Text-field>
</Input>
</Group>
<Group labelreference="L3563" drawlabel="true">
<Input>
<Text-field prompt="&gt; " style="Maple Input" layout="Normal"><Equation executable="true" style="2D Input" input-equation="parex := `&lt;,&gt;`(p[3], phi[1, 3, 1], phi[1, 3, 2], phi[2, 3, 1], phi[2, 3, 2], phi[3, 1, 1], phi[3, 1, 2], phi[3, 2, 1], phi[3, 2, 2], phi[3, 3, 1], phi[3, 3, 2], pii[2, 2], pii[2, 3]):" display="LUklbXJvd0c2Iy9JK21vZHVsZW5hbWVHNiJJLFR5cGVzZXR0aW5nR0koX3N5c2xpYkdGJzYoLUkjbWlHRiQ2JVEmcGFyZXhGJy8lJ2l0YWxpY0dRJXRydWVGJy8lLG1hdGh2YXJpYW50R1EnaXRhbGljRictSSNtb0dGJDYtUSomY29sb25lcTtGJy9GM1Enbm9ybWFsRicvJSZmZW5jZUdRJmZhbHNlRicvJSpzZXBhcmF0b3JHRj0vJSlzdHJldGNoeUdGPS8lKnN5bW1ldHJpY0dGPS8lKGxhcmdlb3BHRj0vJS5tb3ZhYmxlbGltaXRzR0Y9LyUnYWNjZW50R0Y9LyUnbHNwYWNlR1EsMC4yNzc3Nzc4ZW1GJy8lJ3JzcGFjZUdGTC1JKG1mZW5jZWRHRiQ2Ji1GIzY9LUklbXN1YkdGJDYlLUYsNiVRInBGJ0YvRjItRiM2KC1JI21uR0YkNiRRIjNGJ0Y5LyUrZm9yZWdyb3VuZEdRKlswLDAsMjU1XUYnLyUrZXhlY3V0YWJsZUdGPS8lKXJlYWRvbmx5R0YxLyUwZm9udF9zdHlsZV9uYW1lR1EqMkR+T3V0cHV0RidGOS8lL3N1YnNjcmlwdHNoaWZ0R1EiMEYnLUY2Ni1RIixGJ0Y5RjsvRj9GMUZARkJGREZGRkgvRktRJjAuMGVtRicvRk5RLDAuMzMzMzMzM2VtRictRlU2JS1GLDYlUSYmcGhpO0YnL0YwRj1GOS1GIzYsLUZnbjYkUSIxRidGOUZnb0ZmbkZnb0ZncEZqbkZdb0Zfb0Zhb0Y5RmRvRmdvLUZVNiVGYXAtRiM2LEZncEZnb0ZmbkZnby1GZ242JFEiMkYnRjlGam5GXW9GX29GYW9GOUZkb0Znby1GVTYlRmFwLUYjNixGXnFGZ29GZm5GZ29GZ3BGam5GXW9GX29GYW9GOUZkb0Znby1GVTYlRmFwLUYjNixGXnFGZ29GZm5GZ29GXnFGam5GXW9GX29GYW9GOUZkb0Znby1GVTYlRmFwLUYjNixGZm5GZ29GZ3BGZ29GZ3BGam5GXW9GX29GYW9GOUZkb0Znby1GVTYlRmFwLUYjNixGZm5GZ29GZ3BGZ29GXnFGam5GXW9GX29GYW9GOUZkb0Znby1GVTYlRmFwLUYjNixGZm5GZ29GXnFGZ29GZ3BGam5GXW9GX29GYW9GOUZkb0Znby1GVTYlRmFwLUYjNixGZm5GZ29GXnFGZ29GXnFGam5GXW9GX29GYW9GOUZkb0Znby1GVTYlRmFwLUYjNixGZm5GZ29GZm5GZ29GZ3BGam5GXW9GX29GYW9GOUZkb0Znby1GVTYlRmFwLUYjNixGZm5GZ29GZm5GZ29GXnFGam5GXW9GX29GYW9GOUZkb0Znby1GVTYlLUYsNiVRJHBpaUYnRi9GMi1GIzYqRl5xRmdvRl5xRmpuRl1vRl9vRmFvRjlGZG9GZ28tRlU2JUZjcy1GIzYqRl5xRmdvRmZuRmpuRl1vRl9vRmFvRjlGZG9GXW9GOUY5LyUlb3BlbkdRJyZsYW5nO0YnLyUmY2xvc2VHUScmcmFuZztGJy1GNjYtUSI6RidGOUY7Rj5GQEZCRkRGRkZIRkpGTUZdb0Y5">QyQ+SSZwYXJleEc2Ii1JJDwsPkdJKF9zeXNsaWJHRiU2LyZJInBHRiU2IyIiJCZJJHBoaUdGJTYlIiIiRi1GMSZGLzYlRjFGLSIiIyZGLzYlRjRGLUYxJkYvNiVGNEYtRjQmRi82JUYtRjFGMSZGLzYlRi1GMUY0JkYvNiVGLUY0RjEmRi82JUYtRjRGNCZGLzYlRi1GLUYxJkYvNiVGLUYtRjQmSSRwaWlHRiU2JEY0RjQmRkY2JEY0Ri0hIiI=</Equation></Text-field>
</Input>
</Group>
<Group labelreference="L3559" drawlabel="true">
<Input>
<Text-field prompt="&gt; " style="Maple Input" layout="Normal"><Equation executable="true" style="2D Input" input-equation="Dex := Dmat(kappaex, parex):" display="LUklbXJvd0c2Iy9JK21vZHVsZW5hbWVHNiJJLFR5cGVzZXR0aW5nR0koX3N5c2xpYkdGJzYpLUkjbWlHRiQ2JVEkRGV4RicvJSdpdGFsaWNHUSV0cnVlRicvJSxtYXRodmFyaWFudEdRJ2l0YWxpY0YnLUkjbW9HRiQ2LVEqJmNvbG9uZXE7RicvRjNRJ25vcm1hbEYnLyUmZmVuY2VHUSZmYWxzZUYnLyUqc2VwYXJhdG9yR0Y9LyUpc3RyZXRjaHlHRj0vJSpzeW1tZXRyaWNHRj0vJShsYXJnZW9wR0Y9LyUubW92YWJsZWxpbWl0c0dGPS8lJ2FjY2VudEdGPS8lJ2xzcGFjZUdRLDAuMjc3Nzc3OGVtRicvJSdyc3BhY2VHRkwtRiw2JVElRG1hdEYnRi9GMi1JKG1mZW5jZWRHRiQ2JC1GIzYnLUYsNiVRKGthcHBhZXhGJ0YvRjItRjY2LVEiLEYnRjlGOy9GP0YxRkBGQkZERkZGSC9GS1EmMC4wZW1GJy9GTlEsMC4zMzMzMzMzZW1GJy1GLDYlUSZwYXJleEYnRi9GMi8lK2V4ZWN1dGFibGVHRj1GOUY5LUY2Ni1RIjpGJ0Y5RjtGPkZARkJGREZGRkhGSkZNRl9vRjk=">QyQ+SSREZXhHNiItSSVEbWF0R0YlNiRJKGthcHBhZXhHRiVJJnBhcmV4R0YlISIi</Equation></Text-field>
</Input>
</Group>
<Group labelreference="L3566" drawlabel="true">
<Input>
<Text-field prompt="&gt; " style="Maple Input" layout="Normal"><Equation executable="true" style="2D Input" input-equation="r := Rank(Dex);" display="LUklbXJvd0c2Iy9JK21vZHVsZW5hbWVHNiJJLFR5cGVzZXR0aW5nR0koX3N5c2xpYkdGJzY1LUkjbWlHRiQ2JVEickYnLyUnaXRhbGljR1EldHJ1ZUYnLyUsbWF0aHZhcmlhbnRHUSdpdGFsaWNGJy1JI21vR0YkNi1RKiZjb2xvbmVxO0YnL0YzUSdub3JtYWxGJy8lJmZlbmNlR1EmZmFsc2VGJy8lKnNlcGFyYXRvckdGPS8lKXN0cmV0Y2h5R0Y9LyUqc3ltbWV0cmljR0Y9LyUobGFyZ2VvcEdGPS8lLm1vdmFibGVsaW1pdHNHRj0vJSdhY2NlbnRHRj0vJSdsc3BhY2VHUSwwLjI3Nzc3NzhlbUYnLyUncnNwYWNlR0ZMLUYsNiVRJVJhbmtGJ0YvRjItSShtZmVuY2VkR0YkNiQtRiM2JC1GLDYlUSREZXhGJ0YvRjJGOUY5LUY2Ni1RIjtGJ0Y5RjsvRj9GMUZARkJGREZGRkgvRktRJjAuMGVtRidGTS1GLDYlUSNwcEYnRi9GMkY1LUYsNiVRKkRpbWVuc2lvbkYnRi9GMi1GUzYkLUYjNiQtRiw2JVEmcGFyZXhGJ0YvRjJGOUY5RlotRiw2JVEiZEYnRi9GMkY1Rl1vRmBvLUY2Ni1RKCZtaW51cztGJ0Y5RjtGPkZARkJGREZGRkgvRktRLDAuMjIyMjIyMmVtRicvRk5GXnBGK0ZaLyUrZXhlY3V0YWJsZUdGPUY5">Qyg+SSJyRzYiLUklUmFua0dGJTYjSSREZXhHRiUiIiI+SSNwcEdGJS1JKkRpbWVuc2lvbkdGJTYjSSZwYXJleEdGJUYqPkkiZEdGJSwmRi1GKkYkISIiRio=</Equation></Text-field>
</Input>
<Output>
<Text-field style="2D Output" layout="Maple Output"><Equation executable="false" style="2D Output" display="LUklbXJvd0c2Iy9JK21vZHVsZW5hbWVHNiJJLFR5cGVzZXR0aW5nR0koX3N5c2xpYkdGJzYoLUkjbWlHRiQ2JVEickYnLyUnaXRhbGljR1EldHJ1ZUYnLyUsbWF0aHZhcmlhbnRHUSdpdGFsaWNGJy1JI21vR0YkNi1RIzo9RicvRjNRJ25vcm1hbEYnLyUmZmVuY2VHUSZmYWxzZUYnLyUqc2VwYXJhdG9yR0Y9LyUpc3RyZXRjaHlHRj0vJSpzeW1tZXRyaWNHRj0vJShsYXJnZW9wR0Y9LyUubW92YWJsZWxpbWl0c0dGPS8lJ2FjY2VudEdGPS8lJ2xzcGFjZUdRLDAuMjc3Nzc3OGVtRicvJSdyc3BhY2VHRkwtSSNtbkdGJDYkUSMxM0YnRjkvJStmb3JlZ3JvdW5kR1EoWzAsMCwwXUYnLyUpcmVhZG9ubHlHRj1GOQ==">IiM4</Equation></Text-field>
</Output>
<Output>
<Text-field style="2D Output" layout="Maple Output"><Equation executable="false" style="2D Output" display="LUklbXJvd0c2Iy9JK21vZHVsZW5hbWVHNiJJLFR5cGVzZXR0aW5nR0koX3N5c2xpYkdGJzYoLUkjbWlHRiQ2JVEjcHBGJy8lJ2l0YWxpY0dRJXRydWVGJy8lLG1hdGh2YXJpYW50R1EnaXRhbGljRictSSNtb0dGJDYtUSM6PUYnL0YzUSdub3JtYWxGJy8lJmZlbmNlR1EmZmFsc2VGJy8lKnNlcGFyYXRvckdGPS8lKXN0cmV0Y2h5R0Y9LyUqc3ltbWV0cmljR0Y9LyUobGFyZ2VvcEdGPS8lLm1vdmFibGVsaW1pdHNHRj0vJSdhY2NlbnRHRj0vJSdsc3BhY2VHUSwwLjI3Nzc3NzhlbUYnLyUncnNwYWNlR0ZMLUkjbW5HRiQ2JFEjMTNGJ0Y5LyUrZm9yZWdyb3VuZEdRKFswLDAsMF1GJy8lKXJlYWRvbmx5R0Y9Rjk=">IiM4</Equation></Text-field>
</Output>
<Output>
<Text-field style="2D Output" layout="Maple Output"><Equation executable="false" style="2D Output" display="LUklbXJvd0c2Iy9JK21vZHVsZW5hbWVHNiJJLFR5cGVzZXR0aW5nR0koX3N5c2xpYkdGJzYoLUkjbWlHRiQ2JVEiZEYnLyUnaXRhbGljR1EldHJ1ZUYnLyUsbWF0aHZhcmlhbnRHUSdpdGFsaWNGJy1JI21vR0YkNi1RIzo9RicvRjNRJ25vcm1hbEYnLyUmZmVuY2VHUSZmYWxzZUYnLyUqc2VwYXJhdG9yR0Y9LyUpc3RyZXRjaHlHRj0vJSpzeW1tZXRyaWNHRj0vJShsYXJnZW9wR0Y9LyUubW92YWJsZWxpbWl0c0dGPS8lJ2FjY2VudEdGPS8lJ2xzcGFjZUdRLDAuMjc3Nzc3OGVtRicvJSdyc3BhY2VHRkwtSSNtbkdGJDYkUSIwRidGOS8lK2ZvcmVncm91bmRHUShbMCwwLDBdRicvJSlyZWFkb25seUdGPUY5">IiIh</Equation></Text-field>
</Output>
</Group>
<Group labelreference="L3486" drawlabel="true">
<Input>
<Text-field prompt="&gt; " style="Maple Input" layout="Normal"><Equation executable="true" style="2D Input" input-equation="" display="LUklbXJvd0c2Iy9JK21vZHVsZW5hbWVHNiJJLFR5cGVzZXR0aW5nR0koX3N5c2xpYkdGJzYmLUkjbW9HRiQ2LVEiI0YnLyUsbWF0aHZhcmlhbnRHUSdub3JtYWxGJy8lJmZlbmNlR1EmZmFsc2VGJy8lKnNlcGFyYXRvckdGNC8lKXN0cmV0Y2h5R0Y0LyUqc3ltbWV0cmljR0Y0LyUobGFyZ2VvcEdGNC8lLm1vdmFibGVsaW1pdHNHRjQvJSdhY2NlbnRHRjQvJSdsc3BhY2VHUSYwLjBlbUYnLyUncnNwYWNlR0ZDLUkjbWlHRiQ2JVFqc35Bc350aGV+ZXh0cmF+ZGVyaXZhdGl2ZX5tYXRyaXh+aXN+ZnVsbH5yYW5rfnRvb35ieX50aGV+ZXh0ZW5zaW9ufnRoZW9yZW1+dGhlfm1vZGVsfmZvcn5hbnl+Tn53aWxsfmJlfmZ1bGx+cmFuayx+aWV+dGhlfmRlZmljaWVuY3l+aXN+YWx3YXlzfjAuRicvJSdpdGFsaWNHRjRGLy8lK2V4ZWN1dGFibGVHRjRGLw==">NiI=</Equation></Text-field>
</Input>
</Group>
<Group labelreference="L3579" drawlabel="true">
<Input>
<Text-field prompt="&gt; " style="Maple Input" layout="Normal"><Equation executable="true" style="2D Input" input-equation="" display="LUklbXJvd0c2Iy9JK21vZHVsZW5hbWVHNiJJLFR5cGVzZXR0aW5nR0koX3N5c2xpYkdGJzYlLUkjbWlHRiQ2I1EhRicvJStleGVjdXRhYmxlR1EmZmFsc2VGJy8lLG1hdGh2YXJpYW50R1Enbm9ybWFsRic=">JSFH</Equation></Text-field>
</Input>
</Group>
</Section>
<Section collapsed="false" MultipleChoiceAnswerIndex="-1" MultipleChoiceRandomizeChoices="false" TrueFalseAnswerIndex="-1" EssayAnswerRows="5" EssayAnswerColumns="60"><Title>
<Text-field style="Heading 1" bold="false" layout="Heading 1"><Font bold="false">Model P example. This is the example in Section ? of the supplementary material. Left click on the arrow to view this example.</Font></Text-field></Title>
<Group labelreference="L3602" drawlabel="true">
<Input>
<Text-field prompt="&gt; " style="Maple Input" layout="Normal"><Equation executable="true" style="2D Input" input-equation="" display="LUklbXJvd0c2Iy9JK21vZHVsZW5hbWVHNiJJLFR5cGVzZXR0aW5nR0koX3N5c2xpYkdGJzY3LUkjbW9HRiQ2LVEiI0YnLyUsbWF0aHZhcmlhbnRHUSdub3JtYWxGJy8lJmZlbmNlR1EmZmFsc2VGJy8lKnNlcGFyYXRvckdGNC8lKXN0cmV0Y2h5R0Y0LyUqc3ltbWV0cmljR0Y0LyUobGFyZ2VvcEdGNC8lLm1vdmFibGVsaW1pdHNHRjQvJSdhY2NlbnRHRjQvJSdsc3BhY2VHUSYwLjBlbUYnLyUncnNwYWNlR0ZDLUkjbWlHRiQ2JVFaflRvfmV4ZWN1dGV+dGhlfmNvZGV+YmVsb3d+fnByZXNzfmVudGVyfmZvcn5lYWNofmNvbW1hbmQuRicvJSdpdGFsaWNHRjRGLy1GRzYjUSFGJy1JJ21zcGFjZUdGJDYmLyUnaGVpZ2h0R1EmMC4wZXhGJy8lJndpZHRoR0ZDLyUmZGVwdGhHRlQvJSpsaW5lYnJlYWtHUShuZXdsaW5lRictRiw2LVEifkYnRi9GMkY1RjdGOUY7Rj1GP0ZBRkRGKy1JKG1zdWJzdXBHRiQ2KC1GRzYlUUR+V2V+dXNlfnRoZX5wYXJhbWV0ZXJpc2F0aW9uOiYjOTYwO0YnRkpGLy1GIzYmLUZHNiVRImlGJ0ZKRi8tRiw2LVEiLEYnRi9GMi9GNlEldHJ1ZUYnRjdGOUY7Rj1GP0ZBL0ZFUSwwLjMzMzMzMzNlbUYnLUZHNiVRImpGJ0ZKRi9GLy1GIzYkLUkobWZlbmNlZEdGJDYkLUYjNiQtRkc2JVEidEYnRkpGL0YvRi9GLy8lMXN1cGVyc2NyaXB0c2hpZnRHUSIwRicvJS9zdWJzY3JpcHRzaGlmdEdGanAvSSttc2VtYW50aWNzR0YkUSxbbm9uZSxub25lXUYnLUYsNi1RIj1GJ0YvRjJGNUY3RjlGO0Y9Rj8vRkJRLDAuMjc3Nzc3OGVtRicvRkVGZHEtSSVtc3ViR0YkNiUtRkc2JVEkcGlpRidGSkYvLUYjNihGYW9GZG9GW3BGZG9GZXBGL0ZbcUZkb0Zmbi1Gam42KC1GRzYlUScmIzk2NjtGJ0ZKRi8tRiM2KEZhb0Zkb0ZbcEZkby1GRzYlUSJrRidGSkYvRi8tRiM2JUZgcEZMRi9GaHBGW3FGXXFGYHEtRmdxNiVGYHItRiM2KkZhb0Zkb0ZbcEZkb0ZlckZkb0ZlcEYvRltxRmRvRmZuLUZqbjYoLUZHNiVRInBGJ0ZKRi8tRiM2JC1JJW1zdXBHRiQ2JUZhby1GIzYkRkxGL0ZocEYvRl5wRmhwRltxRl1xRmBxLUZncTYlRmBzLUYjNiZGYW9GZG9GZXBGL0ZbcS8lK2V4ZWN1dGFibGVHRjRGLw==">NiI=</Equation></Text-field>
</Input>
</Group>
<Group labelreference="L3713" drawlabel="true">
<Input>
<Text-field prompt="&gt; " style="Maple Input" layout="Normal"><Equation executable="true" style="2D Input" input-equation="" display="LUklbXJvd0c2Iy9JK21vZHVsZW5hbWVHNiJJLFR5cGVzZXR0aW5nR0koX3N5c2xpYkdGJzZJLUkjbW9HRiQ2LlEiI0YnLyUrZm9yZWdyb3VuZEdRKlswLDEyOCwwXUYnLyUsbWF0aHZhcmlhbnRHUSdub3JtYWxGJy8lJmZlbmNlR1EmZmFsc2VGJy8lKnNlcGFyYXRvckdGNy8lKXN0cmV0Y2h5R0Y3LyUqc3ltbWV0cmljR0Y3LyUobGFyZ2VvcEdGNy8lLm1vdmFibGVsaW1pdHNHRjcvJSdhY2NlbnRHRjcvJSdsc3BhY2VHUSYwLjBlbUYnLyUncnNwYWNlR0ZGLUkjbWlHRiQ2JlFjdlN0ZXB+MTp+V2V+Zmlyc3R+bmVlZH50b35jcmVhdGV+YX52ZWN0b3J+Y29udGFpbmluZ350aGV+cHJvYmFiaWxpdHl+Y29tYmluYXRpb25zfnRoYXR+Y2FufmJlfnVzZWR+dG9+aW5mZXJ+cmVzdWx0c35hYm91dH5wYXJhbWV0ZXJ+cmVkdW5kYW5jeS5+VGhpc35pc35rbm93bn5hc350aGV+ZXhoYXVzdGl2ZX5zdW1tYXJ5Ln5GJy8lJ2l0YWxpY0dGN0YvRjItSSdtc3BhY2VHRiQ2Ji8lJ2hlaWdodEdRJjAuMGV4RicvJSZ3aWR0aEdGRi8lJmRlcHRoR0ZULyUqbGluZWJyZWFrR1EobmV3bGluZUYnRistRko2JlE1VGhlfnByb2NlZHVyZX5leHN1bVBGJ0ZNRi9GMi1JKG1mZW5jZWRHRiQ2JS1GIzYmLUZKNiZRIlRGJ0ZNRi9GMi1GLDYuUSIsRidGL0YyRjUvRjlRJXRydWVGJ0Y6RjxGPkZARkJGRC9GSFEsMC4zMzMzMzMzZW1GJy1GSjYmUSJORidGTUYvRjJGMkYvRjItRiw2LlEifkYnRi9GMkY1RjhGOkY8Rj5GQEZCRkRGRy1GSjYmUShyZXR1cm5zRidGTUYvRjJGW3AtRko2JlEkdGhlRidGTUYvRjJGW3AtRko2JlEqZXhoYXVzdHZlRidGTUYvRjJGW3AtRko2JlEoc3VtbWFyeUYnRk1GL0YyRltwLUYsNi9RJGZvckYnLyUlYm9sZEdGN0YvRjJGNUY4RjpGPEY+RkBGQkZERkdGW3AtRko2JlEmbW9kZWxGJ0ZNRi9GMkZbcC1GSjYmUSJQRidGTUYvRjJGW3BGanBGW3AtRko2JlEiYUYnRk1GL0YyRltwLUZKNiZRKnNwZWNpZmllZEYnRk1GL0YyRltwRl5vRltwLUZKNiZRJnllYXJzRidGTUYvRjJGW3AtRiw2L1EkYW5kRidGXXFGL0YyRjVGOEY6RjxGPkZARkJGREZHRltwRmhvRltwLUZKNiZRJ3N0YXRlc0YnRk1GL0YyLUYsNi5RIi5GJ0YvRjJGNUY4RjpGPEY+RkBGQkZERkcvJStleGVjdXRhYmxlR0Y3RjI=">LUklbXJvd0c2Iy9JK21vZHVsZW5hbWVHNiJJLFR5cGVzZXR0aW5nR0koX3N5c2xpYkdGJzZJLUkjbW9HRiQ2LlEiI0YnLyUrZm9yZWdyb3VuZEdRKlswLDEyOCwwXUYnLyUsbWF0aHZhcmlhbnRHUSdub3JtYWxGJy8lJmZlbmNlR1EmZmFsc2VGJy8lKnNlcGFyYXRvckdGNy8lKXN0cmV0Y2h5R0Y3LyUqc3ltbWV0cmljR0Y3LyUobGFyZ2VvcEdGNy8lLm1vdmFibGVsaW1pdHNHRjcvJSdhY2NlbnRHRjcvJSdsc3BhY2VHUSYwLjBlbUYnLyUncnNwYWNlR0ZGLUkjbWlHRiQ2JlFjdlN0ZXB+MTp+V2V+Zmlyc3R+bmVlZH50b35jcmVhdGV+YX52ZWN0b3J+Y29udGFpbmluZ350aGV+cHJvYmFiaWxpdHl+Y29tYmluYXRpb25zfnRoYXR+Y2FufmJlfnVzZWR+dG9+aW5mZXJ+cmVzdWx0c35hYm91dH5wYXJhbWV0ZXJ+cmVkdW5kYW5jeS5+VGhpc35pc35rbm93bn5hc350aGV+ZXhoYXVzdGl2ZX5zdW1tYXJ5Ln5GJy8lJ2l0YWxpY0dGN0YvRjItSSdtc3BhY2VHRiQ2Ji8lJ2hlaWdodEdRJjAuMGV4RicvJSZ3aWR0aEdGRi8lJmRlcHRoR0ZULyUqbGluZWJyZWFrR1EobmV3bGluZUYnRistRko2JlE1VGhlfnByb2NlZHVyZX5leHN1bVBGJ0ZNRi9GMi1JKG1mZW5jZWRHRiQ2JS1GIzYmLUZKNiZRIlRGJ0ZNRi9GMi1GLDYuUSIsRidGL0YyRjUvRjlRJXRydWVGJ0Y6RjxGPkZARkJGRC9GSFEsMC4zMzMzMzMzZW1GJy1GSjYmUSJORidGTUYvRjJGMkYvRjItRiw2LlEifkYnRi9GMkY1RjhGOkY8Rj5GQEZCRkRGRy1GSjYmUShyZXR1cm5zRidGTUYvRjJGW3AtRko2JlEkdGhlRidGTUYvRjJGW3AtRko2JlEqZXhoYXVzdHZlRidGTUYvRjJGW3AtRko2JlEoc3VtbWFyeUYnRk1GL0YyRltwLUYsNi9RJGZvckYnLyUlYm9sZEdGN0YvRjJGNUY4RjpGPEY+RkBGQkZERkdGW3AtRko2JlEmbW9kZWxGJ0ZNRi9GMkZbcC1GSjYmUSJQRidGTUYvRjJGW3BGanBGW3AtRko2JlEiYUYnRk1GL0YyRltwLUZKNiZRKnNwZWNpZmllZEYnRk1GL0YyRltwRl5vRltwLUZKNiZRJnllYXJzRidGTUYvRjJGW3AtRiw2L1EkYW5kRidGXXFGL0YyRjVGOEY6RjxGPkZARkJGREZHRltwRmhvRltwLUZKNiZRJ3N0YXRlc0YnRk1GL0YyLUYsNi5RIi5GJ0YvRjJGNUY4RjpGPEY+RkBGQkZERkcvJStleGVjdXRhYmxlR0Y3RjI=</Equation></Text-field>
</Input>
</Group>
<Group labelreference="L3717" drawlabel="true">
<Input>
<Text-field prompt="&gt; " style="Maple Input" layout="Normal"><Equation executable="true" style="2D Input" input-equation="" display="LUklbXJvd0c2Iy9JK21vZHVsZW5hbWVHNiJJLFR5cGVzZXR0aW5nR0koX3N5c2xpYkdGJzYmLUkjbW9HRiQ2LVEiI0YnLyUsbWF0aHZhcmlhbnRHUSdub3JtYWxGJy8lJmZlbmNlR1EmZmFsc2VGJy8lKnNlcGFyYXRvckdGNC8lKXN0cmV0Y2h5R0Y0LyUqc3ltbWV0cmljR0Y0LyUobGFyZ2VvcEdGNC8lLm1vdmFibGVsaW1pdHNHRjQvJSdhY2NlbnRHRjQvJSdsc3BhY2VHUSYwLjBlbUYnLyUncnNwYWNlR0ZDLUkjbWlHRiQ2JVFjb0hlcmV+d2V+Y29uc2lkZXJ+dGhlfmNhc2V+Tj0yLH5UPTMsfnNvfndlfmFzc2lnbn50aGVzZX52YWx1ZXN+dG9+Tn5hbmR+VEYnLyUnaXRhbGljR0Y0Ri8vJStleGVjdXRhYmxlR0Y0Ri8=">NiI=</Equation></Text-field>
</Input>
</Group>
<Group labelreference="L3716" drawlabel="true">
<Input>
<Text-field prompt="&gt; " style="Maple Input" layout="Normal"><Equation executable="true" style="2D Input" input-equation="N := 2:" display="LUklbXJvd0c2Iy9JK21vZHVsZW5hbWVHNiJJLFR5cGVzZXR0aW5nR0koX3N5c2xpYkdGJzYuLUkjbWlHRiQ2JVEiTkYnLyUnaXRhbGljR1EmZmFsc2VGJy8lLG1hdGh2YXJpYW50R1Enbm9ybWFsRictSSNtb0dGJDYtUSomY29sb25lcTtGJ0YyLyUmZmVuY2VHRjEvJSpzZXBhcmF0b3JHRjEvJSlzdHJldGNoeUdGMS8lKnN5bW1ldHJpY0dGMS8lKGxhcmdlb3BHRjEvJS5tb3ZhYmxlbGltaXRzR0YxLyUnYWNjZW50R0YxLyUnbHNwYWNlR1EsMC4yNzc3Nzc4ZW1GJy8lJ3JzcGFjZUdGSS1JI21uR0YkNiRRIjJGJ0YyLUY2Ni1RIjpGJ0YyRjlGO0Y9Rj9GQUZDRkVGR0ZKLUY2Ni1RIn5GJ0YyRjlGO0Y9Rj9GQUZDRkUvRkhRJjAuMGVtRicvRktGVy1GLDYlUSJURidGL0YyRjUtRk02JFEiM0YnRjJGUEZTLyUrZXhlY3V0YWJsZUdGMUYy">QyY+SSJORzYiIiIjISIiPkkiVEdGJSIiJEYn</Equation></Text-field>
</Input>
</Group>
<Group labelreference="L3715" drawlabel="true">
<Input>
<Text-field prompt="&gt; " style="Maple Input" layout="Normal"><Equation executable="true" style="2D Input" input-equation="" display="LUklbXJvd0c2Iy9JK21vZHVsZW5hbWVHNiJJLFR5cGVzZXR0aW5nR0koX3N5c2xpYkdGJzZDLUkjbW9HRiQ2LVEiI0YnLyUsbWF0aHZhcmlhbnRHUSdub3JtYWxGJy8lJmZlbmNlR1EmZmFsc2VGJy8lKnNlcGFyYXRvckdGNC8lKXN0cmV0Y2h5R0Y0LyUqc3ltbWV0cmljR0Y0LyUobGFyZ2VvcEdGNC8lLm1vdmFibGVsaW1pdHNHRjQvJSdhY2NlbnRHRjQvJSdsc3BhY2VHUSYwLjBlbUYnLyUncnNwYWNlR0ZDLUklbXN1YkdGJDYlLUkjbWlHRiQ2JVEwSW5+dGhpc35tb2RlbH5wRicvJSdpdGFsaWNHRjRGLy1GIzYkLUZKNiVRImlGJy9GTlEldHJ1ZUYnL0YwUSdpdGFsaWNGJ0YvLyUvc3Vic2NyaXB0c2hpZnRHUSIwRictRiw2LVEifkYnRi9GMkY1RjdGOUY7Rj1GP0ZBRkQtRiw2LlEkYW5kRicvJSVib2xkR0Y0Ri9GMkY1RjdGOUY7Rj1GP0ZBRkRGZW4tRkc2JS1GSjYlUSUmcGk7RidGTUYvLUYjNiZGUS1GLDYtUSIsRidGL0YyL0Y2RlVGN0Y5RjtGPUY/RkEvRkVRLDAuMzMzMzMzM2VtRictRko2JVEiakYnRlRGVkYvRlhGZW4tRko2JVEkYXJlRidGTUYvRmVuLUYsNi5RJG5vdEYnRltvRi9GMkY1RjdGOUY7Rj1GP0ZBRkRGZW4tRko2JVEqZGVwZW5kZW50RidGTUYvRmVuLUZKNiVRI29uRidGTUYvRmVuLUZKNiVRJXRpbWVGJ0ZNRi8tRiw2LVEiLkYnRi9GMkY1RjdGOUY7Rj1GP0ZBRkRGZW4tRko2JVEkVGhlRidGTUYvRmVuLUZKNiVRJWNvZGVGJ0ZNRi9GZW4tRiw2LlEkZm9yRidGW29GL0YyRjVGN0Y5RjtGPUY/RkFGREZlbi1GSjYlUSV0aGlzRidGTUYvRmVuLUZKNiVRK2NvbnN0cmFpbnRGJ0ZNRi9GZW4tRko2JVEjaXNGJ0ZNRi9GZW4tRko2JVEmYmVsb3dGJ0ZNRi8tRiw2LVEiOkYnRi9GMkY1RjdGOUY7Rj1GPy9GQlEsMC4yNzc3Nzc4ZW1GJy9GRUZockYv">NiI=</Equation><Equation executable="true" style="2D Input" input-equation="" display="LUklbXJvd0c2Iy9JK21vZHVsZW5hbWVHNiJJLFR5cGVzZXR0aW5nR0koX3N5c2xpYkdGJzYlLUkjbWlHRiQ2I1EhRicvJStleGVjdXRhYmxlR1EmZmFsc2VGJy8lLG1hdGh2YXJpYW50R1Enbm9ybWFsRic=">LUklbXJvd0c2Iy9JK21vZHVsZW5hbWVHNiJJLFR5cGVzZXR0aW5nR0koX3N5c2xpYkdGJzYjLUkjbWlHRiQ2I1EhRic=</Equation></Text-field>
</Input>
</Group>
<Group labelreference="L3605" drawlabel="true">
<Input>
<Text-field prompt="&gt; " style="Maple Input" layout="Normal"><Equation executable="true" style="2D Input" input-equation="constrP := seq(seq(p[i, t] = p[i], i = 1 .. N), t = 1 .. T), seq(seq(seq(pii[i, j, t] = pii[i, j], t = 1 .. T), i = 1 .. N), j = 1 .. N):" display="LUklbXJvd0c2Iy9JK21vZHVsZW5hbWVHNiJJLFR5cGVzZXR0aW5nR0koX3N5c2xpYkdGJzYsLUkjbWlHRiQ2JVEoY29uc3RyUEYnLyUnaXRhbGljR1EldHJ1ZUYnLyUsbWF0aHZhcmlhbnRHUSdpdGFsaWNGJy1JI21vR0YkNi1RKiZjb2xvbmVxO0YnL0YzUSdub3JtYWxGJy8lJmZlbmNlR1EmZmFsc2VGJy8lKnNlcGFyYXRvckdGPS8lKXN0cmV0Y2h5R0Y9LyUqc3ltbWV0cmljR0Y9LyUobGFyZ2VvcEdGPS8lLm1vdmFibGVsaW1pdHNHRj0vJSdhY2NlbnRHRj0vJSdsc3BhY2VHUSwwLjI3Nzc3NzhlbUYnLyUncnNwYWNlR0ZMLUYsNiVRJHNlcUYnRi9GMi1JKG1mZW5jZWRHRiQ2JC1GIzYrRk8tRlM2JC1GIzYtLUY2Ni1RIn5GJ0Y5RjtGPkZARkJGREZGRkgvRktRJjAuMGVtRicvRk5GaW4tSSVtc3ViR0YkNiUtRiw2JVEicEYnRi9GMi1GIzYmLUYsNiVRImlGJ0YvRjItRjY2LVEiLEYnRjlGOy9GP0YxRkBGQkZERkZGSEZobi9GTlEsMC4zMzMzMzMzZW1GJy1GLDYlUSJ0RidGL0YyRjkvJS9zdWJzY3JpcHRzaGlmdEdRIjBGJy1GNjYtUSI9RidGOUY7Rj5GQEZCRkRGRkZIRkpGTS1GXG82JS1GIzYkLUZcbzYlRl5vLUYjNiRGY29GOUZfcEY5LUYjNiQtRiw2I1EhRidGOUZfcEZmb0Zjb0ZicC1JI21uR0YkNiRRIjFGJ0Y5LUY2Ni1RIy4uRidGOUY7Rj5GQEZCRkRGRkZIL0ZLUSwwLjIyMjIyMjJlbUYnRmpuLUYsNiVRIk5GJ0YvRjJGOUY5RmZvRlxwRmJwRmJxRmZxLUYsNiVRIlRGJ0YvRjJGOUY5RmZvRk8tRlM2JC1GIzYsRk8tRlM2JC1GIzYsRk8tRlM2JC1GIzYtLUZcbzYlLUYsNiVRJHBpaUYnRi9GMi1GIzYpRmNvRmZvLUYsNiVRImpGJ0YvRjJGZm9GXHBGL0YyRl9wRmJwLUZcbzYlRl9zLUYjNidGY29GZm9GZHNGL0YyRl9wRmZvRlxwRmJwRmJxRmZxRl5yLyUrZXhlY3V0YWJsZUdGPUY5RjlGZm9GY29GYnBGYnFGZnFGW3JGW3RGOUY5RmZvRmRzRmJwRmJxRmZxRltyRlt0RjlGOS1GNjYtUSI6RidGOUY7Rj5GQEZCRkRGRkZIRkpGTUZbdEY5">QyQ+SShjb25zdHJQRzYiNiQtSSRzZXFHJSpwcm90ZWN0ZWRHNiQtRig2JC8mSSJwR0YlNiRJImlHRiVJInRHRiUmRi82I0YxL0YxOyIiIkkiTkdGJS9GMjtGN0kiVEdGJS1GKDYkLUYoNiQtRig2JC8mSSRwaWlHRiU2JUYxSSJqR0YlRjImRkQ2JEYxRkZGOUY1L0ZGRjYhIiI=</Equation></Text-field>
</Input>
</Group>
<Group labelreference="L3718" drawlabel="true">
<Input>
<Text-field prompt="&gt; " style="Maple Input" layout="Normal"><Equation executable="true" style="2D Input" input-equation="" display="LUklbXJvd0c2Iy9JK21vZHVsZW5hbWVHNiJJLFR5cGVzZXR0aW5nR0koX3N5c2xpYkdGJzYmLUkjbW9HRiQ2LVEiI0YnLyUsbWF0aHZhcmlhbnRHUSdub3JtYWxGJy8lJmZlbmNlR1EmZmFsc2VGJy8lKnNlcGFyYXRvckdGNC8lKXN0cmV0Y2h5R0Y0LyUqc3ltbWV0cmljR0Y0LyUobGFyZ2VvcEdGNC8lLm1vdmFibGVsaW1pdHNHRjQvJSdhY2NlbnRHRjQvJSdsc3BhY2VHUSYwLjBlbUYnLyUncnNwYWNlR0ZDLUkjbWlHRiQ2JVFgdFRoZW5+d2V+Y2FsbH50aGV+ZXhoYXVzdGl2ZX5zdW1tYXJ5LH5hbmR+dXNlfk1hcGxlJ3N+aW50cmluc2ljfnByb2NlZWR1cmUsfmV2YWwsfnRvfmV2YWx1YXRlfm91cn5jb25zdHJhaW50Ln5UaGV+ZXhodXN0aXZlfnN1bW1hcnl+aXN+c3RvcmVkfmlufmthcHBhRicvJSdpdGFsaWNHRjRGLy8lK2V4ZWN1dGFibGVHRjRGLw==">NiI=</Equation></Text-field>
</Input>
</Group>
<Group labelreference="L3599" drawlabel="true">
<Input>
<Text-field prompt="&gt; " style="Maple Input" layout="Normal"><Equation executable="true" style="2D Input" input-equation="kappa := eval(exsumP(T, N), {constrP}):" display="LUklbXJvd0c2Iy9JK21vZHVsZW5hbWVHNiJJLFR5cGVzZXR0aW5nR0koX3N5c2xpYkdGJzYrLUkjbWlHRiQ2JVEma2FwcGFGJy8lJ2l0YWxpY0dRJmZhbHNlRicvJSxtYXRodmFyaWFudEdRJ25vcm1hbEYnLUkjbW9HRiQ2LVEqJmNvbG9uZXE7RidGMi8lJmZlbmNlR0YxLyUqc2VwYXJhdG9yR0YxLyUpc3RyZXRjaHlHRjEvJSpzeW1tZXRyaWNHRjEvJShsYXJnZW9wR0YxLyUubW92YWJsZWxpbWl0c0dGMS8lJ2FjY2VudEdGMS8lJ2xzcGFjZUdRLDAuMjc3Nzc3OGVtRicvJSdyc3BhY2VHRkktRiw2JVElZXZhbEYnL0YwUSV0cnVlRicvRjNRJ2l0YWxpY0YnLUkobWZlbmNlZEdGJDYkLUYjNictRiw2JVEnZXhzdW1QRidGT0ZRLUZUNiQtRiM2Ji1GLDYlUSJURidGT0ZRLUY2Ni1RIixGJ0YyRjkvRjxGUEY9Rj9GQUZDRkUvRkhRJjAuMGVtRicvRktRLDAuMzMzMzMzM2VtRictRiw2JVEiTkYnRk9GUUYyRjJGXG8tRlQ2Ji1GIzYkLUYsNiVRKGNvbnN0clBGJ0ZPRlFGMkYyLyUlb3BlbkdRInxmckYnLyUmY2xvc2VHUSJ8aHJGJ0YyRjItRjY2LVEiOkYnRjJGOUY7Rj1GP0ZBRkNGRUZHRkotRjY2LVEifkYnRjJGOUY7Rj1GP0ZBRkNGRUZgby9GS0Zhb0ZncC8lK2V4ZWN1dGFibGVHRjFGMg==">QyQ+SSZrYXBwYUc2Ii1JJWV2YWxHJSpwcm90ZWN0ZWRHNiQtSSdleHN1bVBHRiU2JEkiVEdGJUkiTkdGJTwjSShjb25zdHJQR0YlISIi</Equation></Text-field>
</Input>
</Group>
<Group labelreference="L3601" drawlabel="true">
<Input>
<Text-field prompt="&gt; " style="Maple Input" layout="Normal"><Equation executable="true" style="2D Input" input-equation="Transpose(kappa[1 .. 8]);" display="LUklbXJvd0c2Iy9JK21vZHVsZW5hbWVHNiJJLFR5cGVzZXR0aW5nR0koX3N5c2xpYkdGJzYwLUkjbWlHRiQ2JVEqVHJhbnNwb3NlRicvJSdpdGFsaWNHUSV0cnVlRicvJSxtYXRodmFyaWFudEdRJ2l0YWxpY0YnLUkobWZlbmNlZEdGJDYkLUYjNiUtRiw2JVEma2FwcGFGJy9GMFEmZmFsc2VGJy9GM1Enbm9ybWFsRictRjY2Ji1GIzYmLUkjbW5HRiQ2JFEiMUYnRj8tSSNtb0dGJDYtUSMuLkYnRj8vJSZmZW5jZUdGPi8lKnNlcGFyYXRvckdGPi8lKXN0cmV0Y2h5R0Y+LyUqc3ltbWV0cmljR0Y+LyUobGFyZ2VvcEdGPi8lLm1vdmFibGVsaW1pdHNHRj4vJSdhY2NlbnRHRj4vJSdsc3BhY2VHUSwwLjIyMjIyMjJlbUYnLyUncnNwYWNlR1EmMC4wZW1GJy1GRjYkUSI4RidGP0Y/Rj8vJSVvcGVuR1EiW0YnLyUmY2xvc2VHUSJdRidGP0Y/LUZKNi1RIjtGJ0Y/Rk0vRlBGMUZRRlNGVUZXRlkvRmZuRmpuL0ZpblEsMC4yNzc3Nzc4ZW1GJ0YrLUY2NiQtRiM2JUY6LUY2NiYtRiM2Ji1GRjYkUSI5RidGP0ZJLUZGNiRRIzE3RidGP0Y/Rj9GXm9GYW9GP0Y/RmRvRistRjY2JC1GIzYlRjotRjY2Ji1GIzYmRmZwRkktRkY2JFEjMTlGJ0Y/Rj9GP0Zeb0Zhb0Y/Rj9GZG8tRko2LVEifkYnRj9GTUZPRlFGU0ZVRldGWUZob0Zobi1GSjYtUSIjRidGP0ZNRk9GUUZTRlVGV0ZZRmhvRmhuLUYsNiVRP1RoaXN+ZGlzcGxheXN+dGhlfnZlY3Rvcn5rYXBwYUYnRj1GPy8lK2V4ZWN1dGFibGVHRj5GPw==">QygtSSpUcmFuc3Bvc2VHNiI2IyZJJmthcHBhR0YlNiM7IiIiIiIpRistRiQ2IyZGKDYjOyIiKiIjPEYrLUYkNiMmRig2IztGMyIjPkYr</Equation></Text-field>
</Input>
<Output>
<Text-field style="2D Output" layout="Maple Output"><Equation executable="false" style="2D Output" display="LUkobWFjdGlvbkc2Iy9JK21vZHVsZW5hbWVHNiJJLFR5cGVzZXR0aW5nR0koX3N5c2xpYkdGJzYlLUkobWZlbmNlZEdGJDYoLUknbXRhYmxlR0YkNjUtSSRtdHJHRiQ2LS1JJG10ZEdGJDYoLUklbXJvd0dGJDYmLUklbXN1YkdGJDYlLUkjbWlHRiQ2JVEkcGlpRicvJSdpdGFsaWNHUSV0cnVlRicvJSxtYXRodmFyaWFudEdRJ2l0YWxpY0YnLUY4NigtSSNtbkdGJDYkUSIxRicvRkVRJ25vcm1hbEYnLUkjbW9HRiQ2LVEiLEYnRk0vJSZmZW5jZUdRJmZhbHNlRicvJSpzZXBhcmF0b3JHRkMvJSlzdHJldGNoeUdGVS8lKnN5bW1ldHJpY0dGVS8lKGxhcmdlb3BHRlUvJS5tb3ZhYmxlbGltaXRzR0ZVLyUnYWNjZW50R0ZVLyUnbHNwYWNlR1EmMC4wZW1GJy8lJ3JzcGFjZUdRLDAuMzMzMzMzM2VtRidGSS8lK2ZvcmVncm91bmRHUShbMCwwLDBdRicvJSlyZWFkb25seUdGVUZNLyUvc3Vic2NyaXB0c2hpZnRHUSIwRictRlA2LVEiK0YnRk1GUy9GV0ZVRlhGWkZmbkZobkZqbi9GXW9RLDAuMjIyMjIyMmVtRicvRmBvRl9wLUY7NiVGPS1GODYoLUZKNiRRIjJGJ0ZNRk9GSUZib0Zlb0ZNRmdvRk0vJSlyb3dhbGlnbkdRIUYnLyUsY29sdW1uYWxpZ25HRmpwLyUrZ3JvdXBhbGlnbkdGanAvJShyb3dzcGFuR0ZMLyUrY29sdW1uc3BhbkdGTEY0RjQtRjU2KEZhcEZocEZbcUZdcUZfcUZhcS1GNTYoLUY7NiVGPS1GODYoRklGT0ZlcEZib0Zlb0ZNRmdvRmhwRltxRl1xRl9xRmFxLUY1NigtRjg2Ji1GODYoRjotRlA2LVExJkludmlzaWJsZVRpbWVzO0YnRk1GU0ZdcEZYRlpGZm5GaG5Gam5GXG8vRmBvRl5vLUY7NiUtRj42JVEnJiM5NjY7RicvRkJGVUZNLUY4NixGSUZPRklGT0ZJRk9GSUZib0Zlb0ZNRmdvRmFyLUY7NiUtRj42JVEicEYnRkFGRC1GODYmRklGYm9GZW9GTUZnb0ZNRmpvLUY4NihGYXBGYXItRjs2JUZnci1GODYsRmVwRk9GSUZPRklGT0ZJRmJvRmVvRk1GZ29GYXJGXXNGTUZNRmhwRltxRl1xRl9xRmFxLUY1NigtRjg2Ji1GODYoRjpGYXItRjs2JUZnci1GODYsRklGT0ZJRk9GZXBGT0ZJRmJvRmVvRk1GZ29GYXItRjs2JUZfcy1GODYmRmVwRmJvRmVvRk1GZ29GTUZqby1GODYoRmFwRmFyLUY7NiVGZ3ItRjg2LEZlcEZPRklGT0ZlcEZPRklGYm9GZW9GTUZnb0ZhckZkdEZNRk1GaHBGW3FGXXFGX3FGYXEtRjU2KC1GODYmLUY4NihGZ3FGYXItRjs2JUZnci1GODYsRklGT0ZlcEZPRklGT0ZJRmJvRmVvRk1GZ29GYXJGXXNGTUZqby1GODYoLUYsNiQtRjg2KkZJLUZQNi1RKCZtaW51cztGJ0ZNRlNGXXBGWEZaRmZuRmhuRmpuRl5wRmBwRjpGXnZGZ3FGXnZGYXBGTUZNRmFyLUY7NiVGZ3ItRjg2LEZlcEZPRmVwRk9GSUZPRklGYm9GZW9GTUZnb0ZhckZdc0ZNRk1GaHBGW3FGXXFGX3FGYXFGaHBGW3FGXXEvJSZhbGlnbkdRJWF4aXNGJy9GaXBRKWJhc2VsaW5lRicvRlxxUSdjZW50ZXJGJy9GXnFRJ3xmcmxlZnR8aHJGJy8lL2FsaWdubWVudHNjb3BlR0ZDLyUsY29sdW1ud2lkdGhHUSVhdXRvRicvJSZ3aWR0aEdGYncvJStyb3dzcGFjaW5nR1EmMS4wZXhGJy8lLmNvbHVtbnNwYWNpbmdHUSYwLjhlbUYnLyUpcm93bGluZXNHUSVub25lRicvJSxjb2x1bW5saW5lc0dGXXgvJSZmcmFtZUdGXXgvJS1mcmFtZXNwYWNpbmdHUSwwLjRlbX4wLjVleEYnLyUqZXF1YWxyb3dzR0ZVLyUtZXF1YWxjb2x1bW5zR0ZVLyUtZGlzcGxheXN0eWxlR0ZVLyUlc2lkZUdRJnJpZ2h0RicvJTBtaW5sYWJlbHNwYWNpbmdHRmp3Rk0vSSttc2VtYW50aWNzR0YkUSpSb3dWZWN0b3JGJy8lJW9wZW5HUSJbRicvJSZjbG9zZUdRIl1GJ0ZgeS8lK2FjdGlvbnR5cGVHUS5ydGFibGVhZGRyZXNzRicvJSlydGFibGVpZEdRKzQ1ODI4NDA0NTBGJw==">LSZJJ1ZlY3Rvckc2JCUqcHJvdGVjdGVkR0koX3N5c2xpYkc2IjYjSSRyb3dHRig2Iy9JJCVpZEdGKCIrXS8lR2Ul</Equation></Text-field>
</Output>
<Output>
<Text-field style="2D Output" layout="Maple Output"><Equation executable="false" style="2D Output" display="LUkobWFjdGlvbkc2Iy9JK21vZHVsZW5hbWVHNiJJLFR5cGVzZXR0aW5nR0koX3N5c2xpYkdGJzYlLUkobWZlbmNlZEdGJDYoLUknbXRhYmxlR0YkNjUtSSRtdHJHRiQ2Li1JJG10ZEdGJDYoLUklbXJvd0dGJDYmLUY4NigtSSVtc3ViR0YkNiUtSSNtaUdGJDYlUSRwaWlGJy8lJ2l0YWxpY0dRJXRydWVGJy8lLG1hdGh2YXJpYW50R1EnaXRhbGljRictRjg2KC1JI21uR0YkNiRRIjFGJy9GR1Enbm9ybWFsRictSSNtb0dGJDYtUSIsRidGTy8lJmZlbmNlR1EmZmFsc2VGJy8lKnNlcGFyYXRvckdGRS8lKXN0cmV0Y2h5R0ZXLyUqc3ltbWV0cmljR0ZXLyUobGFyZ2VvcEdGVy8lLm1vdmFibGVsaW1pdHNHRlcvJSdhY2NlbnRHRlcvJSdsc3BhY2VHUSYwLjBlbUYnLyUncnNwYWNlR1EsMC4zMzMzMzMzZW1GJy1GTDYkUSIyRidGTy8lK2ZvcmVncm91bmRHUShbMCwwLDBdRicvJSlyZWFkb25seUdGV0ZPLyUvc3Vic2NyaXB0c2hpZnRHUSIwRictRlI2LVExJkludmlzaWJsZVRpbWVzO0YnRk9GVS9GWUZXRlpGZm5GaG5Gam5GXG9GXm8vRmJvRmBvLUY9NiUtRkA2JVEnJiM5NjY7RicvRkRGV0ZPLUY4NixGS0ZRRmRvRlFGZG9GUUZLRmdvRmpvRk9GXHBGX3AtRj02JS1GQDYlUSJwRidGQ0ZGLUY4NiZGZG9GZ29Gam9GT0ZccEZPLUZSNi1RIitGJ0ZPRlVGYnBGWkZmbkZobkZqbkZcby9GX29RLDAuMjIyMjIyMmVtRicvRmJvRmdxLUY4NigtRiw2JC1GODYqRkstRlI2LVEoJm1pbnVzO0YnRk9GVUZicEZaRmZuRmhuRmpuRlxvRmZxRmhxLUY9NiVGPy1GODYoRktGUUZLRmdvRmpvRk9GXHBGX3JGPEZfci1GPTYlRj8tRjg2KEZkb0ZRRktGZ29Gam9GT0ZccEZPRk9GX3AtRj02JUZmcC1GODYsRmRvRlFGZG9GUUZkb0ZRRktGZ29Gam9GT0ZccEZfcEZccUZPRk8vJSlyb3dhbGlnbkdRIUYnLyUsY29sdW1uYWxpZ25HRmBzLyUrZ3JvdXBhbGlnbkdGYHMvJShyb3dzcGFuR0ZOLyUrY29sdW1uc3BhbkdGTi1GNTYoLUY4NiYtRj02JUZmcC1GODYsRktGUUZLRlFGS0ZRRmRvRmdvRmpvRk9GXHBGX3AtRj02JUZecS1GODYmRktGZ29Gam9GT0ZccEZPRl5zRmFzRmNzRmVzRmdzLUY1NigtRjg2Ji1GPTYlRmZwLUY4NixGS0ZRRktGUUZkb0ZRRmRvRmdvRmpvRk9GXHBGX3BGXHFGT0Zec0Zhc0Zjc0Zlc0Zncy1GNTYoLUY4NiYtRj02JUZmcC1GODYsRktGUUZkb0ZRRktGUUZkb0Znb0Zqb0ZPRlxwRl9wRmF0Rk9GXnNGYXNGY3NGZXNGZ3MtRjU2KC1GODYmLUY9NiVGZnAtRjg2LEZLRlFGZG9GUUZkb0ZRRmRvRmdvRmpvRk9GXHBGX3BGXHFGT0Zec0Zhc0Zjc0Zlc0Zncy1GNTYoLUY4NiYtRj02JUZmcC1GODYsRmRvRlFGS0ZRRktGUUZkb0Znb0Zqb0ZPRlxwRl9wRmF0Rk9GXnNGYXNGY3NGZXNGZ3MtRjU2KC1GODYmLUY9NiVGZnAtRjg2LEZkb0ZRRktGUUZkb0ZRRmRvRmdvRmpvRk9GXHBGX3BGXHFGT0Zec0Zhc0Zjc0Zlc0Zncy1GNTYoLUY4NiYtRj02JUZmcC1GODYsRmRvRlFGZG9GUUZLRlFGZG9GZ29Gam9GT0ZccEZfcEZhdEZPRl5zRmFzRmNzRmVzRmdzLUY1NigtRjg2Ji1GPTYlRmZwLUY4NixGZG9GUUZkb0ZRRmRvRlFGZG9GZ29Gam9GT0ZccEZfcEZccUZPRl5zRmFzRmNzRmVzRmdzRl5zRmFzRmNzLyUmYWxpZ25HUSVheGlzRicvRl9zUSliYXNlbGluZUYnL0Zic1EnY2VudGVyRicvRmRzUSd8ZnJsZWZ0fGhyRicvJS9hbGlnbm1lbnRzY29wZUdGRS8lLGNvbHVtbndpZHRoR1ElYXV0b0YnLyUmd2lkdGhHRmp4LyUrcm93c3BhY2luZ0dRJjEuMGV4RicvJS5jb2x1bW5zcGFjaW5nR1EmMC44ZW1GJy8lKXJvd2xpbmVzR1Elbm9uZUYnLyUsY29sdW1ubGluZXNHRmV5LyUmZnJhbWVHRmV5LyUtZnJhbWVzcGFjaW5nR1EsMC40ZW1+MC41ZXhGJy8lKmVxdWFscm93c0dGVy8lLWVxdWFsY29sdW1uc0dGVy8lLWRpc3BsYXlzdHlsZUdGVy8lJXNpZGVHUSZyaWdodEYnLyUwbWlubGFiZWxzcGFjaW5nR0ZieUZPL0krbXNlbWFudGljc0dGJFEqUm93VmVjdG9yRicvJSVvcGVuR1EiW0YnLyUmY2xvc2VHUSJdRidGaHovJSthY3Rpb250eXBlR1EucnRhYmxlYWRkcmVzc0YnLyUpcnRhYmxlaWRHUSs0NTgyODQwNTc4Ric=">LSZJJ1ZlY3Rvckc2JCUqcHJvdGVjdGVkR0koX3N5c2xpYkc2IjYjSSRyb3dHRig2Iy9JJCVpZEdGKCIreTAlR2Ul</Equation></Text-field>
</Output>
<Output>
<Text-field style="2D Output" layout="Maple Output"><Equation executable="false" style="2D Output" display="LUkobWFjdGlvbkc2Iy9JK21vZHVsZW5hbWVHNiJJLFR5cGVzZXR0aW5nR0koX3N5c2xpYkdGJzYlLUkobWZlbmNlZEdGJDYoLUknbXRhYmxlR0YkNjUtSSRtdHJHRiQ2KC1JJG10ZEdGJDYoLUklbXJvd0dGJDYmLUklbXN1YkdGJDYlLUkjbWlHRiQ2JVEnJiM5NjY7RicvJSdpdGFsaWNHUSZmYWxzZUYnLyUsbWF0aHZhcmlhbnRHUSdub3JtYWxGJy1GODYsLUkjbW5HRiQ2JFEiMkYnRkQtSSNtb0dGJDYtUSIsRidGRC8lJmZlbmNlR0ZDLyUqc2VwYXJhdG9yR1EldHJ1ZUYnLyUpc3RyZXRjaHlHRkMvJSpzeW1tZXRyaWNHRkMvJShsYXJnZW9wR0ZDLyUubW92YWJsZWxpbWl0c0dGQy8lJ2FjY2VudEdGQy8lJ2xzcGFjZUdRJjAuMGVtRicvJSdyc3BhY2VHUSwwLjMzMzMzMzNlbUYnRklGTUZJRk1GSS8lK2ZvcmVncm91bmRHUShbMCwwLDBdRicvJSlyZWFkb25seUdGQ0ZELyUvc3Vic2NyaXB0c2hpZnRHUSIwRictRk42LVExJkludmlzaWJsZVRpbWVzO0YnRkRGUS9GVEZDRlZGWEZaRmZuRmhuRmpuL0Zeb0Zcby1GOzYlLUY+NiVRInBGJy9GQkZVL0ZFUSdpdGFsaWNGJy1GODYmRklGYG9GY29GREZlb0ZELyUpcm93YWxpZ25HUSFGJy8lLGNvbHVtbmFsaWduR0ZpcC8lK2dyb3VwYWxpZ25HRmlwLyUocm93c3BhbkdRIjFGJy8lK2NvbHVtbnNwYW5HRmBxLUY1NigtRjs2JUZfcC1GODYmLUZKNiRGYHFGREZgb0Zjb0ZERmVvRmdwRmpwRlxxRl5xRmFxLUY1NihGXXBGZ3BGanBGXHFGXnFGYXFGZ3BGanBGXHEvJSZhbGlnbkdRJWF4aXNGJy9GaHBRKWJhc2VsaW5lRicvRltxUSdjZW50ZXJGJy9GXXFRJ3xmcmxlZnR8aHJGJy8lL2FsaWdubWVudHNjb3BlR0ZVLyUsY29sdW1ud2lkdGhHUSVhdXRvRicvJSZ3aWR0aEdGanIvJStyb3dzcGFjaW5nR1EmMS4wZXhGJy8lLmNvbHVtbnNwYWNpbmdHUSYwLjhlbUYnLyUpcm93bGluZXNHUSVub25lRicvJSxjb2x1bW5saW5lc0dGZXMvJSZmcmFtZUdGZXMvJS1mcmFtZXNwYWNpbmdHUSwwLjRlbX4wLjVleEYnLyUqZXF1YWxyb3dzR0ZDLyUtZXF1YWxjb2x1bW5zR0ZDLyUtZGlzcGxheXN0eWxlR0ZDLyUlc2lkZUdRJnJpZ2h0RicvJTBtaW5sYWJlbHNwYWNpbmdHRmJzRkQvSSttc2VtYW50aWNzR0YkUSpSb3dWZWN0b3JGJy8lJW9wZW5HUSJbRicvJSZjbG9zZUdRIl1GJ0ZodC8lK2FjdGlvbnR5cGVHUS5ydGFibGVhZGRyZXNzRicvJSlydGFibGVpZEdRKzQ1ODI4NDA3MDZGJw==">LSZJJ1ZlY3Rvckc2JCUqcHJvdGVjdGVkR0koX3N5c2xpYkc2IjYjSSRyb3dHRig2Iy9JJCVpZEdGKCIrMTIlR2Ul</Equation></Text-field>
</Output>
</Group>
<Group labelreference="L3719" drawlabel="true">
<Input>
<Text-field prompt="&gt; " style="Maple Input" layout="Normal"><Equation executable="true" style="2D Input" input-equation="" display="LUklbXJvd0c2Iy9JK21vZHVsZW5hbWVHNiJJLFR5cGVzZXR0aW5nR0koX3N5c2xpYkdGJzYmLUkjbW9HRiQ2LlEiI0YnLyUrZm9yZWdyb3VuZEdRKlswLDEyOCwwXUYnLyUsbWF0aHZhcmlhbnRHUSdub3JtYWxGJy8lJmZlbmNlR1EmZmFsc2VGJy8lKnNlcGFyYXRvckdGNy8lKXN0cmV0Y2h5R0Y3LyUqc3ltbWV0cmljR0Y3LyUobGFyZ2VvcEdGNy8lLm1vdmFibGVsaW1pdHNHRjcvJSdhY2NlbnRHRjcvJSdsc3BhY2VHUSYwLjBlbUYnLyUncnNwYWNlR0ZGLUkjbWlHRiQ2JlFjW2xTdGVwfjI6fk5leHQsfndlfm5lZWR+dG9+c3BlY2lmeX50aGV+dmVjdG9yfm9mfnBhcmFtZXRlcnMuflRoZXNlfmNhbn5iZX5lbnRlcmVkfmJ5fmhhbmR+aW5+YX52ZWN0b3J+b3J+d2V+Y2FufnVzZX50aGV+Y29kZX5iZWxvdyx+d2hpY2h+ZmluZHN+YWxsfnRoZX5pbmRldGVybWluYW50c35vZn50aGV+dmVjdG9yfmthcHBhfmFuZH5wdXRzfnRoZW1+aW5+YX52ZWN0b3IufihUaGV+bGFzdH5wYXJ0fm9mfnRoZX5jb2RlfmRpc3BsYXlzfnRoZX5wYXJhbWV0ZXJzLilGJy8lJ2l0YWxpY0dGN0YvRjIvJStleGVjdXRhYmxlR0Y3RjI=">LUklbXJvd0c2Iy9JK21vZHVsZW5hbWVHNiJJLFR5cGVzZXR0aW5nR0koX3N5c2xpYkdGJzYmLUkjbW9HRiQ2LlEiI0YnLyUrZm9yZWdyb3VuZEdRKlswLDEyOCwwXUYnLyUsbWF0aHZhcmlhbnRHUSdub3JtYWxGJy8lJmZlbmNlR1EmZmFsc2VGJy8lKnNlcGFyYXRvckdGNy8lKXN0cmV0Y2h5R0Y3LyUqc3ltbWV0cmljR0Y3LyUobGFyZ2VvcEdGNy8lLm1vdmFibGVsaW1pdHNHRjcvJSdhY2NlbnRHRjcvJSdsc3BhY2VHUSYwLjBlbUYnLyUncnNwYWNlR0ZGLUkjbWlHRiQ2JlFjW2xTdGVwfjI6fk5leHQsfndlfm5lZWR+dG9+c3BlY2lmeX50aGV+dmVjdG9yfm9mfnBhcmFtZXRlcnMuflRoZXNlfmNhbn5iZX5lbnRlcmVkfmJ5fmhhbmR+aW5+YX52ZWN0b3J+b3J+d2V+Y2FufnVzZX50aGV+Y29kZX5iZWxvdyx+d2hpY2h+ZmluZHN+YWxsfnRoZX5pbmRldGVybWluYW50c35vZn50aGV+dmVjdG9yfmthcHBhfmFuZH5wdXRzfnRoZW1+aW5+YX52ZWN0b3IufihUaGV+bGFzdH5wYXJ0fm9mfnRoZX5jb2RlfmRpc3BsYXlzfnRoZX5wYXJhbWV0ZXJzLilGJy8lJ2l0YWxpY0dGN0YvRjIvJStleGVjdXRhYmxlR0Y3RjI=</Equation></Text-field>
</Input>
</Group>
<Group labelreference="L3597" drawlabel="true">
<Input>
<Text-field prompt="&gt; " style="Maple Input" layout="Normal"><Equation executable="true" style="2D Input" input-equation="pars := `&lt;,&gt;`(seq(indets(kappa)[i], i = 1 .. nops(indets(kappa)))):" display="LUklbXJvd0c2Iy9JK21vZHVsZW5hbWVHNiJJLFR5cGVzZXR0aW5nR0koX3N5c2xpYkdGJzY1LUkjbWlHRiQ2JVElcGFyc0YnLyUnaXRhbGljR1EldHJ1ZUYnLyUsbWF0aHZhcmlhbnRHUSdpdGFsaWNGJy1JI21vR0YkNi1RKiZjb2xvbmVxO0YnL0YzUSdub3JtYWxGJy8lJmZlbmNlR1EmZmFsc2VGJy8lKnNlcGFyYXRvckdGPS8lKXN0cmV0Y2h5R0Y9LyUqc3ltbWV0cmljR0Y9LyUobGFyZ2VvcEdGPS8lLm1vdmFibGVsaW1pdHNHRj0vJSdhY2NlbnRHRj0vJSdsc3BhY2VHUSwwLjI3Nzc3NzhlbUYnLyUncnNwYWNlR0ZMLUkobWZlbmNlZEdGJDYmLUYjNiUtRiw2JVEkc2VxRidGL0YyLUZQNiQtRiM2LS1GLDYlUSdpbmRldHNGJ0YvRjItRlA2JC1GIzYkLUYsNiVRJmthcHBhRicvRjBGPUY5RjlGOS1GUDYmLUYjNiQtRiw2JVEiaUYnRi9GMkY5RjkvJSVvcGVuR1EiW0YnLyUmY2xvc2VHUSJdRictRjY2LVEiLEYnRjlGOy9GP0YxRkBGQkZERkZGSC9GS1EmMC4wZW1GJy9GTlEsMC4zMzMzMzMzZW1GJ0Zkby1GNjYtUSI9RidGOUY7Rj5GQEZCRkRGRkZIRkpGTS1JI21uR0YkNiRRIjFGJ0Y5LUY2Ni1RIy4uRidGOUY7Rj5GQEZCRkRGRkZIL0ZLUSwwLjIyMjIyMjJlbUYnL0ZORmJwLUYsNiVRJW5vcHNGJ0YvRjItRlA2JC1GIzYmLUYsNiNRIUYnLUYjNiVGZW5GaG5GOUZpcUY5RjlGOUY5RjlGOS9GaG9RJyZsYW5nO0YnL0ZbcFEnJnJhbmc7RictRjY2LVEiOkYnRjlGO0Y+RkBGQkZERkZGSEZKRk0tRjY2LVEifkYnRjlGO0Y+RkBGQkZERkZGSEZhcEZhcS1GLDYlUSpUcmFuc3Bvc2VGJ0YvRjItRlA2JC1GIzYlRistRlA2Ji1GIzYmRmhwRlxxLUZpcDYkUSMxMEYnRjlGOUY5RmdvRmpvRjlGOS1GNjYtUSI7RidGOUY7RmBwRkBGQkZERkZGSEZhcEZNRmhyLUZQNiQtRiM2JUYrLUZQNiYtRiM2Ji1GaXA2JFEjMTFGJ0Y5RlxxLUZpcDYkUSMyMEYnRjlGOUY5RmdvRmpvRjlGOUZmc0Zoci1GUDYkLUYjNiVGKy1GUDYmLUYjNiYtRmlwNiRRIzIxRidGOUZccUZfdUY5RjlGZ29Gam9GOUY5RmZzRmVyLUY2Ni1RIiNGJ0Y5RjtGPkZARkJGREZGRkhGYXBGYXEtRiw2JVFCRmluZH5wYXJhbWV0ZXJzfmFuZH5kaXNwbGF5c350aGVtRidGX29GOS8lK2V4ZWN1dGFibGVHRj1GOQ==">Qyo+SSVwYXJzRzYiLUkkPCw+R0koX3N5c2xpYkdGJTYjLUkkc2VxRyUqcHJvdGVjdGVkRzYkJi1JJ2luZGV0c0dGLDYjSSZrYXBwYUdGJTYjSSJpR0YlL0Y0OyIiIi1JJW5vcHNHRiw2I0YvISIiLUkqVHJhbnNwb3NlR0YlNiMmRiQ2IztGNyIjNUY3LUY9NiMmRiQ2IzsiIzYiIz9GNy1GPTYjJkYkNiM7IiNARk9GNw==</Equation></Text-field>
</Input>
<Output>
<Text-field style="2D Output" layout="Maple Output"><Equation executable="false" style="2D Output" display="LUkobWFjdGlvbkc2Iy9JK21vZHVsZW5hbWVHNiJJLFR5cGVzZXR0aW5nR0koX3N5c2xpYkdGJzYlLUkobWZlbmNlZEdGJDYoLUknbXRhYmxlR0YkNjUtSSRtdHJHRiQ2Ly1JJG10ZEdGJDYoLUklbXN1YkdGJDYlLUkjbWlHRiQ2JVEicEYnLyUnaXRhbGljR1EldHJ1ZUYnLyUsbWF0aHZhcmlhbnRHUSdpdGFsaWNGJy1JJW1yb3dHRiQ2Ji1JI21uR0YkNiRRIjFGJy9GQlEnbm9ybWFsRicvJStmb3JlZ3JvdW5kR1EoWzAsMCwwXUYnLyUpcmVhZG9ubHlHUSZmYWxzZUYnRksvJS9zdWJzY3JpcHRzaGlmdEdRIjBGJy8lKXJvd2FsaWduR1EhRicvJSxjb2x1bW5hbGlnbkdGWC8lK2dyb3VwYWxpZ25HRlgvJShyb3dzcGFuR0ZKLyUrY29sdW1uc3BhbkdGSi1GNTYoLUY4NiVGOi1GRTYmLUZINiRRIjJGJ0ZLRk1GUEZLRlNGVkZZRmVuRmduRmluLUY1NigtRjg2JS1GOzYlUScmIzk2NjtGJy9GP0ZSRkstRkU2LEZHLUkjbW9HRiQ2LVEiLEYnRksvJSZmZW5jZUdGUi8lKnNlcGFyYXRvckdGQC8lKXN0cmV0Y2h5R0ZSLyUqc3ltbWV0cmljR0ZSLyUobGFyZ2VvcEdGUi8lLm1vdmFibGVsaW1pdHNHRlIvJSdhY2NlbnRHRlIvJSdsc3BhY2VHUSYwLjBlbUYnLyUncnNwYWNlR1EsMC4zMzMzMzMzZW1GJ0ZHRl5wRkdGXnBGR0ZNRlBGS0ZTRlZGWUZlbkZnbkZpbi1GNTYoLUY4NiVGaG8tRkU2LEZHRl5wRkdGXnBGR0ZecEZhb0ZNRlBGS0ZTRlZGWUZlbkZnbkZpbi1GNTYoLUY4NiVGaG8tRkU2LEZHRl5wRkdGXnBGYW9GXnBGR0ZNRlBGS0ZTRlZGWUZlbkZnbkZpbi1GNTYoLUY4NiVGaG8tRkU2LEZHRl5wRkdGXnBGYW9GXnBGYW9GTUZQRktGU0ZWRllGZW5GZ25GaW4tRjU2KC1GODYlRmhvLUZFNixGR0ZecEZhb0ZecEZHRl5wRkdGTUZQRktGU0ZWRllGZW5GZ25GaW4tRjU2KC1GODYlRmhvLUZFNixGR0ZecEZhb0ZecEZHRl5wRmFvRk1GUEZLRlNGVkZZRmVuRmduRmluLUY1NigtRjg2JUZoby1GRTYsRkdGXnBGYW9GXnBGYW9GXnBGR0ZNRlBGS0ZTRlZGWUZlbkZnbkZpbi1GNTYoLUY4NiVGaG8tRkU2LEZHRl5wRmFvRl5wRmFvRl5wRmFvRk1GUEZLRlNGVkZZRmVuRmduRmluRlZGWUZlbi8lJmFsaWduR1ElYXhpc0YnL0ZXUSliYXNlbGluZUYnL0ZaUSdjZW50ZXJGJy9GZm5RJ3xmcmxlZnR8aHJGJy8lL2FsaWdubWVudHNjb3BlR0ZALyUsY29sdW1ud2lkdGhHUSVhdXRvRicvJSZ3aWR0aEdGXXUvJStyb3dzcGFjaW5nR1EmMS4wZXhGJy8lLmNvbHVtbnNwYWNpbmdHUSYwLjhlbUYnLyUpcm93bGluZXNHUSVub25lRicvJSxjb2x1bW5saW5lc0dGaHUvJSZmcmFtZUdGaHUvJS1mcmFtZXNwYWNpbmdHUSwwLjRlbX4wLjVleEYnLyUqZXF1YWxyb3dzR0ZSLyUtZXF1YWxjb2x1bW5zR0ZSLyUtZGlzcGxheXN0eWxlR0ZSLyUlc2lkZUdRJnJpZ2h0RicvJTBtaW5sYWJlbHNwYWNpbmdHRmV1RksvSSttc2VtYW50aWNzR0YkUSpSb3dWZWN0b3JGJy8lJW9wZW5HUSJbRicvJSZjbG9zZUdRIl1GJ0Zbdy8lK2FjdGlvbnR5cGVHUS5ydGFibGVhZGRyZXNzRicvJSlydGFibGVpZEdRKzQ1ODI4NDEyODJGJw==">LSZJJ1ZlY3Rvckc2JCUqcHJvdGVjdGVkR0koX3N5c2xpYkc2IjYjSSRyb3dHRig2Iy9JJCVpZEdGKCIrI0dUR2Ul</Equation></Text-field>
</Output>
<Output>
<Text-field style="2D Output" layout="Maple Output"><Equation executable="false" style="2D Output" display="LUkobWFjdGlvbkc2Iy9JK21vZHVsZW5hbWVHNiJJLFR5cGVzZXR0aW5nR0koX3N5c2xpYkdGJzYlLUkobWZlbmNlZEdGJDYoLUknbXRhYmxlR0YkNjUtSSRtdHJHRiQ2Ly1JJG10ZEdGJDYoLUklbXN1YkdGJDYlLUkjbWlHRiQ2JVEnJiM5NjY7RicvJSdpdGFsaWNHUSZmYWxzZUYnLyUsbWF0aHZhcmlhbnRHUSdub3JtYWxGJy1JJW1yb3dHRiQ2LC1JI21uR0YkNiRRIjJGJ0ZBLUkjbW9HRiQ2LVEiLEYnRkEvJSZmZW5jZUdGQC8lKnNlcGFyYXRvckdRJXRydWVGJy8lKXN0cmV0Y2h5R0ZALyUqc3ltbWV0cmljR0ZALyUobGFyZ2VvcEdGQC8lLm1vdmFibGVsaW1pdHNHRkAvJSdhY2NlbnRHRkAvJSdsc3BhY2VHUSYwLjBlbUYnLyUncnNwYWNlR1EsMC4zMzMzMzMzZW1GJy1GSDYkUSIxRidGQUZLRl5vRktGXm8vJStmb3JlZ3JvdW5kR1EoWzAsMCwwXUYnLyUpcmVhZG9ubHlHRkBGQS8lL3N1YnNjcmlwdHNoaWZ0R1EiMEYnLyUpcm93YWxpZ25HUSFGJy8lLGNvbHVtbmFsaWduR0ZbcC8lK2dyb3VwYWxpZ25HRltwLyUocm93c3BhbkdGYG8vJStjb2x1bW5zcGFuR0Zgby1GNTYoLUY4NiVGOi1GRTYsRkdGS0Zeb0ZLRl5vRktGR0Zhb0Zkb0ZBRmZvRmlvRlxwRl5wRmBwRmJwLUY1NigtRjg2JUY6LUZFNixGR0ZLRl5vRktGR0ZLRl5vRmFvRmRvRkFGZm9GaW9GXHBGXnBGYHBGYnAtRjU2KC1GODYlRjotRkU2LEZHRktGXm9GS0ZHRktGR0Zhb0Zkb0ZBRmZvRmlvRlxwRl5wRmBwRmJwLUY1NigtRjg2JUY6LUZFNixGR0ZLRkdGS0Zeb0ZLRl5vRmFvRmRvRkFGZm9GaW9GXHBGXnBGYHBGYnAtRjU2KC1GODYlRjotRkU2LEZHRktGR0ZLRl5vRktGR0Zhb0Zkb0ZBRmZvRmlvRlxwRl5wRmBwRmJwLUY1NigtRjg2JUY6LUZFNixGR0ZLRkdGS0ZHRktGXm9GYW9GZG9GQUZmb0Zpb0ZccEZecEZgcEZicC1GNTYoLUY4NiVGOi1GRTYsRkdGS0ZHRktGR0ZLRkdGYW9GZG9GQUZmb0Zpb0ZccEZecEZgcEZicC1GNTYoLUY4NiUtRjs2JVEkcGlpRicvRj9GUy9GQlEnaXRhbGljRictRkU2KEZeb0ZLRl5vRmFvRmRvRkFGZm9GaW9GXHBGXnBGYHBGYnAtRjU2KC1GODYlRmJzLUZFNihGXm9GS0ZHRmFvRmRvRkFGZm9GaW9GXHBGXnBGYHBGYnBGaW9GXHBGXnAvJSZhbGlnbkdRJWF4aXNGJy9Gam9RKWJhc2VsaW5lRicvRl1wUSdjZW50ZXJGJy9GX3BRJ3xmcmxlZnR8aHJGJy8lL2FsaWdubWVudHNjb3BlR0ZTLyUsY29sdW1ud2lkdGhHUSVhdXRvRicvJSZ3aWR0aEdGXXUvJStyb3dzcGFjaW5nR1EmMS4wZXhGJy8lLmNvbHVtbnNwYWNpbmdHUSYwLjhlbUYnLyUpcm93bGluZXNHUSVub25lRicvJSxjb2x1bW5saW5lc0dGaHUvJSZmcmFtZUdGaHUvJS1mcmFtZXNwYWNpbmdHUSwwLjRlbX4wLjVleEYnLyUqZXF1YWxyb3dzR0ZALyUtZXF1YWxjb2x1bW5zR0ZALyUtZGlzcGxheXN0eWxlR0ZALyUlc2lkZUdRJnJpZ2h0RicvJTBtaW5sYWJlbHNwYWNpbmdHRmV1RkEvSSttc2VtYW50aWNzR0YkUSpSb3dWZWN0b3JGJy8lJW9wZW5HUSJbRicvJSZjbG9zZUdRIl1GJ0Zbdy8lK2FjdGlvbnR5cGVHUS5ydGFibGVhZGRyZXNzRicvJSlydGFibGVpZEdRKzQ1ODI4NDE0MTBGJw==">LSZJJ1ZlY3Rvckc2JCUqcHJvdGVjdGVkR0koX3N5c2xpYkc2IjYjSSRyb3dHRig2Iy9JJCVpZEdGKCIrNTklR2Ul</Equation></Text-field>
</Output>
<Output>
<Text-field style="2D Output" layout="Maple Output"><Equation executable="false" style="2D Output" display="LUkobWFjdGlvbkc2Iy9JK21vZHVsZW5hbWVHNiJJLFR5cGVzZXR0aW5nR0koX3N5c2xpYkdGJzYlLUkobWZlbmNlZEdGJDYoLUknbXRhYmxlR0YkNjUtSSRtdHJHRiQ2Ji1JJG10ZEdGJDYoLUklbXN1YkdGJDYlLUkjbWlHRiQ2JVEkcGlpRicvJSdpdGFsaWNHUSV0cnVlRicvJSxtYXRodmFyaWFudEdRJ2l0YWxpY0YnLUklbXJvd0dGJDYoLUkjbW5HRiQ2JFEiMkYnL0ZCUSdub3JtYWxGJy1JI21vR0YkNi1RIixGJ0ZLLyUmZmVuY2VHUSZmYWxzZUYnLyUqc2VwYXJhdG9yR0ZALyUpc3RyZXRjaHlHRlMvJSpzeW1tZXRyaWNHRlMvJShsYXJnZW9wR0ZTLyUubW92YWJsZWxpbWl0c0dGUy8lJ2FjY2VudEdGUy8lJ2xzcGFjZUdRJjAuMGVtRicvJSdyc3BhY2VHUSwwLjMzMzMzMzNlbUYnLUZINiRRIjFGJ0ZLLyUrZm9yZWdyb3VuZEdRKFswLDAsMF1GJy8lKXJlYWRvbmx5R0ZTRksvJS9zdWJzY3JpcHRzaGlmdEdRIjBGJy8lKXJvd2FsaWduR1EhRicvJSxjb2x1bW5hbGlnbkdGXXAvJStncm91cGFsaWduR0ZdcC8lKHJvd3NwYW5HRmJvLyUrY29sdW1uc3BhbkdGYm9GW3BGXnBGYHAvJSZhbGlnbkdRJWF4aXNGJy9GXHBRKWJhc2VsaW5lRicvRl9wUSdjZW50ZXJGJy9GYXBRJ3xmcmxlZnR8aHJGJy8lL2FsaWdubWVudHNjb3BlR0ZALyUsY29sdW1ud2lkdGhHUSVhdXRvRicvJSZ3aWR0aEdGY3EvJStyb3dzcGFjaW5nR1EmMS4wZXhGJy8lLmNvbHVtbnNwYWNpbmdHUSYwLjhlbUYnLyUpcm93bGluZXNHUSVub25lRicvJSxjb2x1bW5saW5lc0dGXnIvJSZmcmFtZUdGXnIvJS1mcmFtZXNwYWNpbmdHUSwwLjRlbX4wLjVleEYnLyUqZXF1YWxyb3dzR0ZTLyUtZXF1YWxjb2x1bW5zR0ZTLyUtZGlzcGxheXN0eWxlR0ZTLyUlc2lkZUdRJnJpZ2h0RicvJTBtaW5sYWJlbHNwYWNpbmdHRltyRksvSSttc2VtYW50aWNzR0YkUSpSb3dWZWN0b3JGJy8lJW9wZW5HUSJbRicvJSZjbG9zZUdRIl1GJ0Zhcy8lK2FjdGlvbnR5cGVHUS5ydGFibGVhZGRyZXNzRicvJSlydGFibGVpZEdRKzQ1ODI4NDE1MzhGJw==">LSZJJ1ZlY3Rvckc2JCUqcHJvdGVjdGVkR0koX3N5c2xpYkc2IjYjSSRyb3dHRig2Iy9JJCVpZEdGKCIrUTolR2Ul</Equation></Text-field>
</Output>
</Group>
<Group labelreference="L3607" drawlabel="true">
<Input>
<Text-field prompt="&gt; " style="Maple Input" layout="Normal"><Equation executable="true" style="2D Input" input-equation="" display="LUklbXJvd0c2Iy9JK21vZHVsZW5hbWVHNiJJLFR5cGVzZXR0aW5nR0koX3N5c2xpYkdGJzYpLUkjbW9HRiQ2LlEiI0YnLyUrZm9yZWdyb3VuZEdRKlswLDEyOCwwXUYnLyUsbWF0aHZhcmlhbnRHUSdub3JtYWxGJy8lJmZlbmNlR1EmZmFsc2VGJy8lKnNlcGFyYXRvckdGNy8lKXN0cmV0Y2h5R0Y3LyUqc3ltbWV0cmljR0Y3LyUobGFyZ2VvcEdGNy8lLm1vdmFibGVsaW1pdHNHRjcvJSdhY2NlbnRHRjcvJSdsc3BhY2VHUSYwLjBlbUYnLyUncnNwYWNlR0ZGLUkjbWlHRiQ2JlFUU3RlcH4zOn5UaGVufndlfm5lZWR+dG9+ZmluZH50aGV+ZGVyaXZhdGl2ZX5tYXRyaXguRicvJSdpdGFsaWNHRjdGL0YyLUknbXNwYWNlR0YkNiYvJSdoZWlnaHRHUSYwLjBleEYnLyUmd2lkdGhHRkYvJSZkZXB0aEdGVC8lKmxpbmVicmVha0dRKG5ld2xpbmVGJy1GUDYmRlJGVUZXL0ZaUSVhdXRvRidGKy1GSjYmUWpzVGhlfnByb2NlZWR1cmV+RG1hdCh4LHkpfmZpbmRzfnRoZX5kZXJpdmF0aXZlfm1hdHJpeC5+eH5pc35hfnZlY3Rvcn5jb250YWluaW5nfnRoZX5leGhhdXN0aXZlfnN1bW1hcnksfnl+aXN+YX52ZWN0b3J+Y29udGFpbmluZ350aGV+cGFyYW1ldGVycy5GJ0ZNRi9GMkYy">LUklbXJvd0c2Iy9JK21vZHVsZW5hbWVHNiJJLFR5cGVzZXR0aW5nR0koX3N5c2xpYkdGJzYpLUkjbW9HRiQ2LlEiI0YnLyUrZm9yZWdyb3VuZEdRKlswLDEyOCwwXUYnLyUsbWF0aHZhcmlhbnRHUSdub3JtYWxGJy8lJmZlbmNlR1EmZmFsc2VGJy8lKnNlcGFyYXRvckdGNy8lKXN0cmV0Y2h5R0Y3LyUqc3ltbWV0cmljR0Y3LyUobGFyZ2VvcEdGNy8lLm1vdmFibGVsaW1pdHNHRjcvJSdhY2NlbnRHRjcvJSdsc3BhY2VHUSYwLjBlbUYnLyUncnNwYWNlR0ZGLUkjbWlHRiQ2JlFUU3RlcH4zOn5UaGVufndlfm5lZWR+dG9+ZmluZH50aGV+ZGVyaXZhdGl2ZX5tYXRyaXguRicvJSdpdGFsaWNHRjdGL0YyLUknbXNwYWNlR0YkNiYvJSdoZWlnaHRHUSYwLjBleEYnLyUmd2lkdGhHRkYvJSZkZXB0aEdGVC8lKmxpbmVicmVha0dRKG5ld2xpbmVGJy1GUDYmRlJGVUZXL0ZaUSVhdXRvRidGKy1GSjYmUWpzVGhlfnByb2NlZWR1cmV+RG1hdCh4LHkpfmZpbmRzfnRoZX5kZXJpdmF0aXZlfm1hdHJpeC5+eH5pc35hfnZlY3Rvcn5jb250YWluaW5nfnRoZX5leGhhdXN0aXZlfnN1bW1hcnksfnl+aXN+YX52ZWN0b3J+Y29udGFpbmluZ350aGV+cGFyYW1ldGVycy5GJ0ZNRi9GMkYy</Equation><Equation executable="true" style="2D Input" input-equation="" display="LUklbXJvd0c2Iy9JK21vZHVsZW5hbWVHNiJJLFR5cGVzZXR0aW5nR0koX3N5c2xpYkdGJzYlLUkjbWlHRiQ2I1EhRicvJStleGVjdXRhYmxlR1EmZmFsc2VGJy8lLG1hdGh2YXJpYW50R1Enbm9ybWFsRic=">JSFH</Equation></Text-field>
</Input>
</Group>
<Group labelreference="L3596" drawlabel="true">
<Input>
<Text-field prompt="&gt; " style="Maple Input" layout="Normal"><Equation executable="true" style="2D Input" input-equation="D1 := Dmat(kappa, pars):" display="LUklbXJvd0c2Iy9JK21vZHVsZW5hbWVHNiJJLFR5cGVzZXR0aW5nR0koX3N5c2xpYkdGJzYpLUkjbWlHRiQ2JVEjRDFGJy8lJ2l0YWxpY0dRJXRydWVGJy8lLG1hdGh2YXJpYW50R1EnaXRhbGljRictSSNtb0dGJDYtUSomY29sb25lcTtGJy9GM1Enbm9ybWFsRicvJSZmZW5jZUdRJmZhbHNlRicvJSpzZXBhcmF0b3JHRj0vJSlzdHJldGNoeUdGPS8lKnN5bW1ldHJpY0dGPS8lKGxhcmdlb3BHRj0vJS5tb3ZhYmxlbGltaXRzR0Y9LyUnYWNjZW50R0Y9LyUnbHNwYWNlR1EsMC4yNzc3Nzc4ZW1GJy8lJ3JzcGFjZUdGTC1GLDYlUSVEbWF0RidGL0YyLUkobWZlbmNlZEdGJDYkLUYjNiYtRiw2JVEma2FwcGFGJy9GMEY9RjktRjY2LVEiLEYnRjlGOy9GP0YxRkBGQkZERkZGSC9GS1EmMC4wZW1GJy9GTlEsMC4zMzMzMzMzZW1GJy1GLDYlUSVwYXJzRidGL0YyRjlGOS1GNjYtUSI6RidGOUY7Rj5GQEZCRkRGRkZIRkpGTS8lK2V4ZWN1dGFibGVHRj1GOQ==">QyQ+SSNEMUc2Ii1JJURtYXRHRiU2JEkma2FwcGFHRiVJJXBhcnNHRiUhIiI=</Equation></Text-field>
</Input>
</Group>
<Group labelreference="L3598" drawlabel="true">
<Input>
<Text-field prompt="&gt; " style="Maple Input" layout="Normal"><Equation executable="true" style="2D Input" input-equation="" display="LUklbXJvd0c2Iy9JK21vZHVsZW5hbWVHNiJJLFR5cGVzZXR0aW5nR0koX3N5c2xpYkdGJzYmLUkjbW9HRiQ2LVEiI0YnLyUsbWF0aHZhcmlhbnRHUSdub3JtYWxGJy8lJmZlbmNlR1EmZmFsc2VGJy8lKnNlcGFyYXRvckdGNC8lKXN0cmV0Y2h5R0Y0LyUqc3ltbWV0cmljR0Y0LyUobGFyZ2VvcEdGNC8lLm1vdmFibGVsaW1pdHNHRjQvJSdhY2NlbnRHRjQvJSdsc3BhY2VHUSYwLjBlbUYnLyUncnNwYWNlR0ZDLUkjbWlHRiQ2JVFbXmx+SW5+dGhlfmNvZGV+YmVsb3d+cn5pc350aGV+cmFua35vZn50aGV+ZGVyaXZhdGl2ZX5tYXRyaXgsfmNhbGN1bGF0ZWR+dXNpbmd+dGhlfmludGVybmFsfk1hcGxlfnByb2NlZWR1cmV+UmFuay5+cHB+aXN+cX5pc350aGV+bnVtYmVyfm9mfnBhcmFtZXRlcnN+YW5kfmR+aXN+dGhlfmRlZmljZW5jeS5+QX5kZWZpY2VuY3l+b2Z+ZH49fjB+aW5kaWNhdGVzfnRoZX5tb2RlbH5pc35ub3R+cGFyYW1ldGVyfnJlZHVuZGFudC5+QX5kZWZpY2VuY3l+b2Z+ZH4+fjB+aW5kaWNhdGVzfnRoZX5tb2RlbH5pc35wYXJhbXRlcn5yZWR1bmRhbnQuRicvJSdpdGFsaWNHRjRGLy8lK2V4ZWN1dGFibGVHRjRGLw==">NiI=</Equation></Text-field>
</Input>
</Group>
<Group labelreference="L3720" drawlabel="true">
<Input>
<Text-field prompt="&gt; " style="Maple Input" layout="Normal"><Equation executable="true" style="2D Input" input-equation="" display="LUklbXJvd0c2Iy9JK21vZHVsZW5hbWVHNiJJLFR5cGVzZXR0aW5nR0koX3N5c2xpYkdGJzYpLUkjbW9HRiQ2LlEiI0YnLyUrZm9yZWdyb3VuZEdRKlswLDEyOCwwXUYnLyUsbWF0aHZhcmlhbnRHUSdub3JtYWxGJy8lJmZlbmNlR1EmZmFsc2VGJy8lKnNlcGFyYXRvckdGNy8lKXN0cmV0Y2h5R0Y3LyUqc3ltbWV0cmljR0Y3LyUobGFyZ2VvcEdGNy8lLm1vdmFibGVsaW1pdHNHRjcvJSdhY2NlbnRHRjcvJSdsc3BhY2VHUSYwLjBlbUYnLyUncnNwYWNlR0ZGLUkjbWlHRiQ2JlFndX5TdGVwfjQ6fldlfnRoZW5+ZmluZH50aGV+cmFua35vZn50aGV+bW9kZWwsfndoaWNofmdpdmVzfnRoZX5udW1iZXJ+b2Z+ZXN0aW1hYmxlfnBhcmFtZXRlcnMufldlfmNhbn5hbHNvfmNhbGN1bGF0ZX50aGV+ZGVmaWNlbmN5fmFzfnRoZX5udW1iZXJ+b2Z+cGFyYW1ldGVyc35taW51c350aGV+cmFuay5GJy8lJ2l0YWxpY0dGN0YvRjItSSdtc3BhY2VHRiQ2Ji8lJ2hlaWdodEdRJjAuMGV4RicvJSZ3aWR0aEdGRi8lJmRlcHRoR0ZULyUqbGluZWJyZWFrR1EobmV3bGluZUYnRistRko2JlFeXmx+SW5+dGhlfmNvZGV+YmVsb3d+cn5pc350aGV+cmFua35vZn50aGV+ZGVyaXZhdGl2ZX5tYXRyaXgsfmNhbGN1bGF0ZWR+dXNpbmd+dGhlfmludHJpbnNpY35NYXBsZX5wcm9jZWR1cmV+UmFuay5+cHB+aXN+cX5pc350aGV+bnVtYmVyfm9mfnBhcmFtZXRlcnN+YW5kfmR+aXN+dGhlfmRlZmljaWVuY3kufkF+ZGVmaWNpZW5jeX5vZn5kfj1+MH5pbmRpY2F0ZXN+dGhlfm1vZGVsfmlzfm5vdH5wYXJhbWV0ZXJ+cmVkdW5kYW50Ln5BfmRlZmljaWVuY3l+b2Z+ZH4+fjB+aW5kaWNhdGVzfnRoZX5tb2RlbH5pc35wYXJhbXRlcn5yZWR1bmRhbnQuRidGTUYvRjIvJStleGVjdXRhYmxlR0Y3RjI=">LUklbXJvd0c2Iy9JK21vZHVsZW5hbWVHNiJJLFR5cGVzZXR0aW5nR0koX3N5c2xpYkdGJzYpLUkjbW9HRiQ2LlEiI0YnLyUrZm9yZWdyb3VuZEdRKlswLDEyOCwwXUYnLyUsbWF0aHZhcmlhbnRHUSdub3JtYWxGJy8lJmZlbmNlR1EmZmFsc2VGJy8lKnNlcGFyYXRvckdGNy8lKXN0cmV0Y2h5R0Y3LyUqc3ltbWV0cmljR0Y3LyUobGFyZ2VvcEdGNy8lLm1vdmFibGVsaW1pdHNHRjcvJSdhY2NlbnRHRjcvJSdsc3BhY2VHUSYwLjBlbUYnLyUncnNwYWNlR0ZGLUkjbWlHRiQ2JlFndX5TdGVwfjQ6fldlfnRoZW5+ZmluZH50aGV+cmFua35vZn50aGV+bW9kZWwsfndoaWNofmdpdmVzfnRoZX5udW1iZXJ+b2Z+ZXN0aW1hYmxlfnBhcmFtZXRlcnMufldlfmNhbn5hbHNvfmNhbGN1bGF0ZX50aGV+ZGVmaWNlbmN5fmFzfnRoZX5udW1iZXJ+b2Z+cGFyYW1ldGVyc35taW51c350aGV+cmFuay5GJy8lJ2l0YWxpY0dGN0YvRjItSSdtc3BhY2VHRiQ2Ji8lJ2hlaWdodEdRJjAuMGV4RicvJSZ3aWR0aEdGRi8lJmRlcHRoR0ZULyUqbGluZWJyZWFrR1EobmV3bGluZUYnRistRko2JlFeXmx+SW5+dGhlfmNvZGV+YmVsb3d+cn5pc350aGV+cmFua35vZn50aGV+ZGVyaXZhdGl2ZX5tYXRyaXgsfmNhbGN1bGF0ZWR+dXNpbmd+dGhlfmludHJpbnNpY35NYXBsZX5wcm9jZWR1cmV+UmFuay5+cHB+aXN+cX5pc350aGV+bnVtYmVyfm9mfnBhcmFtZXRlcnN+YW5kfmR+aXN+dGhlfmRlZmljaWVuY3kufkF+ZGVmaWNpZW5jeX5vZn5kfj1+MH5pbmRpY2F0ZXN+dGhlfm1vZGVsfmlzfm5vdH5wYXJhbWV0ZXJ+cmVkdW5kYW50Ln5BfmRlZmljaWVuY3l+b2Z+ZH4+fjB+aW5kaWNhdGVzfnRoZX5tb2RlbH5pc35wYXJhbXRlcn5yZWR1bmRhbnQuRidGTUYvRjIvJStleGVjdXRhYmxlR0Y3RjI=</Equation></Text-field>
</Input>
</Group>
<Group labelreference="L3606" drawlabel="true">
<Input>
<Text-field prompt="&gt; " style="Maple Input" layout="Normal"><Equation executable="true" style="2D Input" input-equation="r := Rank(D1);" display="LUklbXJvd0c2Iy9JK21vZHVsZW5hbWVHNiJJLFR5cGVzZXR0aW5nR0koX3N5c2xpYkdGJzY1LUkjbWlHRiQ2JVEickYnLyUnaXRhbGljR1EldHJ1ZUYnLyUsbWF0aHZhcmlhbnRHUSdpdGFsaWNGJy1JI21vR0YkNi1RKiZjb2xvbmVxO0YnL0YzUSdub3JtYWxGJy8lJmZlbmNlR1EmZmFsc2VGJy8lKnNlcGFyYXRvckdGPS8lKXN0cmV0Y2h5R0Y9LyUqc3ltbWV0cmljR0Y9LyUobGFyZ2VvcEdGPS8lLm1vdmFibGVsaW1pdHNHRj0vJSdhY2NlbnRHRj0vJSdsc3BhY2VHUSwwLjI3Nzc3NzhlbUYnLyUncnNwYWNlR0ZMLUYsNiVRJVJhbmtGJ0YvRjItSShtZmVuY2VkR0YkNiQtRiM2JS1GLDYlUSNEMUYnRi9GMi8lK2V4ZWN1dGFibGVHRj1GOUY5LUY2Ni1RIjtGJ0Y5RjsvRj9GMUZARkJGREZGRkgvRktRJjAuMGVtRidGTS1GLDYlUSNwcEYnRi9GMkY1LUYsNiVRKkRpbWVuc2lvbkYnRi9GMi1GUzYkLUYjNiUtRiw2JVElcGFyc0YnRi9GMkZaRjlGOUZmbi1GLDYlUSJkRidGL0YyRjVGX29GYm8tRjY2LVEoJm1pbnVzO0YnRjlGO0Y+RkBGQkZERkZGSC9GS1EsMC4yMjIyMjIyZW1GJy9GTkZgcEYrRmZuRlpGOQ==">Qyg+SSJyRzYiLUklUmFua0dGJTYjSSNEMUdGJSIiIj5JI3BwR0YlLUkqRGltZW5zaW9uR0YlNiNJJXBhcnNHRiVGKj5JImRHRiUsJkYtRipGJCEiIkYq</Equation></Text-field>
</Input>
<Output>
<Text-field style="2D Output" layout="Maple Output"><Equation executable="false" style="2D Output" display="LUklbXJvd0c2Iy9JK21vZHVsZW5hbWVHNiJJLFR5cGVzZXR0aW5nR0koX3N5c2xpYkdGJzYoLUkjbWlHRiQ2JVEickYnLyUnaXRhbGljR1EldHJ1ZUYnLyUsbWF0aHZhcmlhbnRHUSdpdGFsaWNGJy1JI21vR0YkNi1RIzo9RicvRjNRJ25vcm1hbEYnLyUmZmVuY2VHUSZmYWxzZUYnLyUqc2VwYXJhdG9yR0Y9LyUpc3RyZXRjaHlHRj0vJSpzeW1tZXRyaWNHRj0vJShsYXJnZW9wR0Y9LyUubW92YWJsZWxpbWl0c0dGPS8lJ2FjY2VudEdGPS8lJ2xzcGFjZUdRLDAuMjc3Nzc3OGVtRicvJSdyc3BhY2VHRkwtSSNtbkdGJDYkUSMxN0YnRjkvJStmb3JlZ3JvdW5kR1EoWzAsMCwwXUYnLyUpcmVhZG9ubHlHRj1GOQ==">IiM8</Equation></Text-field>
</Output>
<Output>
<Text-field style="2D Output" layout="Maple Output"><Equation executable="false" style="2D Output" display="LUklbXJvd0c2Iy9JK21vZHVsZW5hbWVHNiJJLFR5cGVzZXR0aW5nR0koX3N5c2xpYkdGJzYoLUkjbWlHRiQ2JVEjcHBGJy8lJ2l0YWxpY0dRJXRydWVGJy8lLG1hdGh2YXJpYW50R1EnaXRhbGljRictSSNtb0dGJDYtUSM6PUYnL0YzUSdub3JtYWxGJy8lJmZlbmNlR1EmZmFsc2VGJy8lKnNlcGFyYXRvckdGPS8lKXN0cmV0Y2h5R0Y9LyUqc3ltbWV0cmljR0Y9LyUobGFyZ2VvcEdGPS8lLm1vdmFibGVsaW1pdHNHRj0vJSdhY2NlbnRHRj0vJSdsc3BhY2VHUSwwLjI3Nzc3NzhlbUYnLyUncnNwYWNlR0ZMLUkjbW5HRiQ2JFEjMjFGJ0Y5LyUrZm9yZWdyb3VuZEdRKFswLDAsMF1GJy8lKXJlYWRvbmx5R0Y9Rjk=">IiNA</Equation></Text-field>
</Output>
<Output>
<Text-field style="2D Output" layout="Maple Output"><Equation executable="false" style="2D Output" display="LUklbXJvd0c2Iy9JK21vZHVsZW5hbWVHNiJJLFR5cGVzZXR0aW5nR0koX3N5c2xpYkdGJzYoLUkjbWlHRiQ2JVEiZEYnLyUnaXRhbGljR1EldHJ1ZUYnLyUsbWF0aHZhcmlhbnRHUSdpdGFsaWNGJy1JI21vR0YkNi1RIzo9RicvRjNRJ25vcm1hbEYnLyUmZmVuY2VHUSZmYWxzZUYnLyUqc2VwYXJhdG9yR0Y9LyUpc3RyZXRjaHlHRj0vJSpzeW1tZXRyaWNHRj0vJShsYXJnZW9wR0Y9LyUubW92YWJsZWxpbWl0c0dGPS8lJ2FjY2VudEdGPS8lJ2xzcGFjZUdRLDAuMjc3Nzc3OGVtRicvJSdyc3BhY2VHRkwtSSNtbkdGJDYkUSI0RidGOS8lK2ZvcmVncm91bmRHUShbMCwwLDBdRicvJSlyZWFkb25seUdGPUY5">IiIl</Equation></Text-field>
</Output>
</Group>
<Group labelreference="L3600" drawlabel="true">
<Input>
<Text-field prompt="&gt; " style="Maple Input" layout="Normal"><Equation executable="true" style="2D Input" input-equation="" display="LUklbXJvd0c2Iy9JK21vZHVsZW5hbWVHNiJJLFR5cGVzZXR0aW5nR0koX3N5c2xpYkdGJzYmLUkjbW9HRiQ2LVEiI0YnLyUsbWF0aHZhcmlhbnRHUSdub3JtYWxGJy8lJmZlbmNlR1EmZmFsc2VGJy8lKnNlcGFyYXRvckdGNC8lKXN0cmV0Y2h5R0Y0LyUqc3ltbWV0cmljR0Y0LyUobGFyZ2VvcEdGNC8lLm1vdmFibGVsaW1pdHNHRjQvJSdhY2NlbnRHRjQvJSdsc3BhY2VHUSYwLjBlbUYnLyUncnNwYWNlR0ZDLUkjbWlHRiQ2JVFUVGhpc35tb2RlbH5pc35wYXJhbWV0ZXJ+cmVkdW5kYW50fndpdGh+ZGVmaWNpZW5jeX40RicvJSdpdGFsaWNHRjRGLy8lK2V4ZWN1dGFibGVHRjRGLw==">LUklbXJvd0c2Iy9JK21vZHVsZW5hbWVHNiJJLFR5cGVzZXR0aW5nR0koX3N5c2xpYkdGJzYmLUkjbW9HRiQ2LVEiI0YnLyUsbWF0aHZhcmlhbnRHUSdub3JtYWxGJy8lJmZlbmNlR1EmZmFsc2VGJy8lKnNlcGFyYXRvckdGNC8lKXN0cmV0Y2h5R0Y0LyUqc3ltbWV0cmljR0Y0LyUobGFyZ2VvcEdGNC8lLm1vdmFibGVsaW1pdHNHRjQvJSdhY2NlbnRHRjQvJSdsc3BhY2VHUSYwLjBlbUYnLyUncnNwYWNlR0ZDLUkjbWlHRiQ2JVFUVGhpc35tb2RlbH5pc35wYXJhbWV0ZXJ+cmVkdW5kYW50fndpdGh+ZGVmaWNpZW5jeX40RicvJSdpdGFsaWNHRjRGLy8lK2V4ZWN1dGFibGVHRjRGLw==</Equation></Text-field>
</Input>
</Group>
<Group labelreference="L3656" drawlabel="true">
<Input>
<Text-field prompt="&gt; " style="Maple Input" layout="Normal"><Equation executable="true" style="2D Input" input-equation="" display="LUklbXJvd0c2Iy9JK21vZHVsZW5hbWVHNiJJLFR5cGVzZXR0aW5nR0koX3N5c2xpYkdGJzY7LUkjbW9HRiQ2LlEiI0YnLyUrZm9yZWdyb3VuZEdRKlswLDEyOCwwXUYnLyUsbWF0aHZhcmlhbnRHUSdub3JtYWxGJy8lJmZlbmNlR1EmZmFsc2VGJy8lKnNlcGFyYXRvckdGNy8lKXN0cmV0Y2h5R0Y3LyUqc3ltbWV0cmljR0Y3LyUobGFyZ2VvcEdGNy8lLm1vdmFibGVsaW1pdHNHRjcvJSdhY2NlbnRHRjcvJSdsc3BhY2VHUSYwLjBlbUYnLyUncnNwYWNlR0ZGLUkjbWlHRiQ2JlFfclN0ZXB+NTp+SW5+YX5wYXJhbWV0ZXJ+cmVkdW5kYW50fm1vZGVsfndlfmNhbn5maW5kfnRoZX5lc3RpbWFibGV+cGFyYW1ldGVyfmNvbWJpbmF0aW9uc351c2luZ350aGV+cHJvY2VlZHVyZX5Fc3RwYXJzRicvJSdpdGFsaWNHRjdGL0YyLUkobWZlbmNlZEdGJDYlLUYjNictRko2JlEjRDFGJ0ZNRi9GMi1GLDYuUSIsRidGL0YyRjUvRjlRJXRydWVGJ0Y6RjxGPkZARkJGRC9GSFEsMC4zMzMzMzMzZW1GJy1GSjYmUSVwYXJzRidGTUYvRjJGL0YyRi9GMkZXLUYsNi5RIn5GJ0YvRjJGNUY4RjpGPEY+RkBGQkZERkctRiw2L1EkZm9yRicvJSVib2xkR0Y3Ri9GMkY1RjhGOkY8Rj5GQEZCRkRGR0Zbby1GSjYmUSJhRidGTUYvRjJGW28tRko2JlErZGVyaXZhdGl2ZUYnRk1GL0YyRltvLUZKNiZRJ21hdHJpeEYnRk1GL0YyRltvRlRGW28tRiw2L1EkYW5kRidGYW9GL0YyRjVGOEY6RjxGPkZARkJGREZHRltvLUZKNiZRKnBhcmFtZXRlckYnRk1GL0YyRltvLUZKNiZRKHZlY3RvcnNGJ0ZNRi9GMkZbb0ZobkYvLyUrZXhlY3V0YWJsZUdGN0Yy">LUklbXJvd0c2Iy9JK21vZHVsZW5hbWVHNiJJLFR5cGVzZXR0aW5nR0koX3N5c2xpYkdGJzY7LUkjbW9HRiQ2LlEiI0YnLyUrZm9yZWdyb3VuZEdRKlswLDEyOCwwXUYnLyUsbWF0aHZhcmlhbnRHUSdub3JtYWxGJy8lJmZlbmNlR1EmZmFsc2VGJy8lKnNlcGFyYXRvckdGNy8lKXN0cmV0Y2h5R0Y3LyUqc3ltbWV0cmljR0Y3LyUobGFyZ2VvcEdGNy8lLm1vdmFibGVsaW1pdHNHRjcvJSdhY2NlbnRHRjcvJSdsc3BhY2VHUSYwLjBlbUYnLyUncnNwYWNlR0ZGLUkjbWlHRiQ2JlFfclN0ZXB+NTp+SW5+YX5wYXJhbWV0ZXJ+cmVkdW5kYW50fm1vZGVsfndlfmNhbn5maW5kfnRoZX5lc3RpbWFibGV+cGFyYW1ldGVyfmNvbWJpbmF0aW9uc351c2luZ350aGV+cHJvY2VlZHVyZX5Fc3RwYXJzRicvJSdpdGFsaWNHRjdGL0YyLUkobWZlbmNlZEdGJDYlLUYjNictRko2JlEjRDFGJ0ZNRi9GMi1GLDYuUSIsRidGL0YyRjUvRjlRJXRydWVGJ0Y6RjxGPkZARkJGRC9GSFEsMC4zMzMzMzMzZW1GJy1GSjYmUSVwYXJzRidGTUYvRjJGL0YyRi9GMkZXLUYsNi5RIn5GJ0YvRjJGNUY4RjpGPEY+RkBGQkZERkctRiw2L1EkZm9yRicvJSVib2xkR0Y3Ri9GMkY1RjhGOkY8Rj5GQEZCRkRGR0Zbby1GSjYmUSJhRidGTUYvRjJGW28tRko2JlErZGVyaXZhdGl2ZUYnRk1GL0YyRltvLUZKNiZRJ21hdHJpeEYnRk1GL0YyRltvRlRGW28tRiw2L1EkYW5kRidGYW9GL0YyRjVGOEY6RjxGPkZARkJGREZHRltvLUZKNiZRKnBhcmFtZXRlckYnRk1GL0YyRltvLUZKNiZRKHZlY3RvcnNGJ0ZNRi9GMkZbb0ZobkYvLyUrZXhlY3V0YWJsZUdGN0Yy</Equation></Text-field>
</Input>
</Group>
<Group labelreference="L3581" drawlabel="true">
<Input>
<Text-field prompt="&gt; " style="Maple Input" layout="Normal"><Equation executable="true" style="2D Input" input-equation="Estpars(D1, pars)" display="LUklbXJvd0c2Iy9JK21vZHVsZW5hbWVHNiJJLFR5cGVzZXR0aW5nR0koX3N5c2xpYkdGJzYnLUkjbWlHRiQ2I1EhRictRiM2JS1GLDYlUShFc3RwYXJzRicvJSdpdGFsaWNHUSV0cnVlRicvJSxtYXRodmFyaWFudEdRJ2l0YWxpY0YnLUkobWZlbmNlZEdGJDYkLUYjNiYtRiw2JVEjRDFGJ0Y0RjctSSNtb0dGJDYtUSIsRicvRjhRJ25vcm1hbEYnLyUmZmVuY2VHUSZmYWxzZUYnLyUqc2VwYXJhdG9yR0Y2LyUpc3RyZXRjaHlHRkovJSpzeW1tZXRyaWNHRkovJShsYXJnZW9wR0ZKLyUubW92YWJsZWxpbWl0c0dGSi8lJ2FjY2VudEdGSi8lJ2xzcGFjZUdRJjAuMGVtRicvJSdyc3BhY2VHUSwwLjMzMzMzMzNlbUYnLUYsNiVRJXBhcnNGJ0Y0RjdGRkZGRkZGKy8lK2V4ZWN1dGFibGVHRkpGRg==">LUkoRXN0cGFyc0c2IjYkSSNEMUdGJEklcGFyc0dGJA==</Equation></Text-field>
</Input>
<Output>
<Text-field style="2D Output" layout="Maple Output"><Equation executable="false" style="2D Output" display="LUkobWZlbmNlZEc2Iy9JK21vZHVsZW5hbWVHNiJJLFR5cGVzZXR0aW5nR0koX3N5c2xpYkdGJzYmLUklbXJvd0dGJDYmLUYsNigtRiw2KC1JI21pR0YkNiVRImZGJy8lJ2l0YWxpY0dRJXRydWVGJy8lLG1hdGh2YXJpYW50R1EnaXRhbGljRictSSNtb0dGJDYtUTAmQXBwbHlGdW5jdGlvbjtGJy9GOlEnbm9ybWFsRicvJSZmZW5jZUdRJmZhbHNlRicvJSpzZXBhcmF0b3JHRkQvJSlzdHJldGNoeUdGRC8lKnN5bW1ldHJpY0dGRC8lKGxhcmdlb3BHRkQvJS5tb3ZhYmxlbGltaXRzR0ZELyUnYWNjZW50R0ZELyUnbHNwYWNlR1EmMC4wZW1GJy8lJ3JzcGFjZUdGUy1GIzYkLUYsNk4tSSVtc3ViR0YkNiUtRjM2JVEicEYnRjZGOS1GLDYmLUkjbW5HRiQ2JFEiMUYnRkAvJStmb3JlZ3JvdW5kR1EoWzAsMCwwXUYnLyUpcmVhZG9ubHlHRkRGQC8lL3N1YnNjcmlwdHNoaWZ0R1EiMEYnLUY9Ni1RIixGJ0ZARkIvRkZGOEZHRklGS0ZNRk9GUS9GVVEsMC4zMzMzMzMzZW1GJy1GZW42JUZnbi1GLDYmLUZdbzYkUSIyRidGQEZgb0Zjb0ZARmVvRmhvLUZlbjYlLUYzNiVRJyYjOTY2O0YnL0Y3RkRGQC1GLDYsRlxvRmhvRlxvRmhvRlxvRmhvRlxvRmBvRmNvRkBGZW9GaG8tRmVuNiVGZ3AtRiw2LEZcb0Zob0Zcb0Zob0Zcb0Zob0ZicEZgb0Zjb0ZARmVvRmhvLUZlbjYlRmdwLUYsNixGXG9GaG9GXG9GaG9GYnBGaG9GXG9GYG9GY29GQEZlb0Zoby1GZW42JUZncC1GLDYsRlxvRmhvRlxvRmhvRmJwRmhvRmJwRmBvRmNvRkBGZW9GaG8tRmVuNiVGZ3AtRiw2LEZcb0Zob0ZicEZob0Zcb0Zob0Zcb0Zgb0Zjb0ZARmVvRmhvLUZlbjYlRmdwLUYsNixGXG9GaG9GYnBGaG9GXG9GaG9GYnBGYG9GY29GQEZlb0Zoby1GZW42JUZncC1GLDYsRlxvRmhvRmJwRmhvRmJwRmhvRlxvRmBvRmNvRkBGZW9GaG8tRmVuNiVGZ3AtRiw2LEZcb0Zob0ZicEZob0ZicEZob0ZicEZgb0Zjb0ZARmVvRmhvLUZlbjYlRmdwLUYsNixGYnBGaG9GXG9GaG9GXG9GaG9GXG9GYG9GY29GQEZlb0Zoby1GZW42JUZncC1GLDYsRmJwRmhvRlxvRmhvRlxvRmhvRmJwRmBvRmNvRkBGZW9GaG8tRmVuNiVGZ3AtRiw2LEZicEZob0Zcb0Zob0ZicEZob0Zcb0Zgb0Zjb0ZARmVvRmhvLUZlbjYlRmdwLUYsNixGYnBGaG9GXG9GaG9GYnBGaG9GYnBGYG9GY29GQEZlb0Zoby1GZW42JUZncC1GLDYsRmJwRmhvRmJwRmhvRlxvRmhvRlxvRmBvRmNvRkBGZW9GaG8tRmVuNiVGZ3AtRiw2LEZicEZob0ZicEZob0Zcb0Zob0ZicEZgb0Zjb0ZARmVvRmhvLUZlbjYlRmdwLUYsNixGYnBGaG9GYnBGaG9GYnBGaG9GXG9GYG9GY29GQEZlb0Zoby1GZW42JUZncC1GLDYsRmJwRmhvRmJwRmhvRmJwRmhvRmJwRmBvRmNvRkBGZW9GaG8tRmVuNiUtRjM2JVEkcGlpRidGNkY5LUYsNihGXG9GaG9GXG9GYG9GY29GQEZlb0Zoby1GZW42JUZbdS1GLDYoRlxvRmhvRmJwRmBvRmNvRkBGZW9GaG8tRmVuNiVGW3UtRiw2KEZicEZob0Zcb0Zgb0Zjb0ZARmVvRmBvRmNvRkBGQEZgb0Zjb0ZALUY9Ni1RIj1GJ0ZARkJGRUZHRklGS0ZNRk8vRlJRLDAuMjc3Nzc3OGVtRicvRlVGXHYtRiw2KC1GMzYlUSRfRjFGJ0Y2RjlGPC1GIzYkLUYsNkZGWkZob0ZecEZob0ZdcUZob0ZlcUZob0ZdckZob0ZlckZob0Zdc0Zob0Zlc0Zob0ZddEZob0ZldEZob0ZpdEZob0ZgdUZob0ZkdUZoby1JJm1mcmFjR0YkNigtRiw2Ji1GLDYmLUYsNiYtRiM2JC1GLDYrLUY9Ni1RKiZ1bWludXMwO0YnRkBGQkZFRkdGSUZLRk1GTy9GUlEsMC4yMjIyMjIyZW1GJy9GVUZod0Zcby1GPTYtUSIrRidGQEZCRkVGR0ZJRktGTUZPRmd3Rml3Rml0Rmp3RmB1Rmp3RmR1RkBGQC1GPTYtUTEmSW52aXNpYmxlVGltZXM7RidGQEZCRkVGR0ZJRktGTUZPRlFGVEZhdEZALUY9Ni1RKCZtaW51cztGJ0ZARkJGRUZHRklGS0ZNRk9GZ3dGaXctRiw2JkZgdUZdeEZhckZARkBGYG9GY29GQC1GLDYmRmJ3RmBvRmNvRkAvJS5saW5ldGhpY2tuZXNzR0Zfby8lK2Rlbm9tYWxpZ25HUSdjZW50ZXJGJy8lKW51bWFsaWduR0ZbeS8lKWJldmVsbGVkR0ZERmhvLUZodjYoLUYsNiYtRiw2Ji1GLDYmRmB3Rl14RmlzRkBGYHgtRiw2JkZgdUZdeEZpcUZARkBGYG9GY29GQEZleEZneEZpeEZceUZeeUZoby1GaHY2KC1GLDYmLUYsNiYtRiw2JkZpdEZdeEZhcUZARmp3LUYsNiZGZHVGXXhGYXNGQEZARmBvRmNvRkAtRiw2JkZkdUZgb0Zjb0ZARmd4Rml4Rlx5Rl55RmhvLUZodjYoLUYsNiYtRiw2Ji1GLDYmRml0Rl14RmVwRkBGanctRiw2JkZkdUZdeEZpckZARkBGYG9GY29GQEZkekZneEZpeEZceUZeeUZgb0Zjb0ZARkBGYG9GY29GQEZgb0Zjb0ZARmBvRmNvRkBGQC8lJW9wZW5HUSJ8ZnJGJy8lJmNsb3NlR1EifGhyRic=">PCMvLUkiZkc2IjY3JkkicEc2IjYjIiIiJkkicEc2IjYjIiIjJkkkcGhpRzYiNiYiIiIiIiIiIiIiIiImSSRwaGlHNiI2JiIiIiIiIiIiIiIiIyZJJHBoaUc2IjYmIiIiIiIiIiIjIiIiJkkkcGhpRzYiNiYiIiIiIiIiIiMiIiMmSSRwaGlHNiI2JiIiIiIiIyIiIiIiIiZJJHBoaUc2IjYmIiIiIiIjIiIiIiIjJkkkcGhpRzYiNiYiIiIiIiMiIiMiIiImSSRwaGlHNiI2JiIiIiIiIyIiIyIiIyZJJHBoaUc2IjYmIiIjIiIiIiIiIiIiJkkkcGhpRzYiNiYiIiMiIiIiIiIiIiMmSSRwaGlHNiI2JiIiIyIiIiIiIyIiIiZJJHBoaUc2IjYmIiIjIiIiIiIjIiIjJkkkcGhpRzYiNiYiIiMiIiMiIiIiIiImSSRwaGlHNiI2JiIiIyIiIyIiIiIiIyZJJHBoaUc2IjYmIiIjIiIjIiIjIiIiJkkkcGhpRzYiNiYiIiMiIiMiIiMiIiMmSSRwaWlHNiI2JCIiIiIiIiZJJHBpaUc2IjYkIiIiIiIjJkkkcGlpRzYiNiQiIiMiIiItSSRfRjFHNiI2MyZJInBHNiI2IyIiIiZJInBHNiI2IyIiIyZJJHBoaUc2IjYmIiIiIiIiIiIiIiIjJkkkcGhpRzYiNiYiIiIiIiIiIiMiIiMmSSRwaGlHNiI2JiIiIiIiIyIiIiIiIyZJJHBoaUc2IjYmIiIiIiIjIiIjIiIjJkkkcGhpRzYiNiYiIiMiIiIiIiIiIiMmSSRwaGlHNiI2JiIiIyIiIiIiIyIiIyZJJHBoaUc2IjYmIiIjIiIjIiIiIiIjJkkkcGhpRzYiNiYiIiMiIiMiIiMiIiMmSSRwaWlHNiI2JCIiIiIiIiZJJHBpaUc2IjYkIiIiIiIjJkkkcGlpRzYiNiQiIiMiIiIqJiwmKiYsKiEiIiIiIiZJJHBpaUc2IjYkIiIiIiIiIiIiJkkkcGlpRzYiNiQiIiIiIiMiIiImSSRwaWlHNiI2JCIiIyIiIiIiIiIiIiZJJHBoaUc2IjYmIiIjIiIjIiIjIiIiIiIiIiIiKiYmSSRwaWlHNiI2JCIiIiIiIyIiIiZJJHBoaUc2IjYmIiIiIiIjIiIjIiIiIiIiISIiIiIiLCohIiIiIiImSSRwaWlHNiI2JCIiIiIiIiIiIiZJJHBpaUc2IjYkIiIiIiIjIiIiJkkkcGlpRzYiNiQiIiMiIiIiIiIhIiIqJiwmKiYsKiEiIiIiIiZJJHBpaUc2IjYkIiIiIiIiIiIiJkkkcGlpRzYiNiQiIiIiIiMiIiImSSRwaWlHNiI2JCIiIyIiIiIiIiIiIiZJJHBoaUc2IjYmIiIjIiIjIiIiIiIiIiIiIiIiKiYmSSRwaWlHNiI2JCIiIiIiIyIiIiZJJHBoaUc2IjYmIiIiIiIjIiIiIiIiIiIiISIiIiIiLCohIiIiIiImSSRwaWlHNiI2JCIiIiIiIiIiIiZJJHBpaUc2IjYkIiIiIiIjIiIiJkkkcGlpRzYiNiQiIiMiIiIiIiIhIiIqJiwmKiYmSSRwaWlHNiI2JCIiIiIiIiIiIiZJJHBoaUc2IjYmIiIiIiIiIiIjIiIiIiIiIiIiKiYmSSRwaWlHNiI2JCIiIyIiIiIiIiZJJHBoaUc2IjYmIiIjIiIiIiIjIiIiIiIiIiIiIiIiJkkkcGlpRzYiNiQiIiMiIiIhIiIqJiwmKiYmSSRwaWlHNiI2JCIiIiIiIiIiIiZJJHBoaUc2IjYmIiIiIiIiIiIiIiIiIiIiIiIiKiYmSSRwaWlHNiI2JCIiIyIiIiIiIiZJJHBoaUc2IjYmIiIjIiIiIiIiIiIiIiIiIiIiIiIiJkkkcGlpRzYiNiQiIiMiIiIhIiI=</Equation></Text-field>
</Output>
</Group>
<Group labelreference="L3721" drawlabel="true">
<Input>
<Text-field prompt="&gt; " style="Maple Input" layout="Normal"><Equation executable="true" style="2D Input" input-equation="" display="LUklbXJvd0c2Iy9JK21vZHVsZW5hbWVHNiJJLFR5cGVzZXR0aW5nR0koX3N5c2xpYkdGJzYzLUkjbW9HRiQ2LlEiI0YnLyUrZm9yZWdyb3VuZEdRKlswLDEyOCwwXUYnLyUsbWF0aHZhcmlhbnRHUSdub3JtYWxGJy8lJmZlbmNlR1EmZmFsc2VGJy8lKnNlcGFyYXRvckdGNy8lKXN0cmV0Y2h5R0Y3LyUqc3ltbWV0cmljR0Y3LyUobGFyZ2VvcEdGNy8lLm1vdmFibGVsaW1pdHNHRjcvJSdhY2NlbnRHRjcvJSdsc3BhY2VHUSYwLjBlbUYnLyUncnNwYWNlR0ZGLUkjbWlHRiQ2JlFkc1N0ZXB+Njp+VG9+Z2VuZXJhbGlzZX5yZXN1bHRzfmZvcn5wYXJhbWV0ZXJ+cmVkdW5kYW50fm1vZGVsc353ZX5maXJzdH5uZWVkfnRvfnJlcGFyYW1ldGVyaXNlfnVzaW5nfnRoZX5lc3RpbWFibGV+cGFyYW1ldGVyfmNvbWJpbmF0aW9ucy5+RicvJSdpdGFsaWNHRjdGL0YyLUknbXNwYWNlR0YkNiYvJSdoZWlnaHRHUSYwLjBleEYnLyUmd2lkdGhHRkYvJSZkZXB0aEdGVC8lKmxpbmVicmVha0dRKG5ld2xpbmVGJy1GLDYuUSJ+RidGL0YyRjVGOEY6RjxGPkZARkJGREZHRistSSVtc3ViR0YkNiUtRko2JlEpV2V+c2V0fmdGJ0ZNRi9GMi1GIzYlLUkjbW5HRiQ2JVEiMUYnRi9GMkYvRjIvJS9zdWJzY3JpcHRzaGlmdEdRIjBGJy1GSjYjUSFGJy1GUDYmRlJGVUZXL0ZaUSVhdXRvRictRiw2LlEiPUYnRi9GMkY1RjhGOkY8Rj5GQEZCL0ZFUSwwLjI3Nzc3NzhlbUYnL0ZIRmNwLUkmbWZyYWNHRiQ2KS1GIzYoLUYjNiotRiM2Ki1JKG1mZW5jZWRHRiQ2JS1GIzYvLUYsNi5RKiZ1bWludXMwO0YnRi9GMkY1RjhGOkY8Rj5GQEZCL0ZFUSwwLjIyMjIyMjJlbUYnL0ZIRmdxRmFvLUYsNi5RIitGJ0YvRjJGNUY4RjpGPEY+RkBGQkZmcUZocS1Gam42JS1GSjYmUSRwaWlGJ0ZNRi9GMi1GIzYqRmFvLUYsNi5RIixGJ0YvRjJGNS9GOVEldHJ1ZUYnRjpGPEY+RkBGQkZEL0ZIUSwwLjMzMzMzMzNlbUYnRmFvRi8vJStleGVjdXRhYmxlR0Y3LyUpcmVhZG9ubHlHRmdyLyUwZm9udF9zdHlsZV9uYW1lR1EqMkR+T3V0cHV0RidGMkZlb0ZpcS1Gam42JUZeci1GIzYqRmFvRmNyLUZibzYlUSIyRidGL0YyRi9GanJGXHNGXnNGMkZlb0ZpcS1Gam42JUZeci1GIzYqRmVzRmNyRmFvRi9GanJGXHNGXnNGMkZlb0YvRmpyRlxzRl5zRjJGL0YyLUYsNi1RMSZJbnZpc2libGVUaW1lcztGJ0YyRjVGOEY6RjxGPkZARkJGREZHLUZqbjYlLUZKNiZRJiZwaGk7RidGTUYvRjItRiM2LkZlc0ZjckZlc0ZjckZhb0ZjckZhb0YvRmpyRlxzRl5zRjJGZW9GL0ZqckZcc0Zec0YyLUYsNi5RKCZtaW51cztGJ0YvRjJGNUY4RjpGPEY+RkBGQkZmcUZocS1GIzYqRmFzRlx0LUZqbjYlRmF0LUYjNi5GYW9GY3JGZXNGY3JGYW9GY3JGYW9GL0ZqckZcc0Zec0YyRmVvRi9GanJGXHNGXnNGMkYvRmpyRlxzRl5zRjJGL0ZqckZcc0Zec0YyLUYjNigtRiM2L0ZjcUZhb0ZpcUZcckZpcUZhc0ZpcS1Gam42JUZeci1GIzYrRmVzRmNyRmFvRmZuRi9GanJGXHNGXnNGMkZlb0YvRmpyRlxzRl5zRjJGL0ZqckZcc0Zec0YyLyUubGluZXRoaWNrbmVzc0dGZG8vJStkZW5vbWFsaWduR1EnY2VudGVyRicvJSludW1hbGlnbkdGW3YvJSliZXZlbGxlZEdGN0YvRmZuLUZKNiZRJGV0Y0YnRk1GL0YyLUYsNi5RIy4uRidGL0YyRjVGOEY6RjxGPkZARkJGZnFGRy1GLDYuUSIuRidGL0YyRjVGOEY6RjxGPkZARkJGREZHRi9GanJGMg==">LUklbXJvd0c2Iy9JK21vZHVsZW5hbWVHNiJJLFR5cGVzZXR0aW5nR0koX3N5c2xpYkdGJzYzLUkjbW9HRiQ2LlEiI0YnLyUrZm9yZWdyb3VuZEdRKlswLDEyOCwwXUYnLyUsbWF0aHZhcmlhbnRHUSdub3JtYWxGJy8lJmZlbmNlR1EmZmFsc2VGJy8lKnNlcGFyYXRvckdGNy8lKXN0cmV0Y2h5R0Y3LyUqc3ltbWV0cmljR0Y3LyUobGFyZ2VvcEdGNy8lLm1vdmFibGVsaW1pdHNHRjcvJSdhY2NlbnRHRjcvJSdsc3BhY2VHUSYwLjBlbUYnLyUncnNwYWNlR0ZGLUkjbWlHRiQ2JlFkc1N0ZXB+Njp+VG9+Z2VuZXJhbGlzZX5yZXN1bHRzfmZvcn5wYXJhbWV0ZXJ+cmVkdW5kYW50fm1vZGVsc353ZX5maXJzdH5uZWVkfnRvfnJlcGFyYW1ldGVyaXNlfnVzaW5nfnRoZX5lc3RpbWFibGV+cGFyYW1ldGVyfmNvbWJpbmF0aW9ucy5+RicvJSdpdGFsaWNHRjdGL0YyLUknbXNwYWNlR0YkNiYvJSdoZWlnaHRHUSYwLjBleEYnLyUmd2lkdGhHRkYvJSZkZXB0aEdGVC8lKmxpbmVicmVha0dRKG5ld2xpbmVGJy1GLDYuUSJ+RidGL0YyRjVGOEY6RjxGPkZARkJGREZHRistSSVtc3ViR0YkNiUtRko2JlEpV2V+c2V0fmdGJ0ZNRi9GMi1GIzYlLUkjbW5HRiQ2JVEiMUYnRi9GMkYvRjIvJS9zdWJzY3JpcHRzaGlmdEdRIjBGJy1GSjYjUSFGJy1GUDYmRlJGVUZXL0ZaUSVhdXRvRictRiw2LlEiPUYnRi9GMkY1RjhGOkY8Rj5GQEZCL0ZFUSwwLjI3Nzc3NzhlbUYnL0ZIRmNwLUkmbWZyYWNHRiQ2KS1GIzYoLUYjNiotRiM2Ki1JKG1mZW5jZWRHRiQ2JS1GIzYvLUYsNi5RKiZ1bWludXMwO0YnRi9GMkY1RjhGOkY8Rj5GQEZCL0ZFUSwwLjIyMjIyMjJlbUYnL0ZIRmdxRmFvLUYsNi5RIitGJ0YvRjJGNUY4RjpGPEY+RkBGQkZmcUZocS1Gam42JS1GSjYmUSRwaWlGJ0ZNRi9GMi1GIzYqRmFvLUYsNi5RIixGJ0YvRjJGNS9GOVEldHJ1ZUYnRjpGPEY+RkBGQkZEL0ZIUSwwLjMzMzMzMzNlbUYnRmFvRi8vJStleGVjdXRhYmxlR0Y3LyUpcmVhZG9ubHlHRmdyLyUwZm9udF9zdHlsZV9uYW1lR1EqMkR+T3V0cHV0RidGMkZlb0ZpcS1Gam42JUZeci1GIzYqRmFvRmNyLUZibzYlUSIyRidGL0YyRi9GanJGXHNGXnNGMkZlb0ZpcS1Gam42JUZeci1GIzYqRmVzRmNyRmFvRi9GanJGXHNGXnNGMkZlb0YvRmpyRlxzRl5zRjJGL0YyLUYsNi1RMSZJbnZpc2libGVUaW1lcztGJ0YyRjVGOEY6RjxGPkZARkJGREZHLUZqbjYlLUZKNiZRJiZwaGk7RidGTUYvRjItRiM2LkZlc0ZjckZlc0ZjckZhb0ZjckZhb0YvRmpyRlxzRl5zRjJGZW9GL0ZqckZcc0Zec0YyLUYsNi5RKCZtaW51cztGJ0YvRjJGNUY4RjpGPEY+RkBGQkZmcUZocS1GIzYqRmFzRlx0LUZqbjYlRmF0LUYjNi5GYW9GY3JGZXNGY3JGYW9GY3JGYW9GL0ZqckZcc0Zec0YyRmVvRi9GanJGXHNGXnNGMkYvRmpyRlxzRl5zRjJGL0ZqckZcc0Zec0YyLUYjNigtRiM2L0ZjcUZhb0ZpcUZcckZpcUZhc0ZpcS1Gam42JUZeci1GIzYrRmVzRmNyRmFvRmZuRi9GanJGXHNGXnNGMkZlb0YvRmpyRlxzRl5zRjJGL0ZqckZcc0Zec0YyLyUubGluZXRoaWNrbmVzc0dGZG8vJStkZW5vbWFsaWduR1EnY2VudGVyRicvJSludW1hbGlnbkdGW3YvJSliZXZlbGxlZEdGN0YvRmZuLUZKNiZRJGV0Y0YnRk1GL0YyLUYsNi5RIy4uRidGL0YyRjVGOEY6RjxGPkZARkJGZnFGRy1GLDYuUSIuRidGL0YyRjVGOEY6RjxGPkZARkJGREZHRi9GanJGMg==</Equation></Text-field>
</Input>
</Group>
<Group labelreference="L3612" drawlabel="true">
<Input>
<Text-field prompt="&gt; " style="Maple Input" layout="Normal"><Equation executable="true" style="2D Input" input-equation="" display="LUklbXJvd0c2Iy9JK21vZHVsZW5hbWVHNiJJLFR5cGVzZXR0aW5nR0koX3N5c2xpYkdGJzYmLUkjbW9HRiQ2LVEiI0YnLyUsbWF0aHZhcmlhbnRHUSdub3JtYWxGJy8lJmZlbmNlR1EmZmFsc2VGJy8lKnNlcGFyYXRvckdGNC8lKXN0cmV0Y2h5R0Y0LyUqc3ltbWV0cmljR0Y0LyUobGFyZ2VvcEdGNC8lLm1vdmFibGVsaW1pdHNHRjQvJSdhY2NlbnRHRjQvJSdsc3BhY2VHUSYwLjBlbUYnLyUncnNwYWNlR0ZDLUkjbWlHRiQ2JVFmblRoZX5yZXBhcmFtZXRlcmlzZWR+bW9kZWx+ZXhoYXN0aXZlfnN1bW1hcnl+aXN+Zm91bmR+dXNpbmc6RicvJSdpdGFsaWNHRjRGLy8lK2V4ZWN1dGFibGVHRjRGLw==">NiI=</Equation></Text-field>
</Input>
</Group>
<Group labelreference="L3613" drawlabel="true">
<Input>
<Text-field prompt="&gt; " style="Maple Input" layout="Normal"><Equation executable="true" style="2D Input" input-equation="kappar := simplify(eval(kappa, {phi[1, 1, 1, 1] = pii[2, 1]*(g[4]-phi[2, 1, 1, 1])/pii[1, 1], phi[1, 1, 2, 1] = pii[2, 1]*(g[3]-phi[2, 1, 2, 1])/pii[1, 1], phi[2, 2, 1, 1] = (pii[1, 2]*phi[1, 2, 1, 1]-g[2]+g[2]*pii[1, 1]+g[2]*pii[1, 2]+g[2]*pii[2, 1])/(-1+pii[1, 1]+pii[1, 2]+pii[2, 1]), phi[2, 2, 2, 1] = (pii[1, 2]*phi[1, 2, 2, 1]-g[1]+g[1]*pii[1, 1]+g[1]*pii[1, 2]+g[1]*pii[2, 1])/(-1+pii[1, 1]+pii[1, 2]+pii[2, 1])})):" display="LUklbXJvd0c2Iy9JK21vZHVsZW5hbWVHNiJJLFR5cGVzZXR0aW5nR0koX3N5c2xpYkdGJzYpLUkjbWlHRiQ2JVEna2FwcGFyRicvJSdpdGFsaWNHUSV0cnVlRicvJSxtYXRodmFyaWFudEdRJ2l0YWxpY0YnLUkjbW9HRiQ2LVEqJmNvbG9uZXE7RicvRjNRJ25vcm1hbEYnLyUmZmVuY2VHUSZmYWxzZUYnLyUqc2VwYXJhdG9yR0Y9LyUpc3RyZXRjaHlHRj0vJSpzeW1tZXRyaWNHRj0vJShsYXJnZW9wR0Y9LyUubW92YWJsZWxpbWl0c0dGPS8lJ2FjY2VudEdGPS8lJ2xzcGFjZUdRLDAuMjc3Nzc3OGVtRicvJSdyc3BhY2VHRkwtRiw2JVEpc2ltcGxpZnlGJ0YvRjItSShtZmVuY2VkR0YkNiQtRiM2Ji1GLDYlUSVldmFsRidGL0YyLUZTNiQtRiM2KC1GLDYlUSZrYXBwYUYnL0YwRj1GOS1GNjYtUSIsRidGOUY7L0Y/RjFGQEZCRkRGRkZIL0ZLUSYwLjBlbUYnL0ZOUSwwLjMzMzMzMzNlbUYnLUY2Ni1RMSZJbnZpc2libGVUaW1lcztGJ0Y5RjtGPkZARkJGREZGRkhGYG8vRk5GYW8tRlM2Ji1GIzYnLUYsNiNRIUYnLUYjNi4tRiM2Ki1JJW1zdWJHRiQ2JS1GLDYlUSYmcGhpO0YnRltvRjktRiM2Li1JI21uR0YkNiRRIjFGJ0Y5RlxvRltxRlxvRltxRlxvRltxLyUrZm9yZWdyb3VuZEdRKlswLDAsMjU1XUYnLyUrZXhlY3V0YWJsZUdGPS8lKXJlYWRvbmx5R0YxLyUwZm9udF9zdHlsZV9uYW1lR1EqMkR+T3V0cHV0RidGOS8lL3N1YnNjcmlwdHNoaWZ0R1EiMEYnLUY2Ni1RIj1GJ0Y5RjtGPkZARkJGREZGRkhGSkZNLUkmbWZyYWNHRiQ2KC1GIzYqLUZkcDYlLUYsNiVRJHBpaUYnRi9GMi1GIzYqLUZccTYkUSIyRidGOUZcb0ZbcUZfcUZicUZkcUZmcUY5RmlxRmRvLUZTNiQtRiM2Ki1GZHA2JS1GLDYlUSJnRidGL0YyLUYjNigtRlxxNiRRIjRGJ0Y5Rl9xRmJxRmRxRmZxRjlGaXEtRjY2LVEoJm1pbnVzO0YnRjlGO0Y+RkBGQkZERkZGSC9GS1EsMC4yMjIyMjIyZW1GJy9GTkZgdC1GZHA2JUZmcC1GIzYuRltzRlxvRltxRlxvRltxRlxvRltxRl9xRmJxRmRxRmZxRjlGaXFGX3FGYnFGZHFGZnFGOUY5Rl9xRmJxRmRxRmZxRjktRiM2KC1GZHA2JUZmci1GIzYqRltxRlxvRltxRl9xRmJxRmRxRmZxRjlGaXFGX3FGYnFGZHFGZnFGOS8lLmxpbmV0aGlja25lc3NHRl5xLyUrZGVub21hbGlnbkdRJ2NlbnRlckYnLyUpbnVtYWxpZ25HRmB1LyUpYmV2ZWxsZWRHRj1GX3FGYnFGZHFGZnFGOUZcby1GIzYqLUZkcDYlRmZwLUYjNi5GW3FGXG9GW3FGXG9GW3NGXG9GW3FGX3FGYnFGZHFGZnFGOUZpcUZcci1GYHI2KC1GIzYqRmRyRmRvLUZTNiQtRiM2Ki1GZHA2JUZkcy1GIzYoLUZccTYkUSIzRidGOUZfcUZicUZkcUZmcUY5RmlxRlx0LUZkcDYlRmZwLUYjNi5GW3NGXG9GW3FGXG9GW3NGXG9GW3FGX3FGYnFGZHFGZnFGOUZpcUZfcUZicUZkcUZmcUY5RjlGX3FGYnFGZHFGZnFGOUZmdEZcdUZedUZhdUZjdUZfcUZicUZkcUZmcUY5RlxvLUYjNiotRmRwNiVGZnAtRiM2LkZbc0Zcb0Zbc0Zcb0ZbcUZcb0ZbcUZfcUZicUZkcUZmcUY5RmlxRlxyLUZgcjYoLUYjNigtRiM2MC1GIzYqLUZkcDYlRmZyLUYjNipGW3FGXG9GW3NGX3FGYnFGZHFGZnFGOUZpcUZkby1GZHA2JUZmcC1GIzYuRltxRlxvRltzRlxvRltxRlxvRltxRl9xRmJxRmRxRmZxRjlGaXFGX3FGYnFGZHFGZnFGOUZcdC1GZHA2JUZkcy1GIzYoRltzRl9xRmJxRmRxRmZxRjlGaXEtRjY2LVEiK0YnRjlGO0Y+RkBGQkZERkZGSEZfdEZhdC1GIzYqRmR4RmRvRmh0Rl9xRmJxRmRxRmZxRjlGaHgtRiM2KkZkeEZkb0ZceEZfcUZicUZkcUZmcUY5Rmh4LUYjNipGZHhGZG9GZHJGX3FGYnFGZHFGZnFGOUZfcUZicUZkcUZmcUY5Rl9xRmJxRmRxRmZxRjktRiM2KC1GIzYvLUY2Ni1RKiZ1bWludXMwO0YnRjlGO0Y+RkBGQkZERkZGSEZfdEZhdEZbcUZoeEZodEZoeEZceEZoeEZkckZfcUZicUZkcUZmcUY5Rl9xRmJxRmRxRmZxRjlGXHVGXnVGYXVGY3VGX3FGYnFGZHFGZnFGOUZcby1GIzYqLUZkcDYlRmZwLUYjNi5GW3NGXG9GW3NGXG9GW3NGXG9GW3FGX3FGYnFGZHFGZnFGOUZpcUZcci1GYHI2KC1GIzYoLUYjNjAtRiM2KkZceEZkby1GZHA2JUZmcC1GIzYuRltxRlxvRltzRlxvRltzRlxvRltxRl9xRmJxRmRxRmZxRjlGaXFGX3FGYnFGZHFGZnFGOUZcdC1GZHA2JUZkcy1GIzYoRltxRl9xRmJxRmRxRmZxRjlGaXFGaHgtRiM2KkZqekZkb0ZodEZfcUZicUZkcUZmcUY5Rmh4LUYjNipGanpGZG9GXHhGX3FGYnFGZHFGZnFGOUZoeC1GIzYqRmp6RmRvRmRyRl9xRmJxRmRxRmZxRjlGX3FGYnFGZHFGZnFGOUZfcUZicUZkcUZmcUY5RmF5Rlx1Rl51RmF1RmN1Rl9xRmJxRmRxRmZxRjlGX3FGYnFGZHFGZnFGOUZccEZicUY5RjkvJSVvcGVuR1EifGZyRicvJSZjbG9zZUdRInxockYnRmJxRjlGOUZicUY5RjktRjY2LVEiOkYnRjlGO0Y+RkBGQkZERkZGSEZKRk1GYnFGOQ==">QyQ+SSdrYXBwYXJHNiItSSlzaW1wbGlmeUc2JCUqcHJvdGVjdGVkR0koX3N5c2xpYkdGJTYjLUklZXZhbEdGKTYkSSZrYXBwYUdGJTwmLyZJJHBoaUdGJTYmIiIiRjVGNUY1KigmSSRwaWlHRiU2JCIiI0Y1RjUsJiZJImdHRiU2IyIiJUY1JkYzNiZGOkY1RjVGNSEiIkY1JkY4NiRGNUY1RkIvJkYzNiZGNUY1RjpGNSooRjdGNSwmJkY9NiMiIiRGNSZGMzYmRjpGNUY6RjVGQkY1RkNGQi8mRjM2JkY6RjpGNUY1KiYsLComJkY4NiRGNUY6RjUmRjM2JkY1RjpGNUY1RjVGNSZGPTYjRjpGQiomRllGNUZDRjVGNSomRllGNUZVRjVGNSomRllGNUY3RjVGNUY1LCpGQkY1RkNGNUZVRjVGN0Y1RkIvJkYzNiZGOkY6RjpGNSomLCwqJkZVRjUmRjM2JkY1RjpGOkY1RjVGNSZGPTYjRjVGQiomRmFvRjVGQ0Y1RjUqJkZhb0Y1RlVGNUY1KiZGYW9GNUY3RjVGNUY1RmhuRkJGQg==</Equation></Text-field>
</Input>
</Group>
<Group labelreference="L3722" drawlabel="true">
<Input>
<Text-field prompt="&gt; " style="Maple Input" layout="Normal"><Equation executable="true" style="2D Input" input-equation="" display="LUklbXJvd0c2Iy9JK21vZHVsZW5hbWVHNiJJLFR5cGVzZXR0aW5nR0koX3N5c2xpYkdGJzYmLUkjbW9HRiQ2LVEiI0YnLyUsbWF0aHZhcmlhbnRHUSdub3JtYWxGJy8lJmZlbmNlR1EmZmFsc2VGJy8lKnNlcGFyYXRvckdGNC8lKXN0cmV0Y2h5R0Y0LyUqc3ltbWV0cmljR0Y0LyUobGFyZ2VvcEdGNC8lLm1vdmFibGVsaW1pdHNHRjQvJSdhY2NlbnRHRjQvJSdsc3BhY2VHUSYwLjBlbUYnLyUncnNwYWNlR0ZDLUkjbWlHRiQ2JVE/VGhlfm5ld35zZXR+b2Z+cGFyYW1ldGVyc35hcmU6RicvJSdpdGFsaWNHRjRGLy8lK2V4ZWN1dGFibGVHRjRGLw==">NiI=</Equation></Text-field>
</Input>
</Group>
<Group labelreference="L3614" drawlabel="true">
<Input>
<Text-field prompt="&gt; " style="Maple Input" layout="Normal"><Equation executable="true" style="2D Input" input-equation="parsre := `&lt;,&gt;`(seq(indets(kappar)[i], i = 1 .. nops(indets(kappar)))):" display="LUklbXJvd0c2Iy9JK21vZHVsZW5hbWVHNiJJLFR5cGVzZXR0aW5nR0koX3N5c2xpYkdGJzYwLUkjbWlHRiQ2JVEncGFyc3JlRicvJSdpdGFsaWNHUSV0cnVlRicvJSxtYXRodmFyaWFudEdRJ2l0YWxpY0YnLUkjbW9HRiQ2LVEqJmNvbG9uZXE7RicvRjNRJ25vcm1hbEYnLyUmZmVuY2VHUSZmYWxzZUYnLyUqc2VwYXJhdG9yR0Y9LyUpc3RyZXRjaHlHRj0vJSpzeW1tZXRyaWNHRj0vJShsYXJnZW9wR0Y9LyUubW92YWJsZWxpbWl0c0dGPS8lJ2FjY2VudEdGPS8lJ2xzcGFjZUdRLDAuMjc3Nzc3OGVtRicvJSdyc3BhY2VHRkwtSShtZmVuY2VkR0YkNiYtRiM2JS1GLDYlUSRzZXFGJ0YvRjItRlA2JC1GIzYtLUYsNiVRJ2luZGV0c0YnRi9GMi1GUDYkLUYjNiQtRiw2JVEna2FwcGFyRidGL0YyRjlGOS1GUDYmLUYjNiQtRiw2JVEiaUYnRi9GMkY5RjkvJSVvcGVuR1EiW0YnLyUmY2xvc2VHUSJdRictRjY2LVEiLEYnRjlGOy9GP0YxRkBGQkZERkZGSC9GS1EmMC4wZW1GJy9GTlEsMC4zMzMzMzMzZW1GJ0Zjby1GNjYtUSI9RidGOUY7Rj5GQEZCRkRGRkZIRkpGTS1JI21uR0YkNiRRIjFGJ0Y5LUY2Ni1RIy4uRidGOUY7Rj5GQEZCRkRGRkZIL0ZLUSwwLjIyMjIyMjJlbUYnL0ZORmFwLUYsNiVRJW5vcHNGJ0YvRjItRlA2JC1GIzYmLUYsNiNRIUYnLUYjNiVGZW5GaG5GOUZocUY5RjlGOUY5RjlGOS9GZ29RJyZsYW5nO0YnL0Zqb1EnJnJhbmc7RictRjY2LVEiOkYnRjlGO0Y+RkBGQkZERkZGSEZKRk0tRiw2JVEqVHJhbnNwb3NlRidGL0YyLUZQNiQtRiM2JUYrLUZQNiYtRiM2JkZncEZbcS1GaHA2JFEjMTBGJ0Y5RjlGOUZmb0Zpb0Y5RjktRjY2LVEiO0YnRjlGO0ZfcEZARkJGREZGRkhGYHBGTUZkci1GUDYkLUYjNiVGKy1GUDYmLUYjNiYtRmhwNiRRIzExRidGOUZbcS1GaHA2JFEjMTdGJ0Y5RjlGOUZmb0Zpb0Y5RjlGYnMtRjY2LVEiI0YnRjlGO0Y+RkBGQkZERkZGSEZgcEZgcS1GLDYlUUJGaW5kfnBhcmFtZXRlcnN+YW5kfmRpc3BsYXlzfnRoZW1GJy9GMEY9RjkvJStleGVjdXRhYmxlR0Y9Rjk=">Qyg+SSdwYXJzcmVHNiItSSQ8LD5HSShfc3lzbGliR0YlNiMtSSRzZXFHJSpwcm90ZWN0ZWRHNiQmLUknaW5kZXRzR0YsNiNJJ2thcHBhckdGJTYjSSJpR0YlL0Y0OyIiIi1JJW5vcHNHRiw2I0YvISIiLUkqVHJhbnNwb3NlR0YlNiMmRiQ2IztGNyIjNUY3LUY9NiMmRiQ2IzsiIzYiIzxGNw==</Equation></Text-field>
</Input>
<Output>
<Text-field style="2D Output" layout="Maple Output"><Equation executable="false" style="2D Output" display="LUkobWFjdGlvbkc2Iy9JK21vZHVsZW5hbWVHNiJJLFR5cGVzZXR0aW5nR0koX3N5c2xpYkdGJzYlLUkobWZlbmNlZEdGJDYoLUknbXRhYmxlR0YkNjUtSSRtdHJHRiQ2Ly1JJG10ZEdGJDYoLUklbXN1YkdGJDYlLUkjbWlHRiQ2JVEiZ0YnLyUnaXRhbGljR1EldHJ1ZUYnLyUsbWF0aHZhcmlhbnRHUSdpdGFsaWNGJy1JJW1yb3dHRiQ2Ji1JI21uR0YkNiRRIjFGJy9GQlEnbm9ybWFsRicvJStmb3JlZ3JvdW5kR1EoWzAsMCwwXUYnLyUpcmVhZG9ubHlHUSZmYWxzZUYnRksvJS9zdWJzY3JpcHRzaGlmdEdRIjBGJy8lKXJvd2FsaWduR1EhRicvJSxjb2x1bW5hbGlnbkdGWC8lK2dyb3VwYWxpZ25HRlgvJShyb3dzcGFuR0ZKLyUrY29sdW1uc3BhbkdGSi1GNTYoLUY4NiVGOi1GRTYmLUZINiRRIjJGJ0ZLRk1GUEZLRlNGVkZZRmVuRmduRmluLUY1NigtRjg2JUY6LUZFNiYtRkg2JFEiM0YnRktGTUZQRktGU0ZWRllGZW5GZ25GaW4tRjU2KC1GODYlRjotRkU2Ji1GSDYkUSI0RidGS0ZNRlBGS0ZTRlZGWUZlbkZnbkZpbi1GNTYoLUY4NiUtRjs2JVEicEYnRj5GQUZERlNGVkZZRmVuRmduRmluLUY1NigtRjg2JUZqcEZfb0ZTRlZGWUZlbkZnbkZpbi1GNTYoLUY4NiUtRjs2JVEnJiM5NjY7RicvRj9GUkZLLUZFNixGRy1JI21vR0YkNi1RIixGJ0ZLLyUmZmVuY2VHRlIvJSpzZXBhcmF0b3JHRkAvJSlzdHJldGNoeUdGUi8lKnN5bW1ldHJpY0dGUi8lKGxhcmdlb3BHRlIvJS5tb3ZhYmxlbGltaXRzR0ZSLyUnYWNjZW50R0ZSLyUnbHNwYWNlR1EmMC4wZW1GJy8lJ3JzcGFjZUdRLDAuMzMzMzMzM2VtRidGR0ZbckZHRltyRmFvRk1GUEZLRlNGVkZZRmVuRmduRmluLUY1NigtRjg2JUZlcS1GRTYsRkdGW3JGR0ZbckZhb0ZbckZhb0ZNRlBGS0ZTRlZGWUZlbkZnbkZpbi1GNTYoLUY4NiVGZXEtRkU2LEZHRltyRmFvRltyRkdGW3JGYW9GTUZQRktGU0ZWRllGZW5GZ25GaW4tRjU2KC1GODYlRmVxLUZFNixGR0ZbckZhb0ZbckZhb0ZbckZhb0ZNRlBGS0ZTRlZGWUZlbkZnbkZpbkZWRllGZW4vJSZhbGlnbkdRJWF4aXNGJy9GV1EpYmFzZWxpbmVGJy9GWlEnY2VudGVyRicvRmZuUSd8ZnJsZWZ0fGhyRicvJS9hbGlnbm1lbnRzY29wZUdGQC8lLGNvbHVtbndpZHRoR1ElYXV0b0YnLyUmd2lkdGhHRmJ1LyUrcm93c3BhY2luZ0dRJjEuMGV4RicvJS5jb2x1bW5zcGFjaW5nR1EmMC44ZW1GJy8lKXJvd2xpbmVzR1Elbm9uZUYnLyUsY29sdW1ubGluZXNHRl12LyUmZnJhbWVHRl12LyUtZnJhbWVzcGFjaW5nR1EsMC40ZW1+MC41ZXhGJy8lKmVxdWFscm93c0dGUi8lLWVxdWFsY29sdW1uc0dGUi8lLWRpc3BsYXlzdHlsZUdGUi8lJXNpZGVHUSZyaWdodEYnLyUwbWlubGFiZWxzcGFjaW5nR0ZqdUZLL0krbXNlbWFudGljc0dGJFEqUm93VmVjdG9yRicvJSVvcGVuR1EiW0YnLyUmY2xvc2VHUSJdRidGYHcvJSthY3Rpb250eXBlR1EucnRhYmxlYWRkcmVzc0YnLyUpcnRhYmxlaWRHUSs0NTc4NTMyMDk4Ric=">LSZJJ1ZlY3Rvckc2JCUqcHJvdGVjdGVkR0koX3N5c2xpYkc2IjYjSSRyb3dHRig2Iy9JJCVpZEdGKCIrKTRLJnlY</Equation></Text-field>
</Output>
<Output>
<Text-field style="2D Output" layout="Maple Output"><Equation executable="false" style="2D Output" display="LUkobWFjdGlvbkc2Iy9JK21vZHVsZW5hbWVHNiJJLFR5cGVzZXR0aW5nR0koX3N5c2xpYkdGJzYlLUkobWZlbmNlZEdGJDYoLUknbXRhYmxlR0YkNjUtSSRtdHJHRiQ2LC1JJG10ZEdGJDYoLUklbXN1YkdGJDYlLUkjbWlHRiQ2JVEnJiM5NjY7RicvJSdpdGFsaWNHUSZmYWxzZUYnLyUsbWF0aHZhcmlhbnRHUSdub3JtYWxGJy1JJW1yb3dHRiQ2LC1JI21uR0YkNiRRIjJGJ0ZBLUkjbW9HRiQ2LVEiLEYnRkEvJSZmZW5jZUdGQC8lKnNlcGFyYXRvckdRJXRydWVGJy8lKXN0cmV0Y2h5R0ZALyUqc3ltbWV0cmljR0ZALyUobGFyZ2VvcEdGQC8lLm1vdmFibGVsaW1pdHNHRkAvJSdhY2NlbnRHRkAvJSdsc3BhY2VHUSYwLjBlbUYnLyUncnNwYWNlR1EsMC4zMzMzMzMzZW1GJy1GSDYkUSIxRidGQUZLRl5vRktGRy8lK2ZvcmVncm91bmRHUShbMCwwLDBdRicvJSlyZWFkb25seUdGQEZBLyUvc3Vic2NyaXB0c2hpZnRHUSIwRicvJSlyb3dhbGlnbkdRIUYnLyUsY29sdW1uYWxpZ25HRltwLyUrZ3JvdXBhbGlnbkdGW3AvJShyb3dzcGFuR0Zgby8lK2NvbHVtbnNwYW5HRmBvLUY1NigtRjg2JUY6LUZFNixGR0ZLRl5vRktGR0ZLRkdGYW9GZG9GQUZmb0Zpb0ZccEZecEZgcEZicC1GNTYoLUY4NiVGOi1GRTYsRkdGS0ZHRktGXm9GS0ZHRmFvRmRvRkFGZm9GaW9GXHBGXnBGYHBGYnAtRjU2KC1GODYlRjotRkU2LEZHRktGR0ZLRkdGS0ZHRmFvRmRvRkFGZm9GaW9GXHBGXnBGYHBGYnAtRjU2KC1GODYlLUY7NiVRJHBpaUYnL0Y/RlMvRkJRJ2l0YWxpY0YnLUZFNihGXm9GS0Zeb0Zhb0Zkb0ZBRmZvRmlvRlxwRl5wRmBwRmJwLUY1NigtRjg2JUZqcS1GRTYoRl5vRktGR0Zhb0Zkb0ZBRmZvRmlvRlxwRl5wRmBwRmJwLUY1NigtRjg2JUZqcS1GRTYoRkdGS0Zeb0Zhb0Zkb0ZBRmZvRmlvRlxwRl5wRmBwRmJwRmlvRlxwRl5wLyUmYWxpZ25HUSVheGlzRicvRmpvUSliYXNlbGluZUYnL0ZdcFEnY2VudGVyRicvRl9wUSd8ZnJsZWZ0fGhyRicvJS9hbGlnbm1lbnRzY29wZUdGUy8lLGNvbHVtbndpZHRoR1ElYXV0b0YnLyUmd2lkdGhHRlt0LyUrcm93c3BhY2luZ0dRJjEuMGV4RicvJS5jb2x1bW5zcGFjaW5nR1EmMC44ZW1GJy8lKXJvd2xpbmVzR1Elbm9uZUYnLyUsY29sdW1ubGluZXNHRmZ0LyUmZnJhbWVHRmZ0LyUtZnJhbWVzcGFjaW5nR1EsMC40ZW1+MC41ZXhGJy8lKmVxdWFscm93c0dGQC8lLWVxdWFsY29sdW1uc0dGQC8lLWRpc3BsYXlzdHlsZUdGQC8lJXNpZGVHUSZyaWdodEYnLyUwbWlubGFiZWxzcGFjaW5nR0ZjdEZBL0krbXNlbWFudGljc0dGJFEqUm93VmVjdG9yRicvJSVvcGVuR1EiW0YnLyUmY2xvc2VHUSJdRidGaXUvJSthY3Rpb250eXBlR1EucnRhYmxlYWRkcmVzc0YnLyUpcnRhYmxlaWRHUSs0NTc4NTMyMjI2Ric=">LSZJJ1ZlY3Rvckc2JCUqcHJvdGVjdGVkR0koX3N5c2xpYkc2IjYjSSRyb3dHRig2Iy9JJCVpZEdGKCIrRUFgeVg=</Equation></Text-field>
</Output>
</Group>
<Group labelreference="L3723" drawlabel="true">
<Input>
<Text-field prompt="&gt; " style="Maple Input" layout="Normal"><Equation executable="true" style="2D Input" input-equation="" display="LUklbXJvd0c2Iy9JK21vZHVsZW5hbWVHNiJJLFR5cGVzZXR0aW5nR0koX3N5c2xpYkdGJzYmLUkjbW9HRiQ2LVEiI0YnLyUsbWF0aHZhcmlhbnRHUSdub3JtYWxGJy8lJmZlbmNlR1EmZmFsc2VGJy8lKnNlcGFyYXRvckdGNC8lKXN0cmV0Y2h5R0Y0LyUqc3ltbWV0cmljR0Y0LyUobGFyZ2VvcEdGNC8lLm1vdmFibGVsaW1pdHNHRjQvJSdhY2NlbnRHRjQvJSdsc3BhY2VHUSYwLjBlbUYnLyUncnNwYWNlR0ZDLUkjbWlHRiQ2JVFlcFRoZX5kZXJpdmF0aXZlfm1hdHJpeH5zaG91bGR+YmV+ZnVsbH5yYW5rfihoYXZlfmRlZmljaWVuY3l+MCl+YW5kfnRoaXN+aXN+Y29uZmlybWVkfmJlbG93OkYnLyUnaXRhbGljR0Y0Ri8vJStleGVjdXRhYmxlR0Y0Ri8=">NiI=</Equation></Text-field>
</Input>
</Group>
<Group labelreference="L3619" drawlabel="true">
<Input>
<Text-field prompt="&gt; " style="Maple Input" layout="Normal"><Equation executable="true" style="2D Input" input-equation="Dr := Dmat(kappar, parsre):" display="LUklbXJvd0c2Iy9JK21vZHVsZW5hbWVHNiJJLFR5cGVzZXR0aW5nR0koX3N5c2xpYkdGJzYpLUkjbWlHRiQ2JVEjRHJGJy8lJ2l0YWxpY0dRJXRydWVGJy8lLG1hdGh2YXJpYW50R1EnaXRhbGljRictSSNtb0dGJDYtUSomY29sb25lcTtGJy9GM1Enbm9ybWFsRicvJSZmZW5jZUdRJmZhbHNlRicvJSpzZXBhcmF0b3JHRj0vJSlzdHJldGNoeUdGPS8lKnN5bW1ldHJpY0dGPS8lKGxhcmdlb3BHRj0vJS5tb3ZhYmxlbGltaXRzR0Y9LyUnYWNjZW50R0Y9LyUnbHNwYWNlR1EsMC4yNzc3Nzc4ZW1GJy8lJ3JzcGFjZUdGTC1GLDYlUSVEbWF0RidGL0YyLUkobWZlbmNlZEdGJDYkLUYjNiYtRiw2JVEna2FwcGFyRidGL0YyLUY2Ni1RIixGJ0Y5RjsvRj9GMUZARkJGREZGRkgvRktRJjAuMGVtRicvRk5RLDAuMzMzMzMzM2VtRictRiw2JVEncGFyc3JlRidGL0YyRjlGOS1GNjYtUSI6RidGOUY7Rj5GQEZCRkRGRkZIRkpGTS8lK2V4ZWN1dGFibGVHRj1GOQ==">QyQ+SSNEckc2Ii1JJURtYXRHRiU2JEkna2FwcGFyR0YlSSdwYXJzcmVHRiUhIiI=</Equation></Text-field>
</Input>
</Group>
<Group labelreference="L3620" drawlabel="true">
<Input>
<Text-field prompt="&gt; " style="Maple Input" layout="Normal"><Equation executable="true" style="2D Input" input-equation="r := Rank(Dr);" display="LUklbXJvd0c2Iy9JK21vZHVsZW5hbWVHNiJJLFR5cGVzZXR0aW5nR0koX3N5c2xpYkdGJzY1LUkjbWlHRiQ2JVEickYnLyUnaXRhbGljR1EldHJ1ZUYnLyUsbWF0aHZhcmlhbnRHUSdpdGFsaWNGJy1JI21vR0YkNi1RKiZjb2xvbmVxO0YnL0YzUSdub3JtYWxGJy8lJmZlbmNlR1EmZmFsc2VGJy8lKnNlcGFyYXRvckdGPS8lKXN0cmV0Y2h5R0Y9LyUqc3ltbWV0cmljR0Y9LyUobGFyZ2VvcEdGPS8lLm1vdmFibGVsaW1pdHNHRj0vJSdhY2NlbnRHRj0vJSdsc3BhY2VHUSwwLjI3Nzc3NzhlbUYnLyUncnNwYWNlR0ZMLUYsNiVRJVJhbmtGJ0YvRjItSShtZmVuY2VkR0YkNiQtRiM2JC1GLDYlUSNEckYnRi9GMkY5RjktRjY2LVEiO0YnRjlGOy9GP0YxRkBGQkZERkZGSC9GS1EmMC4wZW1GJ0ZNLUYsNiVRInFGJ0YvRjJGNS1GLDYlUSpEaW1lbnNpb25GJ0YvRjItRlM2JC1GIzYkLUYsNiVRJ3BhcnNyZUYnRi9GMkY5RjlGWi1GLDYlUSJkRidGL0YyRjVGXW9GYG8tRjY2LVEoJm1pbnVzO0YnRjlGO0Y+RkBGQkZERkZGSC9GS1EsMC4yMjIyMjIyZW1GJy9GTkZecEYrRlovJStleGVjdXRhYmxlR0Y9Rjk=">Qyg+SSJyRzYiLUklUmFua0dGJTYjSSNEckdGJSIiIj5JInFHRiUtSSpEaW1lbnNpb25HRiU2I0kncGFyc3JlR0YlRio+SSJkR0YlLCZGLUYqRiQhIiJGKg==</Equation></Text-field>
</Input>
<Output>
<Text-field style="2D Output" layout="Maple Output"><Equation executable="false" style="2D Output" display="LUklbXJvd0c2Iy9JK21vZHVsZW5hbWVHNiJJLFR5cGVzZXR0aW5nR0koX3N5c2xpYkdGJzYoLUkjbWlHRiQ2JVEickYnLyUnaXRhbGljR1EldHJ1ZUYnLyUsbWF0aHZhcmlhbnRHUSdpdGFsaWNGJy1JI21vR0YkNi1RIzo9RicvRjNRJ25vcm1hbEYnLyUmZmVuY2VHUSZmYWxzZUYnLyUqc2VwYXJhdG9yR0Y9LyUpc3RyZXRjaHlHRj0vJSpzeW1tZXRyaWNHRj0vJShsYXJnZW9wR0Y9LyUubW92YWJsZWxpbWl0c0dGPS8lJ2FjY2VudEdGPS8lJ2xzcGFjZUdRLDAuMjc3Nzc3OGVtRicvJSdyc3BhY2VHRkwtSSNtbkdGJDYkUSMxN0YnRjkvJStmb3JlZ3JvdW5kR1EoWzAsMCwwXUYnLyUpcmVhZG9ubHlHRj1GOQ==">IiM8</Equation></Text-field>
</Output>
<Output>
<Text-field style="2D Output" layout="Maple Output"><Equation executable="false" style="2D Output" display="LUklbXJvd0c2Iy9JK21vZHVsZW5hbWVHNiJJLFR5cGVzZXR0aW5nR0koX3N5c2xpYkdGJzYoLUkjbWlHRiQ2JVEicUYnLyUnaXRhbGljR1EldHJ1ZUYnLyUsbWF0aHZhcmlhbnRHUSdpdGFsaWNGJy1JI21vR0YkNi1RIzo9RicvRjNRJ25vcm1hbEYnLyUmZmVuY2VHUSZmYWxzZUYnLyUqc2VwYXJhdG9yR0Y9LyUpc3RyZXRjaHlHRj0vJSpzeW1tZXRyaWNHRj0vJShsYXJnZW9wR0Y9LyUubW92YWJsZWxpbWl0c0dGPS8lJ2FjY2VudEdGPS8lJ2xzcGFjZUdRLDAuMjc3Nzc3OGVtRicvJSdyc3BhY2VHRkwtSSNtbkdGJDYkUSMxN0YnRjkvJStmb3JlZ3JvdW5kR1EoWzAsMCwwXUYnLyUpcmVhZG9ubHlHRj1GOQ==">IiM8</Equation></Text-field>
</Output>
<Output>
<Text-field style="2D Output" layout="Maple Output"><Equation executable="false" style="2D Output" display="LUklbXJvd0c2Iy9JK21vZHVsZW5hbWVHNiJJLFR5cGVzZXR0aW5nR0koX3N5c2xpYkdGJzYoLUkjbWlHRiQ2JVEiZEYnLyUnaXRhbGljR1EldHJ1ZUYnLyUsbWF0aHZhcmlhbnRHUSdpdGFsaWNGJy1JI21vR0YkNi1RIzo9RicvRjNRJ25vcm1hbEYnLyUmZmVuY2VHUSZmYWxzZUYnLyUqc2VwYXJhdG9yR0Y9LyUpc3RyZXRjaHlHRj0vJSpzeW1tZXRyaWNHRj0vJShsYXJnZW9wR0Y9LyUubW92YWJsZWxpbWl0c0dGPS8lJ2FjY2VudEdGPS8lJ2xzcGFjZUdRLDAuMjc3Nzc3OGVtRicvJSdyc3BhY2VHRkwtSSNtbkdGJDYkUSIwRidGOS8lK2ZvcmVncm91bmRHUShbMCwwLDBdRicvJSlyZWFkb25seUdGPUY5">IiIh</Equation></Text-field>
</Output>
</Group>
<Group labelreference="L3621" drawlabel="true">
<Input>
<Text-field prompt="&gt; " style="Maple Input" layout="Normal"><Equation executable="true" style="2D Input" input-equation="" display="LUklbXJvd0c2Iy9JK21vZHVsZW5hbWVHNiJJLFR5cGVzZXR0aW5nR0koX3N5c2xpYkdGJzYnLUkjbW9HRiQ2LlEiI0YnLyUrZm9yZWdyb3VuZEdRKlswLDEyOCwwXUYnLyUsbWF0aHZhcmlhbnRHUSdub3JtYWxGJy8lJmZlbmNlR1EmZmFsc2VGJy8lKnNlcGFyYXRvckdGNy8lKXN0cmV0Y2h5R0Y3LyUqc3ltbWV0cmljR0Y3LyUobGFyZ2VvcEdGNy8lLm1vdmFibGVsaW1pdHNHRjcvJSdhY2NlbnRHRjcvJSdsc3BhY2VHUSYwLjBlbUYnLyUncnNwYWNlR0ZGLUkjbWlHRiQ2JlFocFN0ZXB+Nzp+TmV4dH53ZX5jYW5+Z2VuZXJhbGlzZX50aGV+cmVwYXJhbWV0ZXJpc2Vkfm1vZGVsLn5BZGRpbmd+YW5+ZXh0cmF+eWVhcn5vZn5kYXRhfmdpdmVzOkYnLyUnaXRhbGljR0Y3Ri9GMkYvLyUrZXhlY3V0YWJsZUdGN0Yy">LUklbXJvd0c2Iy9JK21vZHVsZW5hbWVHNiJJLFR5cGVzZXR0aW5nR0koX3N5c2xpYkdGJzYnLUkjbW9HRiQ2LlEiI0YnLyUrZm9yZWdyb3VuZEdRKlswLDEyOCwwXUYnLyUsbWF0aHZhcmlhbnRHUSdub3JtYWxGJy8lJmZlbmNlR1EmZmFsc2VGJy8lKnNlcGFyYXRvckdGNy8lKXN0cmV0Y2h5R0Y3LyUqc3ltbWV0cmljR0Y3LyUobGFyZ2VvcEdGNy8lLm1vdmFibGVsaW1pdHNHRjcvJSdhY2NlbnRHRjcvJSdsc3BhY2VHUSYwLjBlbUYnLyUncnNwYWNlR0ZGLUkjbWlHRiQ2JlFocFN0ZXB+Nzp+TmV4dH53ZX5jYW5+Z2VuZXJhbGlzZX50aGV+cmVwYXJhbWV0ZXJpc2Vkfm1vZGVsLn5BZGRpbmd+YW5+ZXh0cmF+eWVhcn5vZn5kYXRhfmdpdmVzOkYnLyUnaXRhbGljR0Y3Ri9GMkYvLyUrZXhlY3V0YWJsZUdGN0Yy</Equation></Text-field>
</Input>
</Group>
<Group labelreference="L3640" drawlabel="true">
<Input>
<Text-field prompt="&gt; " style="Maple Input" layout="Normal"><Equation executable="true" style="2D Input" input-equation="N := 2:" display="LUklbXJvd0c2Iy9JK21vZHVsZW5hbWVHNiJJLFR5cGVzZXR0aW5nR0koX3N5c2xpYkdGJzYtLUkjbWlHRiQ2JVEiTkYnLyUnaXRhbGljR1EmZmFsc2VGJy8lLG1hdGh2YXJpYW50R1Enbm9ybWFsRictSSNtb0dGJDYtUSomY29sb25lcTtGJ0YyLyUmZmVuY2VHRjEvJSpzZXBhcmF0b3JHRjEvJSlzdHJldGNoeUdGMS8lKnN5bW1ldHJpY0dGMS8lKGxhcmdlb3BHRjEvJS5tb3ZhYmxlbGltaXRzR0YxLyUnYWNjZW50R0YxLyUnbHNwYWNlR1EsMC4yNzc3Nzc4ZW1GJy8lJ3JzcGFjZUdGSS1JI21uR0YkNiRRIjJGJ0YyLUY2Ni1RIjpGJ0YyRjlGO0Y9Rj9GQUZDRkVGR0ZKLUY2Ni1RIn5GJ0YyRjlGO0Y9Rj9GQUZDRkUvRkhRJjAuMGVtRicvRktGVy1GLDYlUSJURidGL0YyRjUtRk02JFEiNEYnRjJGUC8lK2V4ZWN1dGFibGVHRjFGMg==">QyY+SSJORzYiIiIjISIiPkkiVEdGJSIiJUYn</Equation></Text-field>
</Input>
</Group>
<Group labelreference="L3639" drawlabel="true">
<Input>
<Text-field prompt="&gt; " style="Maple Input" layout="Normal"><Equation executable="true" style="2D Input" input-equation="constrP := seq(seq(p[i, t] = p[i], i = 1 .. N), t = 1 .. T), seq(seq(seq(pii[i, j, t] = pii[i, j], t = 1 .. T), i = 1 .. N), j = 1 .. N):" display="LUklbXJvd0c2Iy9JK21vZHVsZW5hbWVHNiJJLFR5cGVzZXR0aW5nR0koX3N5c2xpYkdGJzYsLUkjbWlHRiQ2JVEoY29uc3RyUEYnLyUnaXRhbGljR1EldHJ1ZUYnLyUsbWF0aHZhcmlhbnRHUSdpdGFsaWNGJy1JI21vR0YkNi1RKiZjb2xvbmVxO0YnL0YzUSdub3JtYWxGJy8lJmZlbmNlR1EmZmFsc2VGJy8lKnNlcGFyYXRvckdGPS8lKXN0cmV0Y2h5R0Y9LyUqc3ltbWV0cmljR0Y9LyUobGFyZ2VvcEdGPS8lLm1vdmFibGVsaW1pdHNHRj0vJSdhY2NlbnRHRj0vJSdsc3BhY2VHUSwwLjI3Nzc3NzhlbUYnLyUncnNwYWNlR0ZMLUYsNiVRJHNlcUYnRi9GMi1JKG1mZW5jZWRHRiQ2JC1GIzYrRk8tRlM2JC1GIzYtLUY2Ni1RIn5GJ0Y5RjtGPkZARkJGREZGRkgvRktRJjAuMGVtRicvRk5GaW4tSSVtc3ViR0YkNiUtRiw2JVEicEYnRi9GMi1GIzYmLUYsNiVRImlGJ0YvRjItRjY2LVEiLEYnRjlGOy9GP0YxRkBGQkZERkZGSEZobi9GTlEsMC4zMzMzMzMzZW1GJy1GLDYlUSJ0RidGL0YyRjkvJS9zdWJzY3JpcHRzaGlmdEdRIjBGJy1GNjYtUSI9RidGOUY7Rj5GQEZCRkRGRkZIRkpGTS1GXG82JS1GIzYkLUZcbzYlRl5vLUYjNiRGY29GOUZfcEY5LUYjNiQtRiw2I1EhRidGOUZfcEZmb0Zjb0ZicC1JI21uR0YkNiRRIjFGJ0Y5LUY2Ni1RIy4uRidGOUY7Rj5GQEZCRkRGRkZIL0ZLUSwwLjIyMjIyMjJlbUYnRmpuLUYsNiVRIk5GJ0YvRjJGOUY5RmZvRlxwRmJwRmJxRmZxLUYsNiVRIlRGJ0YvRjJGOUY5RmZvRk8tRlM2JC1GIzYrRk8tRlM2JC1GIzYrRk8tRlM2JC1GIzYsLUZcbzYlLUYsNiVRJHBpaUYnRi9GMi1GIzYoRmNvRmZvLUYsNiVRImpGJ0YvRjJGZm9GXHBGOUZfcEZicC1GXG82JUZfcy1GIzYmRmNvRmZvRmRzRjlGX3BGZm9GXHBGYnBGYnFGZnFGXnJGOUY5RmZvRmNvRmJwRmJxRmZxRltyRjlGOUZmb0Zkc0ZicEZicUZmcUZbckY5RjktRjY2LVEiOkYnRjlGO0Y+RkBGQkZERkZGSEZKRk0vJStleGVjdXRhYmxlR0Y9Rjk=">QyQ+SShjb25zdHJQRzYiNiQtSSRzZXFHJSpwcm90ZWN0ZWRHNiQtRig2JC8mSSJwR0YlNiRJImlHRiVJInRHRiUmRi82I0YxL0YxOyIiIkkiTkdGJS9GMjtGN0kiVEdGJS1GKDYkLUYoNiQtRig2JC8mSSRwaWlHRiU2JUYxSSJqR0YlRjImRkQ2JEYxRkZGOUY1L0ZGRjYhIiI=</Equation></Text-field>
</Input>
</Group>
<Group labelreference="L3629" drawlabel="true">
<Input>
<Text-field prompt="&gt; " style="Maple Input" layout="Normal"><Equation executable="true" style="2D Input" input-equation="kappa := eval(exsumP(T, N), {constrP}):" display="LUklbXJvd0c2Iy9JK21vZHVsZW5hbWVHNiJJLFR5cGVzZXR0aW5nR0koX3N5c2xpYkdGJzYrLUkjbWlHRiQ2JVEma2FwcGFGJy8lJ2l0YWxpY0dRJmZhbHNlRicvJSxtYXRodmFyaWFudEdRJ25vcm1hbEYnLUkjbW9HRiQ2LVEqJmNvbG9uZXE7RidGMi8lJmZlbmNlR0YxLyUqc2VwYXJhdG9yR0YxLyUpc3RyZXRjaHlHRjEvJSpzeW1tZXRyaWNHRjEvJShsYXJnZW9wR0YxLyUubW92YWJsZWxpbWl0c0dGMS8lJ2FjY2VudEdGMS8lJ2xzcGFjZUdRLDAuMjc3Nzc3OGVtRicvJSdyc3BhY2VHRkktRiw2JVElZXZhbEYnL0YwUSV0cnVlRicvRjNRJ2l0YWxpY0YnLUkobWZlbmNlZEdGJDYkLUYjNictRiw2JVEnZXhzdW1QRidGT0ZRLUZUNiQtRiM2Ji1GLDYlUSJURidGT0ZRLUY2Ni1RIixGJ0YyRjkvRjxGUEY9Rj9GQUZDRkUvRkhRJjAuMGVtRicvRktRLDAuMzMzMzMzM2VtRictRiw2JVEiTkYnRk9GUUYyRjJGXG8tRlQ2Ji1GIzYkLUYsNiVRKGNvbnN0clBGJ0ZPRlFGMkYyLyUlb3BlbkdRInxmckYnLyUmY2xvc2VHUSJ8aHJGJ0YyRjItRjY2LVEiOkYnRjJGOUY7Rj1GP0ZBRkNGRUZHRkotRjY2LVEifkYnRjJGOUY7Rj1GP0ZBRkNGRUZgby9GS0Zhb0ZncC8lK2V4ZWN1dGFibGVHRjFGMg==">QyQ+SSZrYXBwYUc2Ii1JJWV2YWxHJSpwcm90ZWN0ZWRHNiQtSSdleHN1bVBHRiU2JEkiVEdGJUkiTkdGJTwjSShjb25zdHJQR0YlISIi</Equation></Text-field>
</Input>
</Group>
<Group labelreference="L3641" drawlabel="true">
<Input>
<Text-field prompt="&gt; " style="Maple Input" layout="Normal"><Equation executable="true" style="2D Input" input-equation="kappar := simplify(eval(kappa, {phi[1, 1, 1, 1] = pii[2, 1]*(g[4]-phi[2, 1, 1, 1])/pii[1, 1], phi[1, 1, 2, 1] = pii[2, 1]*(g[3]-phi[2, 1, 2, 1])/pii[1, 1], phi[2, 2, 1, 1] = (pii[1, 2]*phi[1, 2, 1, 1]-g[2]+g[2]*pii[1, 1]+g[2]*pii[1, 2]+g[2]*pii[2, 1])/(-1+pii[1, 1]+pii[1, 2]+pii[2, 1]), phi[2, 2, 2, 1] = (pii[1, 2]*phi[1, 2, 2, 1]-g[1]+g[1]*pii[1, 1]+g[1]*pii[1, 2]+g[1]*pii[2, 1])/(-1+pii[1, 1]+pii[1, 2]+pii[2, 1])})):" display="LUklbXJvd0c2Iy9JK21vZHVsZW5hbWVHNiJJLFR5cGVzZXR0aW5nR0koX3N5c2xpYkdGJzYpLUkjbWlHRiQ2JVEna2FwcGFyRicvJSdpdGFsaWNHUSV0cnVlRicvJSxtYXRodmFyaWFudEdRJ2l0YWxpY0YnLUkjbW9HRiQ2LVEqJmNvbG9uZXE7RicvRjNRJ25vcm1hbEYnLyUmZmVuY2VHUSZmYWxzZUYnLyUqc2VwYXJhdG9yR0Y9LyUpc3RyZXRjaHlHRj0vJSpzeW1tZXRyaWNHRj0vJShsYXJnZW9wR0Y9LyUubW92YWJsZWxpbWl0c0dGPS8lJ2FjY2VudEdGPS8lJ2xzcGFjZUdRLDAuMjc3Nzc3OGVtRicvJSdyc3BhY2VHRkwtRiw2JVEpc2ltcGxpZnlGJ0YvRjItSShtZmVuY2VkR0YkNiQtRiM2Ji1GLDYlUSVldmFsRidGL0YyLUZTNiQtRiM2KC1GLDYlUSZrYXBwYUYnL0YwRj1GOS1GNjYtUSIsRidGOUY7L0Y/RjFGQEZCRkRGRkZIL0ZLUSYwLjBlbUYnL0ZOUSwwLjMzMzMzMzNlbUYnLUY2Ni1RMSZJbnZpc2libGVUaW1lcztGJ0Y5RjtGPkZARkJGREZGRkhGYG8vRk5GYW8tRlM2Ji1GIzYnLUYsNiNRIUYnLUYjNi4tRiM2Ki1JJW1zdWJHRiQ2JS1GLDYlUSYmcGhpO0YnRltvRjktRiM2Li1JI21uR0YkNiRRIjFGJ0Y5RlxvRltxRlxvRltxRlxvRltxLyUrZm9yZWdyb3VuZEdRKlswLDAsMjU1XUYnLyUrZXhlY3V0YWJsZUdGPS8lKXJlYWRvbmx5R0YxLyUwZm9udF9zdHlsZV9uYW1lR1EqMkR+T3V0cHV0RidGOS8lL3N1YnNjcmlwdHNoaWZ0R1EiMEYnLUY2Ni1RIj1GJ0Y5RjtGPkZARkJGREZGRkhGSkZNLUkmbWZyYWNHRiQ2KC1GIzYqLUZkcDYlLUYsNiVRJHBpaUYnRi9GMi1GIzYqLUZccTYkUSIyRidGOUZcb0ZbcUZfcUZicUZkcUZmcUY5RmlxRmRvLUZTNiQtRiM2Ki1GZHA2JS1GLDYlUSJnRidGL0YyLUYjNigtRlxxNiRRIjRGJ0Y5Rl9xRmJxRmRxRmZxRjlGaXEtRjY2LVEoJm1pbnVzO0YnRjlGO0Y+RkBGQkZERkZGSC9GS1EsMC4yMjIyMjIyZW1GJy9GTkZgdC1GZHA2JUZmcC1GIzYuRltzRlxvRltxRlxvRltxRlxvRltxRl9xRmJxRmRxRmZxRjlGaXFGX3FGYnFGZHFGZnFGOUY5Rl9xRmJxRmRxRmZxRjktRiM2KC1GZHA2JUZmci1GIzYqRltxRlxvRltxRl9xRmJxRmRxRmZxRjlGaXFGX3FGYnFGZHFGZnFGOS8lLmxpbmV0aGlja25lc3NHRl5xLyUrZGVub21hbGlnbkdRJ2NlbnRlckYnLyUpbnVtYWxpZ25HRmB1LyUpYmV2ZWxsZWRHRj1GX3FGYnFGZHFGZnFGOUZcby1GIzYqLUZkcDYlRmZwLUYjNi5GW3FGXG9GW3FGXG9GW3NGXG9GW3FGX3FGYnFGZHFGZnFGOUZpcUZcci1GYHI2KC1GIzYqRmRyRmRvLUZTNiQtRiM2Ki1GZHA2JUZkcy1GIzYoLUZccTYkUSIzRidGOUZfcUZicUZkcUZmcUY5RmlxRlx0LUZkcDYlRmZwLUYjNi5GW3NGXG9GW3FGXG9GW3NGXG9GW3FGX3FGYnFGZHFGZnFGOUZpcUZfcUZicUZkcUZmcUY5RjlGX3FGYnFGZHFGZnFGOUZmdEZcdUZedUZhdUZjdUZfcUZicUZkcUZmcUY5RlxvLUYjNiotRmRwNiVGZnAtRiM2LkZbc0Zcb0Zbc0Zcb0ZbcUZcb0ZbcUZfcUZicUZkcUZmcUY5RmlxRlxyLUZgcjYoLUYjNigtRiM2MC1GIzYqLUZkcDYlRmZyLUYjNipGW3FGXG9GW3NGX3FGYnFGZHFGZnFGOUZpcUZkby1GZHA2JUZmcC1GIzYuRltxRlxvRltzRlxvRltxRlxvRltxRl9xRmJxRmRxRmZxRjlGaXFGX3FGYnFGZHFGZnFGOUZcdC1GZHA2JUZkcy1GIzYoRltzRl9xRmJxRmRxRmZxRjlGaXEtRjY2LVEiK0YnRjlGO0Y+RkBGQkZERkZGSEZfdEZhdC1GIzYqRmR4RmRvRmh0Rl9xRmJxRmRxRmZxRjlGaHgtRiM2KkZkeEZkb0ZceEZfcUZicUZkcUZmcUY5Rmh4LUYjNipGZHhGZG9GZHJGX3FGYnFGZHFGZnFGOUZfcUZicUZkcUZmcUY5Rl9xRmJxRmRxRmZxRjktRiM2KC1GIzYvLUY2Ni1RKiZ1bWludXMwO0YnRjlGO0Y+RkBGQkZERkZGSEZfdEZhdEZbcUZoeEZodEZoeEZceEZoeEZkckZfcUZicUZkcUZmcUY5Rl9xRmJxRmRxRmZxRjlGXHVGXnVGYXVGY3VGX3FGYnFGZHFGZnFGOUZcby1GIzYqLUZkcDYlRmZwLUYjNi5GW3NGXG9GW3NGXG9GW3NGXG9GW3FGX3FGYnFGZHFGZnFGOUZpcUZcci1GYHI2KC1GIzYoLUYjNjAtRiM2KkZceEZkby1GZHA2JUZmcC1GIzYuRltxRlxvRltzRlxvRltzRlxvRltxRl9xRmJxRmRxRmZxRjlGaXFGX3FGYnFGZHFGZnFGOUZcdC1GZHA2JUZkcy1GIzYoRltxRl9xRmJxRmRxRmZxRjlGaXFGaHgtRiM2KkZqekZkb0ZodEZfcUZicUZkcUZmcUY5Rmh4LUYjNipGanpGZG9GXHhGX3FGYnFGZHFGZnFGOUZoeC1GIzYqRmp6RmRvRmRyRl9xRmJxRmRxRmZxRjlGX3FGYnFGZHFGZnFGOUZfcUZicUZkcUZmcUY5RmF5Rlx1Rl51RmF1RmN1Rl9xRmJxRmRxRmZxRjlGX3FGYnFGZHFGZnFGOUZccEZicUY5RjkvJSVvcGVuR1EifGZyRicvJSZjbG9zZUdRInxockYnRmJxRjlGOUZicUY5RjktRjY2LVEiOkYnRjlGO0Y+RkBGQkZERkZGSEZKRk1GYnFGOQ==">QyQ+SSdrYXBwYXJHNiItSSlzaW1wbGlmeUc2JCUqcHJvdGVjdGVkR0koX3N5c2xpYkdGJTYjLUklZXZhbEdGKTYkSSZrYXBwYUdGJTwmLyZJJHBoaUdGJTYmIiIiRjVGNUY1KigmSSRwaWlHRiU2JCIiI0Y1RjUsJiZJImdHRiU2IyIiJUY1JkYzNiZGOkY1RjVGNSEiIkY1JkY4NiRGNUY1RkIvJkYzNiZGNUY1RjpGNSooRjdGNSwmJkY9NiMiIiRGNSZGMzYmRjpGNUY6RjVGQkY1RkNGQi8mRjM2JkY6RjpGNUY1KiYsLComJkY4NiRGNUY6RjUmRjM2JkY1RjpGNUY1RjVGNSZGPTYjRjpGQiomRllGNUZDRjVGNSomRllGNUZVRjVGNSomRllGNUY3RjVGNUY1LCpGQkY1RkNGNUZVRjVGN0Y1RkIvJkYzNiZGOkY6RjpGNSomLCwqJkZVRjUmRjM2JkY1RjpGOkY1RjVGNSZGPTYjRjVGQiomRmFvRjVGQ0Y1RjUqJkZhb0Y1RlVGNUY1KiZGYW9GNUY3RjVGNUY1RmhuRkJGQg==</Equation></Text-field>
</Input>
</Group>
<Group labelreference="L3642" drawlabel="true">
<Input>
<Text-field prompt="&gt; " style="Maple Input" layout="Normal"><Equation executable="true" style="2D Input" input-equation="kapparex := `&lt;,&gt;`(kappar[7], kappar[21], kappar[22], kappar[23], kappar[24], kappar[25], kappar[26], kappar[27], kappar[28]):" display="LUklbXJvd0c2Iy9JK21vZHVsZW5hbWVHNiJJLFR5cGVzZXR0aW5nR0koX3N5c2xpYkdGJzYoLUkjbWlHRiQ2JVEpa2FwcGFyZXhGJy8lJ2l0YWxpY0dRJXRydWVGJy8lLG1hdGh2YXJpYW50R1EnaXRhbGljRictSSNtb0dGJDYtUSomY29sb25lcTtGJy9GM1Enbm9ybWFsRicvJSZmZW5jZUdRJmZhbHNlRicvJSpzZXBhcmF0b3JHRj0vJSlzdHJldGNoeUdGPS8lKnN5bW1ldHJpY0dGPS8lKGxhcmdlb3BHRj0vJS5tb3ZhYmxlbGltaXRzR0Y9LyUnYWNjZW50R0Y9LyUnbHNwYWNlR1EsMC4yNzc3Nzc4ZW1GJy8lJ3JzcGFjZUdGTC1JKG1mZW5jZWRHRiQ2Ji1GIzY9LUYsNiVRJ2thcHBhckYnRi9GMi1GUDYmLUYjNiQtSSNtbkdGJDYkUSI3RidGOUY5RjkvJSVvcGVuR1EiW0YnLyUmY2xvc2VHUSJdRictRjY2LVEiLEYnRjlGOy9GP0YxRkBGQkZERkZGSC9GS1EmMC4wZW1GJy9GTlEsMC4zMzMzMzMzZW1GJ0ZULUZQNiYtRiM2JC1GZm42JFEjMjFGJ0Y5RjlGOUZpbkZcb0Zfb0ZULUZQNiYtRiM2JC1GZm42JFEjMjJGJ0Y5RjlGOUZpbkZcb0Zfb0ZULUZQNiYtRiM2JC1GZm42JFEjMjNGJ0Y5RjlGOUZpbkZcb0Zfb0ZULUZQNiYtRiM2JC1GZm42JFEjMjRGJ0Y5RjlGOUZpbkZcb0Zfb0ZULUZQNiYtRiM2JC1GZm42JFEjMjVGJ0Y5RjlGOUZpbkZcb0Zfb0ZULUZQNiYtRiM2JC1GZm42JFEjMjZGJ0Y5RjlGOUZpbkZcb0Zfb0ZULUZQNiYtRiM2JC1GZm42JFEjMjdGJ0Y5RjlGOUZpbkZcb0Zfb0ZULUZQNiYtRiM2JC1GZm42JFEjMjhGJ0Y5RjlGOUZpbkZcb0Y5RjkvRmpuUScmbGFuZztGJy9GXW9RJyZyYW5nO0YnLUY2Ni1RIjpGJ0Y5RjtGPkZARkJGREZGRkhGSkZNLyUrZXhlY3V0YWJsZUdGPUY5">QyQ+SSlrYXBwYXJleEc2Ii1JJDwsPkdJKF9zeXNsaWJHRiU2KyZJJ2thcHBhckdGJTYjIiIoJkYrNiMiI0AmRis2IyIjQSZGKzYjIiNCJkYrNiMiI0MmRis2IyIjRCZGKzYjIiNFJkYrNiMiI0YmRis2IyIjRyEiIg==</Equation></Text-field>
</Input>
</Group>
<Group labelreference="L3651" drawlabel="true">
<Input>
<Text-field prompt="&gt; " style="Maple Input" layout="Normal"><Equation executable="true" style="2D Input" input-equation="parex := `&lt;,&gt;`(phi[1, 1, 1, 3], phi[1, 1, 2, 3], phi[1, 2, 1, 3], phi[1, 2, 2, 3], phi[2, 1, 1, 3], phi[2, 1, 2, 3], phi[2, 2, 1, 3], phi[2, 2, 2, 3], pii[1, 2]):" display="LUklbXJvd0c2Iy9JK21vZHVsZW5hbWVHNiJJLFR5cGVzZXR0aW5nR0koX3N5c2xpYkdGJzYoLUkjbWlHRiQ2JVEmcGFyZXhGJy8lJ2l0YWxpY0dRJXRydWVGJy8lLG1hdGh2YXJpYW50R1EnaXRhbGljRictSSNtb0dGJDYtUSomY29sb25lcTtGJy9GM1Enbm9ybWFsRicvJSZmZW5jZUdRJmZhbHNlRicvJSpzZXBhcmF0b3JHRj0vJSlzdHJldGNoeUdGPS8lKnN5bW1ldHJpY0dGPS8lKGxhcmdlb3BHRj0vJS5tb3ZhYmxlbGltaXRzR0Y9LyUnYWNjZW50R0Y9LyUnbHNwYWNlR1EsMC4yNzc3Nzc4ZW1GJy8lJ3JzcGFjZUdGTC1JKG1mZW5jZWRHRiQ2Ji1GIzY1LUklbXN1YkdGJDYlLUYsNiVRJiZwaGk7RicvRjBGPUY5LUYjNi4tSSNtbkdGJDYkUSIxRidGOS1GNjYtUSIsRidGOUY7L0Y/RjFGQEZCRkRGRkZIL0ZLUSYwLjBlbUYnL0ZOUSwwLjMzMzMzMzNlbUYnRmduRltvRmduRltvLUZobjYkUSIzRidGOS8lK2ZvcmVncm91bmRHUSpbMCwwLDI1NV1GJy8lK2V4ZWN1dGFibGVHRj0vJSlyZWFkb25seUdGMS8lMGZvbnRfc3R5bGVfbmFtZUdRKjJEfk91dHB1dEYnRjkvJS9zdWJzY3JpcHRzaGlmdEdRIjBGJ0Zbby1GVTYlRlctRiM2LkZnbkZbb0ZnbkZbby1GaG42JFEiMkYnRjlGW29GY29GZm9GaW9GW3BGXXBGOUZgcEZbby1GVTYlRlctRiM2LkZnbkZbb0ZncEZbb0ZnbkZbb0Zjb0Zmb0Zpb0ZbcEZdcEY5RmBwRltvLUZVNiVGVy1GIzYuRmduRltvRmdwRltvRmdwRltvRmNvRmZvRmlvRltwRl1wRjlGYHBGW28tRlU2JUZXLUYjNi5GZ3BGW29GZ25GW29GZ25GW29GY29GZm9GaW9GW3BGXXBGOUZgcEZbby1GVTYlRlctRiM2LkZncEZbb0ZnbkZbb0ZncEZbb0Zjb0Zmb0Zpb0ZbcEZdcEY5RmBwRltvLUZVNiVGVy1GIzYuRmdwRltvRmdwRltvRmduRltvRmNvRmZvRmlvRltwRl1wRjlGYHBGW28tRlU2JUZXLUYjNi5GZ3BGW29GZ3BGW29GZ3BGW29GY29GZm9GaW9GW3BGXXBGOUZgcEZbby1GVTYlLUYsNiVRJHBpaUYnRi9GMi1GIzYqRmduRltvRmdwRmZvRmlvRltwRl1wRjlGYHBGaW9GOUY5LyUlb3BlbkdRJyZsYW5nO0YnLyUmY2xvc2VHUScmcmFuZztGJy1GNjYtUSI6RidGOUY7Rj5GQEZCRkRGRkZIRkpGTUZpb0Y5">QyQ+SSZwYXJleEc2Ii1JJDwsPkdJKF9zeXNsaWJHRiU2KyZJJHBoaUdGJTYmIiIiRi1GLSIiJCZGKzYmRi1GLSIiI0YuJkYrNiZGLUYxRi1GLiZGKzYmRi1GMUYxRi4mRis2JkYxRi1GLUYuJkYrNiZGMUYtRjFGLiZGKzYmRjFGMUYtRi4mRis2JkYxRjFGMUYuJkkkcGlpR0YlNiRGLUYxISIi</Equation></Text-field>
</Input>
</Group>
<Group labelreference="L3654" drawlabel="true">
<Input>
<Text-field prompt="&gt; " style="Maple Input" layout="Normal"><Equation executable="true" style="2D Input" input-equation="Drex := Dmat(kapparex, parex):" display="LUklbXJvd0c2Iy9JK21vZHVsZW5hbWVHNiJJLFR5cGVzZXR0aW5nR0koX3N5c2xpYkdGJzYpLUkjbWlHRiQ2JVElRHJleEYnLyUnaXRhbGljR1EldHJ1ZUYnLyUsbWF0aHZhcmlhbnRHUSdpdGFsaWNGJy1JI21vR0YkNi1RKiZjb2xvbmVxO0YnL0YzUSdub3JtYWxGJy8lJmZlbmNlR1EmZmFsc2VGJy8lKnNlcGFyYXRvckdGPS8lKXN0cmV0Y2h5R0Y9LyUqc3ltbWV0cmljR0Y9LyUobGFyZ2VvcEdGPS8lLm1vdmFibGVsaW1pdHNHRj0vJSdhY2NlbnRHRj0vJSdsc3BhY2VHUSwwLjI3Nzc3NzhlbUYnLyUncnNwYWNlR0ZMLUYsNiVRJURtYXRGJ0YvRjItSShtZmVuY2VkR0YkNiQtRiM2Ji1GLDYlUSlrYXBwYXJleEYnRi9GMi1GNjYtUSIsRidGOUY7L0Y/RjFGQEZCRkRGRkZIL0ZLUSYwLjBlbUYnL0ZOUSwwLjMzMzMzMzNlbUYnLUYsNiVRJnBhcmV4RidGL0YyRjlGOS1GNjYtUSI6RidGOUY7Rj5GQEZCRkRGRkZIRkpGTS8lK2V4ZWN1dGFibGVHRj1GOQ==">QyQ+SSVEcmV4RzYiLUklRG1hdEdGJTYkSSlrYXBwYXJleEdGJUkmcGFyZXhHRiUhIiI=</Equation></Text-field>
</Input>
</Group>
<Group labelreference="L3653" drawlabel="true">
<Input>
<Text-field prompt="&gt; " style="Maple Input" layout="Normal"><Equation executable="true" style="2D Input" input-equation="r := Rank(Drex);" display="LUklbXJvd0c2Iy9JK21vZHVsZW5hbWVHNiJJLFR5cGVzZXR0aW5nR0koX3N5c2xpYkdGJzY1LUkjbWlHRiQ2JVEickYnLyUnaXRhbGljR1EldHJ1ZUYnLyUsbWF0aHZhcmlhbnRHUSdpdGFsaWNGJy1JI21vR0YkNi1RKiZjb2xvbmVxO0YnL0YzUSdub3JtYWxGJy8lJmZlbmNlR1EmZmFsc2VGJy8lKnNlcGFyYXRvckdGPS8lKXN0cmV0Y2h5R0Y9LyUqc3ltbWV0cmljR0Y9LyUobGFyZ2VvcEdGPS8lLm1vdmFibGVsaW1pdHNHRj0vJSdhY2NlbnRHRj0vJSdsc3BhY2VHUSwwLjI3Nzc3NzhlbUYnLyUncnNwYWNlR0ZMLUYsNiVRJVJhbmtGJ0YvRjItSShtZmVuY2VkR0YkNiQtRiM2JC1GLDYlUSVEcmV4RidGL0YyRjlGOS1GNjYtUSI7RidGOUY7L0Y/RjFGQEZCRkRGRkZIL0ZLUSYwLjBlbUYnRk0tRiw2JVEicUYnRi9GMkY1LUYsNiVRKkRpbWVuc2lvbkYnRi9GMi1GUzYkLUYjNiQtRiw2JVEmcGFyZXhGJ0YvRjJGOUY5RlotRiw2JVEiZEYnRi9GMkY1Rl1vRmBvLUY2Ni1RKCZtaW51cztGJ0Y5RjtGPkZARkJGREZGRkgvRktRLDAuMjIyMjIyMmVtRicvRk5GXnBGK0ZaLyUrZXhlY3V0YWJsZUdGPUY5">Qyg+SSJyRzYiLUklUmFua0dGJTYjSSVEcmV4R0YlIiIiPkkicUdGJS1JKkRpbWVuc2lvbkdGJTYjSSZwYXJleEdGJUYqPkkiZEdGJSwmRi1GKkYkISIiRio=</Equation></Text-field>
</Input>
<Output>
<Text-field style="2D Output" layout="Maple Output"><Equation executable="false" style="2D Output" display="LUklbXJvd0c2Iy9JK21vZHVsZW5hbWVHNiJJLFR5cGVzZXR0aW5nR0koX3N5c2xpYkdGJzYoLUkjbWlHRiQ2JVEickYnLyUnaXRhbGljR1EldHJ1ZUYnLyUsbWF0aHZhcmlhbnRHUSdpdGFsaWNGJy1JI21vR0YkNi1RIzo9RicvRjNRJ25vcm1hbEYnLyUmZmVuY2VHUSZmYWxzZUYnLyUqc2VwYXJhdG9yR0Y9LyUpc3RyZXRjaHlHRj0vJSpzeW1tZXRyaWNHRj0vJShsYXJnZW9wR0Y9LyUubW92YWJsZWxpbWl0c0dGPS8lJ2FjY2VudEdGPS8lJ2xzcGFjZUdRLDAuMjc3Nzc3OGVtRicvJSdyc3BhY2VHRkwtSSNtbkdGJDYkUSI5RidGOS8lK2ZvcmVncm91bmRHUShbMCwwLDBdRicvJSlyZWFkb25seUdGPUY5">IiIq</Equation></Text-field>
</Output>
<Output>
<Text-field style="2D Output" layout="Maple Output"><Equation executable="false" style="2D Output" display="LUklbXJvd0c2Iy9JK21vZHVsZW5hbWVHNiJJLFR5cGVzZXR0aW5nR0koX3N5c2xpYkdGJzYoLUkjbWlHRiQ2JVEicUYnLyUnaXRhbGljR1EldHJ1ZUYnLyUsbWF0aHZhcmlhbnRHUSdpdGFsaWNGJy1JI21vR0YkNi1RIzo9RicvRjNRJ25vcm1hbEYnLyUmZmVuY2VHUSZmYWxzZUYnLyUqc2VwYXJhdG9yR0Y9LyUpc3RyZXRjaHlHRj0vJSpzeW1tZXRyaWNHRj0vJShsYXJnZW9wR0Y9LyUubW92YWJsZWxpbWl0c0dGPS8lJ2FjY2VudEdGPS8lJ2xzcGFjZUdRLDAuMjc3Nzc3OGVtRicvJSdyc3BhY2VHRkwtSSNtbkdGJDYkUSI5RidGOS8lK2ZvcmVncm91bmRHUShbMCwwLDBdRicvJSlyZWFkb25seUdGPUY5">IiIq</Equation></Text-field>
</Output>
<Output>
<Text-field style="2D Output" layout="Maple Output"><Equation executable="false" style="2D Output" display="LUklbXJvd0c2Iy9JK21vZHVsZW5hbWVHNiJJLFR5cGVzZXR0aW5nR0koX3N5c2xpYkdGJzYoLUkjbWlHRiQ2JVEiZEYnLyUnaXRhbGljR1EldHJ1ZUYnLyUsbWF0aHZhcmlhbnRHUSdpdGFsaWNGJy1JI21vR0YkNi1RIzo9RicvRjNRJ25vcm1hbEYnLyUmZmVuY2VHUSZmYWxzZUYnLyUqc2VwYXJhdG9yR0Y9LyUpc3RyZXRjaHlHRj0vJSpzeW1tZXRyaWNHRj0vJShsYXJnZW9wR0Y9LyUubW92YWJsZWxpbWl0c0dGPS8lJ2FjY2VudEdGPS8lJ2xzcGFjZUdRLDAuMjc3Nzc3OGVtRicvJSdyc3BhY2VHRkwtSSNtbkdGJDYkUSIwRidGOS8lK2ZvcmVncm91bmRHUShbMCwwLDBdRicvJSlyZWFkb25seUdGPUY5">IiIh</Equation></Text-field>
</Output>
</Group>
<Group labelreference="L3652" drawlabel="true">
<Input>
<Text-field prompt="&gt; " style="Maple Input" layout="Normal"><Equation executable="true" style="2D Input" input-equation="" display="LUklbXJvd0c2Iy9JK21vZHVsZW5hbWVHNiJJLFR5cGVzZXR0aW5nR0koX3N5c2xpYkdGJzYmLUkjbW9HRiQ2LVEiI0YnLyUsbWF0aHZhcmlhbnRHUSdub3JtYWxGJy8lJmZlbmNlR1EmZmFsc2VGJy8lKnNlcGFyYXRvckdGNC8lKXN0cmV0Y2h5R0Y0LyUqc3ltbWV0cmljR0Y0LyUobGFyZ2VvcEdGNC8lLm1vdmFibGVsaW1pdHNHRjQvJSdhY2NlbnRHRjQvJSdsc3BhY2VHUSYwLjBlbUYnLyUncnNwYWNlR0ZDLUkjbWlHRiQ2JVFoXWxBc350aGV+ZXh0ZW5kZWR+cGFydH5pc35mdWxsfnJhbmssfmJ5fnRoZX5leHRlbnNpb25+dGhlb3JlbX50aGV+cmVwYXJhbWV0ZXJpc2Vkfm1vZGVsfndpbGx+YWx3YXlzfmJlfmZ1bGx+fmhhdmV+cmFua344VCYjODcyMjs3Ln5CeX50aGV+cmVwYXJhbWV0ZXJpc2F0aW9uflRoZW9yZW1+dGhlfm9yaWdpb25hbH5wYXJhbWV0ZXJpc2Vkfm1vZGVsfndpbGx+YWxzb35oYXZlfnJhbmt+OFQmIzg3MjI7Nyx+YnV0fnRoZXJlfmFyZX44VCYjODcyMjszfnBhcmFtZXRlcnMsfnNvfnRoZX5kZWZpY2llbmN5fndpbGx+YWx3YXlzfmJlfjQuRicvJSdpdGFsaWNHRjRGLy8lK2V4ZWN1dGFibGVHRjRGLw==">LUklbXJvd0c2Iy9JK21vZHVsZW5hbWVHNiJJLFR5cGVzZXR0aW5nR0koX3N5c2xpYkdGJzYmLUkjbW9HRiQ2LVEiI0YnLyUsbWF0aHZhcmlhbnRHUSdub3JtYWxGJy8lJmZlbmNlR1EmZmFsc2VGJy8lKnNlcGFyYXRvckdGNC8lKXN0cmV0Y2h5R0Y0LyUqc3ltbWV0cmljR0Y0LyUobGFyZ2VvcEdGNC8lLm1vdmFibGVsaW1pdHNHRjQvJSdhY2NlbnRHRjQvJSdsc3BhY2VHUSYwLjBlbUYnLyUncnNwYWNlR0ZDLUkjbWlHRiQ2JVFoXWxBc350aGV+ZXh0ZW5kZWR+cGFydH5pc35mdWxsfnJhbmssfmJ5fnRoZX5leHRlbnNpb25+dGhlb3JlbX50aGV+cmVwYXJhbWV0ZXJpc2Vkfm1vZGVsfndpbGx+YWx3YXlzfmJlfmZ1bGx+fmhhdmV+cmFua344VCYjODcyMjs3Ln5CeX50aGV+cmVwYXJhbWV0ZXJpc2F0aW9uflRoZW9yZW1+dGhlfm9yaWdpb25hbH5wYXJhbWV0ZXJpc2Vkfm1vZGVsfndpbGx+YWxzb35oYXZlfnJhbmt+OFQmIzg3MjI7Nyx+YnV0fnRoZXJlfmFyZX44VCYjODcyMjszfnBhcmFtZXRlcnMsfnNvfnRoZX5kZWZpY2llbmN5fndpbGx+YWx3YXlzfmJlfjQuRicvJSdpdGFsaWNHRjRGLy8lK2V4ZWN1dGFibGVHRjRGLw==</Equation></Text-field>
</Input>
</Group>
<Group labelreference="L3650" drawlabel="true">
<Input>
<Text-field prompt="&gt; " style="Maple Input" layout="Normal"><Equation executable="true" style="2D Input" input-equation="" display="LUklbXJvd0c2Iy9JK21vZHVsZW5hbWVHNiJJLFR5cGVzZXR0aW5nR0koX3N5c2xpYkdGJzYlLUkjbWlHRiQ2I1EhRicvJStleGVjdXRhYmxlR1EmZmFsc2VGJy8lLG1hdGh2YXJpYW50R1Enbm9ybWFsRic=">JSFH</Equation></Text-field>
</Input>
</Group>
</Section><RTable handle="4581327874">TTdSMApJN1JUQUJMRV9TQVZFLzQ1ODEzMjc4NzRYKiUpYW55dGhpbmdHNiJGJVtnbCEkJSEhISIpIikmJSRwaWlHNiMiIiJGJkYmKihGJkYpJiUlcGhpc0c2JEYpRilGKSYlInBHRihGKSooRiZGKSZGLDYkRikiIiNGKSZGLzYjRjNGKUYqRjAqKCwmRilGKUYmISIiRikmRiw2JEYzRilGKUYuRilGJQ==</RTable><RTable handle="4581328002">TTdSMApJN1JUQUJMRV9TQVZFLzQ1ODEzMjgwMDJYKiUpYW55dGhpbmdHNiJGJVtnbCEkJSEhISIpIikqKCwmIiIiRigmJSRwaWlHNiNGKCEiIkYoJiUlcGhpc0c2JCIiI0YwRigmJSJwRzYjRjBGKCooRidGKCZGLjYkRjBGKEYoJkYyRitGKEYmKiYmJSRwaGlHNiVGKEYoRihGKEY3RigqJiZGOjYlRihGKEYwRihGMUYoKiYmRjo2JUYoRjBGKEYoRjdGKComJkY6NiVGKEYwRjBGKEYxRigqJiZGOjYlRjBGKEYoRihGN0YoRiU=</RTable><RTable handle="4581328130">TTdSMApJN1JUQUJMRV9TQVZFLzQ1ODEzMjgxMzBYKiUpYW55dGhpbmdHNiJGJVtnbCEkJSEhISImIiYqJiYlJHBoaUc2JSIiIyIiIkYqRismJSJwRzYjRipGKyomJkYoNiVGKkYqRitGKyZGLTYjRitGKyomJkYoNiVGKkYqRipGK0YsRitGMkYsRiU=</RTable><RTable handle="4581328706">TTdSMApJN1JUQUJMRV9TQVZFLzQ1ODEzMjg3MDZYKiUpYW55dGhpbmdHNiJGJVtnbCEkJSEhISIrIismJSJwRzYjIiIiJkYnNiMiIiMmJSRwaGlHNiVGKUYpRikmRi42JUYpRilGLCZGLjYlRilGLEYpJkYuNiVGKUYsRiwmRi42JUYsRilGKSZGLjYlRixGKUYsJkYuNiVGLEYsRikmRi42JUYsRixGLEYl</RTable><RTable handle="4581328834">TTdSMApJN1JUQUJMRV9TQVZFLzQ1ODEzMjg4MzRYKiUpYW55dGhpbmdHNiJGJVtnbCEkJSEhISImIiYmJSRwaWlHNiMiIiImJSVwaGlzRzYkRilGKSZGKzYkRikiIiMmRis2JEYvRikmRis2JEYvRi9GJQ==</RTable><RTable handle="4581321794">TTdSMApJN1JUQUJMRV9TQVZFLzQ1ODEzMjE3OTRYKiUpYW55dGhpbmdHNiJGJVtnbCEkJSEhISIpIikmJSRwaWlHNiQiIiJGKSZGJzYkRikiIiMmRic2JEYpIiIkKihGJkYpJiUkcGhpRzYlRilGKUYpRikmJSJwRzYjRilGKSooRiZGKSZGMjYlRilGLEYpRikmRjU2I0YsRikqKEYqRikmRjI2JUYpRilGLEYpRjRGKSooRipGKSZGMjYlRilGLEYsRilGOkYpKigsJkYpRilGJiEiIkYpJkYyNiVGLEYpRilGKUY0RilGJQ==</RTable><RTable handle="4581321922">TTdSMApJN1JUQUJMRV9TQVZFLzQ1ODEzMjE5MjJYKiUpYW55dGhpbmdHNiJGJVtnbCEkJSEhISImIiYqKCwmIiIiRigmJSRwaWlHNiRGKEYoISIiRigmJSRwaGlHNiUiIiNGMEYoRigmJSJwRzYjRjBGKCooLCZGKEYoJkYqNiRGKEYwRixGKCZGLjYlRjBGKEYwRigmRjI2I0YoRigqKEY1RigmRi42JUYwRjBGMEYoRjFGKEY6RjFGJQ==</RTable><RTable handle="4581322178">TTdSMApJN1JUQUJMRV9TQVZFLzQ1ODEzMjIxNzhYKiUpYW55dGhpbmdHNiJGJVtnbCEkJSEhISIpIikmJSJwRzYjIiIiJkYnNiMiIiMmJSRwaGlHNiVGKUYpRikmRi42JUYpRilGLCZGLjYlRilGLEYpJkYuNiVGKUYsRiwmRi42JUYsRilGKSZGLjYlRixGKUYsRiU=</RTable><RTable handle="4581322306">TTdSMApJN1JUQUJMRV9TQVZFLzQ1ODEzMjIzMDZYKiUpYW55dGhpbmdHNiJGJVtnbCEkJSEhISImIiYmJSRwaGlHNiUiIiNGKSIiIiZGJzYlRilGKUYpJiUkcGlpRzYkRipGKiZGLjYkRipGKSZGLjYkRioiIiRGJQ==</RTable><RTable handle="4581313922">TTdSMApJN1JUQUJMRV9TQVZFLzQ1ODEzMTM5MjJYKiUpYW55dGhpbmdHNiJGJVtnbCEjJSEhISImIiYmJSRwaWlHNiQiIiIiIiUqKCZGJzYkRikiIiRGKSYlJHBoaUc2JUYpRilGLkYpJiUicEc2I0YpRikqKEYsRikmRjA2JUYpIiIjRi5GKSZGMzYjRjhGKSooLCZGKUYpRiwhIiJGKSZGMDYlRjhGKUYuRilGMkYpKihGPEYpJkYwNiVGOEY4Ri5GKUY5RilGJQ==</RTable><RTable handle="4581314050">TTdSMApJN1JUQUJMRV9TQVZFLzQ1ODEzMTQwNTBYLCUpYW55dGhpbmdHNiJGJVtnbCEiJSEhISM6IiYiJiIiIiIiIUYnRidGJ0YnKiYmJSRwaWlHNiRGJiIiJEYmJiUicEc2I0YmRiZGJ0YnRidGJ0YnKiZGKUYmJkYuNiMiIiNGJkYnRidGJ0YnRicqJiwmRiZGJkYpISIiRiZGLUYmRidGJ0YnRidGJyomRjVGJkYxRiZGJQ==</RTable><RTable handle="4582840450">TTdSMApJN1JUQUJMRV9TQVZFLzQ1ODI4NDA0NTBYKiUpYW55dGhpbmdHNiJGJVtnbCEkJSEhISIpIiksJiYlJHBpaUc2JCIiIkYqRiomRig2JCIiI0YqRipGJkYmRismRig2JEYqRi0sJiooRidGKiYlJHBoaUc2JkYqRipGKkYqRiomJSJwRzYjRipGKkYqKihGK0YqJkYzNiZGLUYqRipGKkYqRjVGKkYqLCYqKEYnRiomRjM2JkYqRipGLUYqRiomRjY2I0YtRipGKiooRitGKiZGMzYmRi1GKkYtRipGKkY/RipGKiwmKihGLkYqJkYzNiZGKkYtRipGKkYqRjVGKkYqKigsKkYqRipGJyEiIkYuRkpGK0ZKRiomRjM2JkYtRi1GKkYqRipGNUYqRipGJQ==</RTable><RTable handle="4582840578">TTdSMApJN1JUQUJMRV9TQVZFLzQ1ODI4NDA1NzhYKiUpYW55dGhpbmdHNiJGJVtnbCEkJSEhISIqIiosJiooJiUkcGlpRzYkIiIiIiIjRismJSRwaGlHNiZGK0YsRixGK0YrJiUicEc2I0YsRitGKyooLCpGK0YrJkYpNiRGK0YrISIiRihGNyZGKTYkRixGK0Y3RismRi42JkYsRixGLEYrRitGMEYrRisqJiZGLjYmRitGK0YrRixGKyZGMTYjRitGKyomJkYuNiZGK0YrRixGLEYrRjBGKyomJkYuNiZGK0YsRitGLEYrRj9GKyomJkYuNiZGK0YsRixGLEYrRjBGKyomJkYuNiZGLEYrRitGLEYrRj9GKyomJkYuNiZGLEYrRixGLEYrRjBGKyomJkYuNiZGLEYsRitGLEYrRj9GKyomJkYuNiZGLEYsRixGLEYrRjBGK0Yl</RTable><RTable handle="4582840706">TTdSMApJN1JUQUJMRV9TQVZFLzQ1ODI4NDA3MDZYKiUpYW55dGhpbmdHNiJGJVtnbCEkJSEhISIkIiQqJiYlJHBoaUc2JiIiI0YqRipGKiIiIiYlInBHNiNGKkYrJkYtNiNGK0YsRiU=</RTable><RTable handle="4582841282">TTdSMApJN1JUQUJMRV9TQVZFLzQ1ODI4NDEyODJYKiUpYW55dGhpbmdHNiJGJVtnbCEkJSEhISIrIismJSJwRzYjIiIiJkYnNiMiIiMmJSRwaGlHNiZGKUYpRilGKSZGLjYmRilGKUYpRiwmRi42JkYpRilGLEYpJkYuNiZGKUYpRixGLCZGLjYmRilGLEYpRikmRi42JkYpRixGKUYsJkYuNiZGKUYsRixGKSZGLjYmRilGLEYsRixGJQ==</RTable><RTable handle="4582841410">TTdSMApJN1JUQUJMRV9TQVZFLzQ1ODI4NDE0MTBYKiUpYW55dGhpbmdHNiJGJVtnbCEkJSEhISIrIismJSRwaGlHNiYiIiMiIiJGKkYqJkYnNiZGKUYqRipGKSZGJzYmRilGKkYpRiomRic2JkYpRipGKUYpJkYnNiZGKUYpRipGKiZGJzYmRilGKUYqRikmRic2JkYpRilGKUYqJkYnNiZGKUYpRilGKSYlJHBpaUc2JEYqRiomRjo2JEYqRilGJQ==</RTable><RTable handle="4582841538">TTdSMApJN1JUQUJMRV9TQVZFLzQ1ODI4NDE1MzhYKiUpYW55dGhpbmdHNiJGJVtnbCEkJSEhISIiIiImJSRwaWlHNiQiIiMiIiJGJQ==</RTable><RTable handle="4578532098">TTdSMApJN1JUQUJMRV9TQVZFLzQ1Nzg1MzIwOThYKiUpYW55dGhpbmdHNiJGJVtnbCEkJSEhISIrIismJSJnRzYjIiIiJkYnNiMiIiMmRic2IyIiJCZGJzYjIiIlJiUicEdGKCZGNEYrJiUkcGhpRzYmRilGKUYpRiwmRjc2JkYpRilGLEYsJkY3NiZGKUYsRilGLCZGNzYmRilGLEYsRixGJQ==</RTable><RTable handle="4578532226">TTdSMApJN1JUQUJMRV9TQVZFLzQ1Nzg1MzIyMjZYKiUpYW55dGhpbmdHNiJGJVtnbCEkJSEhISIoIigmJSRwaGlHNiYiIiMiIiJGKkYpJkYnNiZGKUYqRilGKSZGJzYmRilGKUYqRikmRic2JkYpRilGKUYpJiUkcGlpRzYkRipGKiZGMjYkRipGKSZGMjYkRilGKkYl</RTable>
</Worksheet>
