# Supplementary material for: Does your species have memory? Analyzing capture–recapture data with memory models
Source: Ecol Evol. 2014 Apr 30;4(11):2124–33. doi: 10.1002/ece3.1037 (PMC4201427; doi:10.1002/ece3.1037)
Supplement: Supplementary file 4 — Data S4. Maple code examples. [file ece30004-2124-sd4.mw]

<?xml version="1.0" encoding="UTF-8"?>
<Worksheet>
<Version major="16" minor="0"/>
<Label-Scheme value="2" prefix=""/>
<View-Properties presentation="false"></View-Properties>
<MapleNet-Properties elisiondigitsbefore="100" labelling="true" indentamount="4" elisiontermsthreshold="10000" ansi="false" errorbreak="1" useclientjvm="true" echo="1" imaginaryunit="I" labelwidth="20" contextmenusize="automatic" plotdriver="opengl" elisiondigitsafter="100" plotoutput="terminal" helpbrowser="standard" rtablesize="10" elisiontermsbefore="100" elisiondigitsthreshold="10000" typesetting="standard" plotdevice="inline" verboseproc="1" showassumed="1" errorcursor="false" longdelim="true" plotoptions="" quiet="false" elisiontermsafter="100" screenwidth="79" preplot="" prettyprint="3" displayprecision="-1" screenpixelheight="1024" warnlevel="3" screenheight="25" latexwidth="6.0" postplot="" prompt="&gt; " ShowLabels="true"/>
<Styles><Font name="Ordered List 1" background="[255,255,255]" bold="false" executable="false" family="Times New Roman" foreground="[0,0,0]" italic="false" opaque="false" readonly="false" size="12" subscript="false" superscript="false" underline="false" placeholder="false"/>
<Font name="Annotation Text" background="[255,255,255]" bold="false" executable="false" family="Times New Roman" foreground="[0,0,0]" italic="false" opaque="false" readonly="false" size="12" subscript="false" superscript="false" underline="false" placeholder="false"/>
<Font name="Ordered List 2" background="[255,255,255]" bold="false" executable="false" family="Times New Roman" foreground="[0,0,0]" italic="false" opaque="false" readonly="false" size="12" subscript="false" superscript="false" underline="false" placeholder="false"/>
<Font name="Ordered List 3" background="[255,255,255]" bold="false" executable="false" family="Times New Roman" foreground="[0,0,0]" italic="false" opaque="false" readonly="false" size="12" subscript="false" superscript="false" underline="false" placeholder="false"/>
<Font name="Ordered List 4" background="[255,255,255]" bold="false" executable="false" family="Times New Roman" foreground="[0,0,0]" italic="false" opaque="false" readonly="false" size="12" subscript="false" superscript="false" underline="false" placeholder="false"/>
<Font name="Ordered List 5" background="[255,255,255]" bold="false" executable="false" family="Times New Roman" foreground="[0,0,0]" italic="false" opaque="false" readonly="false" size="12" subscript="false" superscript="false" underline="false" placeholder="false"/>
<Font name="Author" background="[255,255,255]" bold="false" executable="false" family="Times New Roman" foreground="[0,0,0]" italic="false" opaque="false" readonly="false" size="12" subscript="false" superscript="false" underline="false" placeholder="false"/>
<Font name="Annotation Title" background="[255,255,255]" bold="true" executable="false" family="Times New Roman" foreground="[0,0,0]" italic="false" opaque="false" readonly="false" size="18" subscript="false" superscript="false" underline="false" placeholder="false"/>
<Font name="Warning" background="[255,255,255]" bold="false" executable="false" family="Courier New" foreground="[0,0,255]" italic="false" opaque="false" readonly="true" size="12" subscript="false" superscript="false" underline="false" placeholder="false"/>
<Font name="Caption Reference" background="[255,255,255]" bold="true" executable="false" family="Times New Roman" foreground="[0,0,0]" italic="false" opaque="false" readonly="false" size="12" subscript="false" superscript="false" underline="false" placeholder="false"/>
<Font name="Maple Input Placeholder" background="[255,255,255]" bold="true" executable="true" family="Courier New" foreground="[200,0,200]" italic="false" opaque="false" readonly="false" size="12" subscript="false" superscript="false" underline="false" placeholder="true"/>
<Font name="Maple Plot" background="[255,255,255]" bold="false" executable="false" family="Times New Roman" foreground="[0,0,0]" italic="false" opaque="false" readonly="false" size="12" subscript="false" superscript="false" underline="false" placeholder="false"/>
<Font name="Code" background="[255,255,255]" bold="false" executable="false" family="Courier New" foreground="[255,0,0]" italic="false" opaque="false" readonly="false" size="12" subscript="false" superscript="false" underline="false" placeholder="false"/>
<Font name="Line Printed Output" background="[255,255,255]" bold="false" executable="false" family="Courier New" foreground="[0,0,255]" italic="false" opaque="false" readonly="true" size="12" subscript="false" superscript="false" underline="false" placeholder="false"/>
<Font name="Text Output" background="[255,255,255]" bold="false" executable="false" family="Courier New" foreground="[0,0,255]" italic="false" opaque="false" readonly="true" size="12" subscript="false" superscript="false" underline="false" placeholder="false"/>
<Font name="Diagnostic" background="[255,255,255]" bold="false" executable="false" family="Courier New" foreground="[40,120,40]" italic="false" opaque="false" readonly="true" size="12" subscript="false" superscript="false" underline="false" placeholder="false"/>
<Font name="2D Inert Output" background="[255,255,255]" bold="false" executable="true" family="Times New Roman" foreground="[144,144,144]" italic="false" opaque="false" readonly="false" size="12" subscript="false" superscript="false" underline="false" placeholder="false"/>
<Font name="Normal" background="[255,255,255]" bold="false" executable="false" family="Times New Roman" foreground="[0,0,0]" italic="false" opaque="false" readonly="false" size="12" subscript="false" superscript="false" underline="false" placeholder="false"/>
<Font name="Hyperlink" background="[255,255,255]" bold="false" executable="false" family="Times New Roma" foreground="[0,128,128]" italic="false" opaque="false" readonly="false" size="12" subscript="false" superscript="false" underline="true" placeholder="false"/>
<Font name="Maple Output" background="[255,255,255]" bold="false" executable="false" family="Times New Roman" foreground="[0,0,0]" italic="false" opaque="false" readonly="false" size="12" subscript="false" superscript="false" underline="false" placeholder="false"/>
<Font name="Dash Item" background="[255,255,255]" bold="false" executable="false" family="Times New Roman" foreground="[0,0,0]" italic="false" opaque="false" readonly="false" size="12" subscript="false" superscript="false" underline="false" placeholder="false"/>
<Font name="2D Math" background="[255,255,255]" bold="false" executable="false" family="Times New Roman" foreground="[0,0,0]" italic="false" opaque="false" readonly="false" size="12" subscript="false" superscript="false" underline="false" placeholder="false"/>
<Font name="Maple Input" background="[255,255,255]" bold="true" executable="true" family="Courier New" foreground="[255,0,0]" italic="false" opaque="false" readonly="false" size="12" subscript="false" superscript="false" underline="false" placeholder="false"/>
<Font name="2D Output" background="[255,255,255]" bold="false" executable="false" family="Times New Roman" foreground="[0,0,255]" italic="false" opaque="false" readonly="true" size="12" subscript="false" superscript="false" underline="false" placeholder="false"/>
<Font name="2D Input" background="[255,255,255]" bold="false" executable="true" family="Times New Roman" foreground="[0,0,0]" italic="false" opaque="false" readonly="false" size="12" subscript="false" superscript="false" underline="false" placeholder="false"/>
<Font name="HyperlinkError" background="[255,255,255]" bold="false" executable="false" family="Courier New" foreground="[255,0,255]" italic="false" opaque="false" readonly="true" size="12" subscript="false" superscript="false" underline="true" placeholder="false"/>
<Font name="Header and Footer" background="[255,255,255]" bold="false" executable="false" family="Times New Roman" foreground="[0,0,0]" italic="false" opaque="false" readonly="false" size="10" subscript="false" superscript="false" underline="false" placeholder="false"/>
<Font name="Error" background="[255,255,255]" bold="false" executable="false" family="Courier New" foreground="[255,0,255]" italic="false" opaque="false" readonly="true" size="12" subscript="false" superscript="false" underline="false" placeholder="false"/>
<Font name="Title" background="[255,255,255]" bold="true" executable="false" family="Times New Roman" foreground="[0,0,0]" italic="false" opaque="false" readonly="false" size="18" subscript="false" superscript="false" underline="false" placeholder="false"/>
<Font name="Heading 1" background="[255,255,255]" bold="true" executable="false" family="Times New Roma" foreground="[0,0,0]" italic="false" opaque="false" readonly="false" size="18" subscript="false" superscript="false" underline="false" placeholder="false"/>
<Font name="Text" background="[255,255,255]" bold="false" executable="false" family="Times New Roman" foreground="[0,0,0]" italic="false" opaque="false" readonly="false" size="12" subscript="false" superscript="false" underline="false" placeholder="false"/>
<Font name="Bullet Item" background="[255,255,255]" bold="false" executable="false" family="Times New Roman" foreground="[0,0,0]" italic="false" opaque="false" readonly="false" size="12" subscript="false" superscript="false" underline="false" placeholder="false"/>
<Font name="Heading 4" background="[255,255,255]" bold="false" executable="false" family="Times New Roma" foreground="[0,0,0]" italic="true" opaque="false" readonly="false" size="12" subscript="false" superscript="false" underline="false" placeholder="false"/>
<Font name="Equation Label" background="[255,255,255]" bold="true" executable="false" family="Times New Roman" foreground="[0,0,0]" italic="false" opaque="false" readonly="false" size="12" subscript="false" superscript="false" underline="false" placeholder="false"/>
<Font name="Heading 3" background="[255,255,255]" bold="true" executable="false" family="Times New Roma" foreground="[0,0,0]" italic="true" opaque="false" readonly="false" size="14" subscript="false" superscript="false" underline="false" placeholder="false"/>
<Font name="Heading 2" background="[255,255,255]" bold="true" executable="false" family="Times New Roma" foreground="[0,0,0]" italic="false" opaque="false" readonly="false" size="16" subscript="false" superscript="false" underline="false" placeholder="false"/>
<Font name="HyperlinkWarning" background="[255,255,255]" bold="false" executable="false" family="Courier New" foreground="[0,0,255]" italic="false" opaque="false" readonly="true" size="12" subscript="false" superscript="false" underline="true" placeholder="false"/>
<Font name="Dictionary Hyperlink" background="[255,255,255]" bold="false" executable="false" family="Times New Roma" foreground="[147,0,15]" italic="false" opaque="false" readonly="false" size="12" subscript="false" superscript="false" underline="true" placeholder="false"/>
<Font name="Caption Text" background="[255,255,255]" bold="true" executable="false" family="Times New Roman" foreground="[0,0,0]" italic="false" opaque="false" readonly="false" size="12" subscript="false" superscript="false" underline="false" placeholder="false"/>
<Font name="List Item" background="[255,255,255]" bold="false" executable="false" family="Times New Roman" foreground="[0,0,0]" italic="false" opaque="false" readonly="false" size="12" subscript="false" superscript="false" underline="false" placeholder="false"/>
<Layout name="Ordered List 1" alignment="left" bullet="numeric" firstindent="0" leftmargin="0" rightmargin="0" linespacing="0.0" spaceabove="3" spacebelow="3" linebreak="space" pagebreak-before="false" initial="-1" bulletsuffix=""/>
<Layout name="Ordered List 2" alignment="left" bullet="alphabetic" firstindent="0" leftmargin="36" rightmargin="0" linespacing="0.0" spaceabove="3" spacebelow="3" linebreak="space" pagebreak-before="false" initial="-1" bulletsuffix=""/>
<Layout name="Ordered List 3" alignment="left" bullet="roman" firstindent="0" leftmargin="72" rightmargin="0" linespacing="0.0" spaceabove="3" spacebelow="3" linebreak="space" pagebreak-before="false" initial="-1" bulletsuffix=""/>
<Layout name="Ordered List 4" alignment="left" bullet="ALPHABETIC" firstindent="0" leftmargin="108" rightmargin="0" linespacing="0.0" spaceabove="3" spacebelow="3" linebreak="space" pagebreak-before="false" initial="-1" bulletsuffix=""/>
<Layout name="Ordered List 5" alignment="left" bullet="ROMAN" firstindent="0" leftmargin="144" rightmargin="0" linespacing="0.0" spaceabove="3" spacebelow="3" linebreak="space" pagebreak-before="false" initial="-1" bulletsuffix=""/>
<Layout name="Author" alignment="centred" bullet="none" firstindent="0" leftmargin="0" rightmargin="0" linespacing="0.0" spaceabove="8" spacebelow="8" linebreak="space" pagebreak-before="false" initial="0" bulletsuffix=""/>
<Layout name="Warning" alignment="left" bullet="none" firstindent="0" leftmargin="0" rightmargin="0" linespacing="0.0" spaceabove="0" spacebelow="0" linebreak="space" pagebreak-before="false" initial="0" bulletsuffix=""/>
<Layout name="Annotation Title" alignment="centred" bullet="none" firstindent="0" leftmargin="0" rightmargin="0" linespacing="0.0" spaceabove="12" spacebelow="12" linebreak="space" pagebreak-before="false" initial="0" bulletsuffix=""/>
<Layout name="Maple Plot" alignment="centred" bullet="none" firstindent="0" leftmargin="0" rightmargin="0" linespacing="0.0" spaceabove="0" spacebelow="0" linebreak="space" pagebreak-before="false" initial="0" bulletsuffix=""/>
<Layout name="Line Printed Output" alignment="left" bullet="none" firstindent="0" leftmargin="0" rightmargin="0" linespacing="0.0" spaceabove="0" spacebelow="0" linebreak="any" pagebreak-before="false" initial="0" bulletsuffix=""/>
<Layout name="Text Output" alignment="left" bullet="none" firstindent="0" leftmargin="0" rightmargin="0" linespacing="0.0" spaceabove="0" spacebelow="0" linebreak="newline" pagebreak-before="false" initial="0" bulletsuffix=""/>
<Layout name="Diagnostic" alignment="left" bullet="none" firstindent="0" leftmargin="0" rightmargin="0" linespacing="0.0" spaceabove="0" spacebelow="0" linebreak="any" pagebreak-before="false" initial="0" bulletsuffix=""/>
<Layout name="Normal" alignment="left" bullet="none" firstindent="0" leftmargin="0" rightmargin="0" linespacing="0.0" spaceabove="0" spacebelow="0" linebreak="space" pagebreak-before="false" initial="0" bulletsuffix=""/>
<Layout name="Maple Output" alignment="centred" bullet="none" firstindent="0" leftmargin="0" rightmargin="0" linespacing="0.3" spaceabove="0" spacebelow="0" linebreak="space" pagebreak-before="false" initial="0" bulletsuffix=""/>
<Layout name="Dash Item" alignment="left" bullet="dash" firstindent="0" leftmargin="0" rightmargin="0" linespacing="0.0" spaceabove="3" spacebelow="3" linebreak="space" pagebreak-before="false" initial="0" bulletsuffix=""/>
<Layout name="HyperlinkError" alignment="left" bullet="none" firstindent="0" leftmargin="0" rightmargin="0" linespacing="0.0" spaceabove="0" spacebelow="0" linebreak="space" pagebreak-before="false" initial="0" bulletsuffix=""/>
<Layout name="Error" alignment="left" bullet="none" firstindent="0" leftmargin="0" rightmargin="0" linespacing="0.0" spaceabove="0" spacebelow="0" linebreak="space" pagebreak-before="false" initial="0" bulletsuffix=""/>
<Layout name="Title" alignment="centred" bullet="none" firstindent="0" leftmargin="0" rightmargin="0" linespacing="0.0" spaceabove="12" spacebelow="12" linebreak="space" pagebreak-before="false" initial="0" bulletsuffix=""/>
<Layout name="Heading 1" alignment="left" bullet="none" firstindent="0" leftmargin="0" rightmargin="0" linespacing="0.0" spaceabove="8" spacebelow="4" linebreak="space" pagebreak-before="false" initial="0" bulletsuffix=""/>
<Layout name="Bullet Item" alignment="left" bullet="dot" firstindent="0" leftmargin="0" rightmargin="0" linespacing="0.0" spaceabove="3" spacebelow="3" linebreak="space" pagebreak-before="false" initial="0" bulletsuffix=""/>
<Layout name="Heading 4" alignment="left" bullet="none" firstindent="0" leftmargin="0" rightmargin="0" linespacing="0.0" spaceabove="0" spacebelow="0" linebreak="space" pagebreak-before="false" initial="0" bulletsuffix=""/>
<Layout name="Heading 3" alignment="left" bullet="none" firstindent="0" leftmargin="0" rightmargin="0" linespacing="0.0" spaceabove="0" spacebelow="0" linebreak="space" pagebreak-before="false" initial="0" bulletsuffix=""/>
<Layout name="Heading 2" alignment="left" bullet="none" firstindent="0" leftmargin="0" rightmargin="0" linespacing="0.0" spaceabove="8" spacebelow="2" linebreak="space" pagebreak-before="false" initial="0" bulletsuffix=""/>
<Layout name="HyperlinkWarning" alignment="left" bullet="none" firstindent="0" leftmargin="0" rightmargin="0" linespacing="0.0" spaceabove="0" spacebelow="0" linebreak="space" pagebreak-before="false" initial="0" bulletsuffix=""/>
<Layout name="List Item" alignment="left" bullet="indent" firstindent="0" leftmargin="0" rightmargin="0" linespacing="0.0" spaceabove="3" spacebelow="3" linebreak="space" pagebreak-before="false" initial="0" bulletsuffix=""/>
<Pencil-style name="Pencil 5" pen-color="[255,0,0]" pen-height="5.0" pen-width="5.0" pen-opacity="1.0"/>
<Pencil-style name="Pencil 4" pen-color="[0,0,255]" pen-height="3.0" pen-width="3.0" pen-opacity="1.0"/>
<Pencil-style name="Pencil 3" pen-color="[0,0,0]" pen-height="3.0" pen-width="3.0" pen-opacity="1.0"/>
<Pencil-style name="Pencil 2" pen-color="[0,0,255]" pen-height="1.0" pen-width="1.0" pen-opacity="1.0"/>
<Pencil-style name="Pencil 1" pen-color="[0,0,0]" pen-height="1.0" pen-width="1.0" pen-opacity="1.0"/>
<Highlighter-style name="Highlighter 2" pen-color="[255,204,0]" pen-height="14.0" pen-width="14.0" pen-opacity="0.8"/>
<Highlighter-style name="Highlighter 1" pen-color="[255,153,255]" pen-height="12.0" pen-width="8.0" pen-opacity="0.8"/>
<Highlighter-style name="Highlighter 4" pen-color="[0,255,255]" pen-height="32.0" pen-width="32.0" pen-opacity="0.8"/>
<Highlighter-style name="Highlighter 3" pen-color="[51,255,0]" pen-height="24.0" pen-width="24.0" pen-opacity="0.8"/>
<Highlighter-style name="Highlighter 5" pen-color="[255,255,0]" pen-height="48.0" pen-width="48.0" pen-opacity="0.8"/>
</Styles>
<Task-table>
    <Task-category name="&lt;default&gt;">
    </Task-category>
</Task-table>
<Task>
</Task>
<Group labelreference="L1" drawlabel="true">
<Input>
<Text-field prompt="&gt; " style="Maple Input" layout="Normal"><Equation executable="true" style="2D Input" input-equation="" display="LUklbXJvd0c2Iy9JK21vZHVsZW5hbWVHNiJJLFR5cGVzZXR0aW5nR0koX3N5c2xpYkdGJzYsLUkjbW9HRiQ2LVEiI0YnLyUsbWF0aHZhcmlhbnRHUSdub3JtYWxGJy8lJmZlbmNlR1EmZmFsc2VGJy8lKnNlcGFyYXRvckdGNC8lKXN0cmV0Y2h5R0Y0LyUqc3ltbWV0cmljR0Y0LyUobGFyZ2VvcEdGNC8lLm1vdmFibGVsaW1pdHNHRjQvJSdhY2NlbnRHRjQvJSdsc3BhY2VHUSYwLjBlbUYnLyUncnNwYWNlR0ZDLUkjbWlHRiQ2JVFfc1RoaXN+aXN+TWFwbGV+Y29kZX5mb3J+dGhlfnBhcGVyfkRvZXN+WW91cn5TcGVjaWVzfkhhdmV+TWVtb3J5P35BbmFseXNpbmd+Q2FwdHVyZS1SZWNhcHR1cmV+RGF0YX53aXRofk1lbW9yeX5Nb2RlbHMuLH5ieX5Db2xlfmV0fmFsLEYnLyUnaXRhbGljR0Y0Ri8tSSdtc3BhY2VHRiQ2Ji8lJ2hlaWdodEdRJjAuMGV4RicvJSZ3aWR0aEdGQy8lJmRlcHRoR0ZRLyUqbGluZWJyZWFrR1EobmV3bGluZUYnRistRkc2JVFlcFRoaXN+Y29kZX5jYW5+YmV+dXNlZH50b35jaGVja353aGV0aGVyfmF+cGFydGljdWxhcn5kYXRhfnNldH5pc35wYXJhbWV0ZXJ+cmVkdW5kYW50fm9yfm5vdEYnRkpGL0ZMRistRkc2JVFkcEZpcnN0fnByZXNzfmVudGVyfnRvfmFjdGl2YXRlfmFsbH5vZn50aGV+aW5pdGFsfnByb2NlZHVyZXN+dGhlbn5mb2xsb3d+dGhlfmV4YW1wbGVzfmJlbG93RidGSkYvLyUrZXhlY3V0YWJsZUdGNEYv">LUklbXJvd0c2Iy9JK21vZHVsZW5hbWVHNiJJLFR5cGVzZXR0aW5nR0koX3N5c2xpYkdGJzYsLUkjbW9HRiQ2LVEiI0YnLyUsbWF0aHZhcmlhbnRHUSdub3JtYWxGJy8lJmZlbmNlR1EmZmFsc2VGJy8lKnNlcGFyYXRvckdGNC8lKXN0cmV0Y2h5R0Y0LyUqc3ltbWV0cmljR0Y0LyUobGFyZ2VvcEdGNC8lLm1vdmFibGVsaW1pdHNHRjQvJSdhY2NlbnRHRjQvJSdsc3BhY2VHUSYwLjBlbUYnLyUncnNwYWNlR0ZDLUkjbWlHRiQ2JVFfc1RoaXN+aXN+TWFwbGV+Y29kZX5mb3J+dGhlfnBhcGVyfkRvZXN+WW91cn5TcGVjaWVzfkhhdmV+TWVtb3J5P35BbmFseXNpbmd+Q2FwdHVyZS1SZWNhcHR1cmV+RGF0YX53aXRofk1lbW9yeX5Nb2RlbHMuLH5ieX5Db2xlfmV0fmFsLEYnLyUnaXRhbGljR0Y0Ri8tSSdtc3BhY2VHRiQ2Ji8lJ2hlaWdodEdRJjAuMGV4RicvJSZ3aWR0aEdGQy8lJmRlcHRoR0ZRLyUqbGluZWJyZWFrR1EobmV3bGluZUYnRistRkc2JVFlcFRoaXN+Y29kZX5jYW5+YmV+dXNlZH50b35jaGVja353aGV0aGVyfmF+cGFydGljdWxhcn5kYXRhfnNldH5pc35wYXJhbWV0ZXJ+cmVkdW5kYW50fm9yfm5vdEYnRkpGL0ZMRistRkc2JVFkcEZpcnN0fnByZXNzfmVudGVyfnRvfmFjdGl2YXRlfmFsbH5vZn50aGV+aW5pdGFsfnByb2NlZHVyZXN+dGhlbn5mb2xsb3d+dGhlfmV4YW1wbGVzfmJlbG93RidGSkYvLyUrZXhlY3V0YWJsZUdGNEYv</Equation></Text-field>
</Input>
</Group><Presentation-Block>
<Group view="code" labelreference="L3455" drawlabel="true">
<Input>
<Text-field prompt="&gt; " style="Maple Input" layout="Normal"><Equation executable="true" style="2D Input" input-equation="" display="LUklbXJvd0c2Iy9JK21vZHVsZW5hbWVHNiJJLFR5cGVzZXR0aW5nR0koX3N5c2xpYkdGJzYmLUkjbWlHRiQ2JVEocmVzdGFydEYnLyUnaXRhbGljR1EldHJ1ZUYnLyUsbWF0aHZhcmlhbnRHUSdpdGFsaWNGJy1JI21vR0YkNi1RIjtGJy9GM1Enbm9ybWFsRicvJSZmZW5jZUdRJmZhbHNlRicvJSpzZXBhcmF0b3JHRjEvJSlzdHJldGNoeUdGPS8lKnN5bW1ldHJpY0dGPS8lKGxhcmdlb3BHRj0vJS5tb3ZhYmxlbGltaXRzR0Y9LyUnYWNjZW50R0Y9LyUnbHNwYWNlR1EmMC4wZW1GJy8lJ3JzcGFjZUdRLDAuMjc3Nzc3OGVtRicvJStleGVjdXRhYmxlR0Y9Rjk=">LUklbXJvd0c2Iy9JK21vZHVsZW5hbWVHNiJJLFR5cGVzZXR0aW5nR0koX3N5c2xpYkdGJzYkLUkjbWlHRiQ2JVEocmVzdGFydEYnLyUnaXRhbGljR1EldHJ1ZUYnLyUsbWF0aHZhcmlhbnRHUSdpdGFsaWNGJy1JI21vR0YkNi1RIjtGJy9GM1Enbm9ybWFsRicvJSZmZW5jZUdRJmZhbHNlRicvJSpzZXBhcmF0b3JHRjEvJSlzdHJldGNoeUdGPS8lKnN5bW1ldHJpY0dGPS8lKGxhcmdlb3BHRj0vJS5tb3ZhYmxlbGltaXRzR0Y9LyUnYWNjZW50R0Y9LyUnbHNwYWNlR1EmMC4wZW1GJy8lJ3JzcGFjZUdRLDAuMjc3Nzc3OGVtRic=</Equation></Text-field>
</Input>
</Group>
<Group view="code" labelreference="L3453" drawlabel="true">
<Input>
<Text-field prompt="&gt; " style="Maple Input" layout="Normal"><Equation executable="true" style="2D Input" input-equation="with(LinearAlgebra):" display="LUklbXJvd0c2Iy9JK21vZHVsZW5hbWVHNiJJLFR5cGVzZXR0aW5nR0koX3N5c2xpYkdGJzYnLUkjbWlHRiQ2JVEld2l0aEYnLyUnaXRhbGljR1EldHJ1ZUYnLyUsbWF0aHZhcmlhbnRHUSdpdGFsaWNGJy1JKG1mZW5jZWRHRiQ2JC1GIzYlLUYsNiVRLkxpbmVhckFsZ2VicmFGJ0YvRjIvJStleGVjdXRhYmxlR1EmZmFsc2VGJy9GM1Enbm9ybWFsRidGQC1JI21vR0YkNi1RIjpGJ0ZALyUmZmVuY2VHRj8vJSpzZXBhcmF0b3JHRj8vJSlzdHJldGNoeUdGPy8lKnN5bW1ldHJpY0dGPy8lKGxhcmdlb3BHRj8vJS5tb3ZhYmxlbGltaXRzR0Y/LyUnYWNjZW50R0Y/LyUnbHNwYWNlR1EsMC4yNzc3Nzc4ZW1GJy8lJ3JzcGFjZUdGVkY9RkA=">QyQtSSV3aXRoRzYiNiNJLkxpbmVhckFsZ2VicmFHNiQlKnByb3RlY3RlZEdJKF9zeXNsaWJHRiUhIiI=</Equation></Text-field>
</Input>
</Group>
<Group view="code" labelreference="L3454" drawlabel="true">
<Input>
<Text-field prompt="&gt; " style="Maple Input" layout="Normal"><Equation executable="true" style="2D Input" input-equation="" display="LUklbXJvd0c2Iy9JK21vZHVsZW5hbWVHNiJJLFR5cGVzZXR0aW5nR0koX3N5c2xpYkdGJzYmLUkjbW9HRiQ2LVEiI0YnLyUsbWF0aHZhcmlhbnRHUSdub3JtYWxGJy8lJmZlbmNlR1EmZmFsc2VGJy8lKnNlcGFyYXRvckdGNC8lKXN0cmV0Y2h5R0Y0LyUqc3ltbWV0cmljR0Y0LyUobGFyZ2VvcEdGNC8lLm1vdmFibGVsaW1pdHNHRjQvJSdhY2NlbnRHRjQvJSdsc3BhY2VHUSYwLjBlbUYnLyUncnNwYWNlR0ZDLUkjbWlHRiQ2JVFocEJlbG93fmFyZX5wcm9jZWVkdXJlc351c2VkfmlufnRoZX53b3Jrc2hlZXR+YmVsb3d+KE5Cfm5lZWR+dG9+YmV+YWN0aXZhdGVkfmJ5fnByZXNzaW5nfmVudGVyKUYnLyUnaXRhbGljR0Y0Ri8vJStleGVjdXRhYmxlR0Y0Ri8=">NiI=</Equation></Text-field>
</Input>
</Group>
<Group view="code" labelreference="L3452" drawlabel="true">
<Input>
<Text-field prompt="&gt; " style="Maple Input" layout="Normal"><Equation executable="true" style="2D Input" input-equation="Dmat := proc (se, pars) local DD1, i, j; description &quot;Form the derivative matrix&quot;; with(LinearAlgebra); DD1 := Matrix(1 .. Dimension(pars), 1 .. Dimension(se)); for i to Dimension(pars) do for j to Dimension(se) do DD1[i, j] := diff(se[j], pars[i]) end do end do; DD1 end proc:" display="LUklbXJvd0c2Iy9JK21vZHVsZW5hbWVHNiJJLFR5cGVzZXR0aW5nR0koX3N5c2xpYkdGJzZmci1JI21pR0YkNiVRJURtYXRGJy8lJ2l0YWxpY0dRJXRydWVGJy8lLG1hdGh2YXJpYW50R1EnaXRhbGljRictSSNtb0dGJDYtUSJ+RicvRjNRJ25vcm1hbEYnLyUmZmVuY2VHUSZmYWxzZUYnLyUqc2VwYXJhdG9yR0Y9LyUpc3RyZXRjaHlHRj0vJSpzeW1tZXRyaWNHRj0vJShsYXJnZW9wR0Y9LyUubW92YWJsZWxpbWl0c0dGPS8lJ2FjY2VudEdGPS8lJ2xzcGFjZUdRJjAuMGVtRicvJSdyc3BhY2VHRkwtRjY2LVEqJmNvbG9uZXE7RidGOUY7Rj5GQEZCRkRGRkZIL0ZLUSwwLjI3Nzc3NzhlbUYnL0ZORlMtRjY2L1ElcHJvY0YnLyUlYm9sZEdGMS9GM1ElYm9sZEYnLyUrZm9udHdlaWdodEdGZW5GO0Y+RkBGQkZERkZGSEZKRk0tSShtZmVuY2VkR0YkNiQtRiM2Jy1GLDYlUSNzZUYnRi9GMi1GNjYuUSIsRidGL0YyRjsvRj9GMUZARkJGREZGRkhGSi9GTlEsMC4zMzMzMzMzZW1GJy1GLDYlUSVwYXJzRidGL0YyLyUrZXhlY3V0YWJsZUdGPUY5RjlGNS1JJ21zcGFjZUdGJDYmLyUnaGVpZ2h0R1EmMC4wZXhGJy8lJndpZHRoR0ZMLyUmZGVwdGhHRmBwLyUqbGluZWJyZWFrR1EobmV3bGluZUYnLUZccDYmRl5wRmFwRmNwL0ZmcFElYXV0b0YnLUY2Ni9RJmxvY2FsRidGWEZaRmZuRjtGPkZARkJGREZGRkhGSkZNRjUtRiw2JVEkREQxRidGL0YyLUY2Ni1GYm9GOUY7RmNvRkBGQkZERkZGSEZKRmRvRjUtRiw2JVEiaUYnRi9GMkZicUY1LUYsNiVRImpGJ0YvRjItRjY2LVEiO0YnRjlGO0Zjb0ZARkJGREZGRkhGSkZURltwRltwLUY2Ni9RLGRlc2NyaXB0aW9uRidGWEZaRmZuRjtGPkZARkJGREZGRkhGSi9GTlEsMC4yMjIyMjIyZW1GJ0Y1LUkjbXNHRiQ2I1E7Rm9ybX50aGV+ZGVyaXZhdGl2ZX5tYXRyaXhGJ0ZqcUZbcC1GLDYlUSV3aXRoRidGL0YyLUZpbjYkLUYjNiUtRiw2JVEuTGluZWFyQWxnZWJyYUYnRi9GMkZpb0Y5RjktRjY2LVEiOkYnRjlGO0Y+RkBGQkZERkZGSEZSRlRGW3BGW3BGX3FGNUZPLUYsNiVRJ01hdHJpeEYnRi9GMi1GaW42JC1GIzYtLUkjbW5HRiQ2JFEiMUYnRjktRjY2LVEjLi5GJ0Y5RjtGPkZARkJGREZGRkgvRktGYXJGTS1GLDYlUSpEaW1lbnNpb25GJ0YvRjItRmluNiQtRiM2JUZmb0Zpb0Y5RjlGYnFGanNGXnRGYnQtRmluNiQtRiM2JUZdb0Zpb0Y5RjlGaW9GOUY5RmBzRltwLUY2Ni9RJGZvckYnRlhGWkZmbkY7Rj5GQEZCRkRGRkZIRkpGYHJGNUZkcUY1LUY2Ni9RJWZyb21GJ0ZYRlpGZm5GO0Y+RkBGQkZERkZGSEZhdEZgckY1RmpzRjUtRjY2L1EjdG9GJ0ZYRlpGZm5GO0Y+RkBGQkZERkZGSEZhdEZgckY1RmJ0RmV0RjVGNS1GNjYvUSNkb0YnRlhGWkZmbkY7Rj5GQEZCRkRGRkZIRmF0RmByRjVGW3BGNUY1RjVGNUY1RjVGXXVGNUZncUY1RmB1RjVGanNGNUZjdUY1RmJ0Rml0RjVGZnVGNUZbcEY1RjVGNUY1RjVGNUY1RjVGNUY1RjVGNUZfcS1GaW42Ji1GIzYnRmRxRmJxRmdxRmlvRjlGOS8lJW9wZW5HUSJbRicvJSZjbG9zZUdRIl1GJ0Y1Rk9GNS1GLDYlUSVkaWZmRidGL0YyLUZpbjYkLUYjNilGXW8tRmluNiYtRiM2JUZncUZpb0Y5RjlGXXZGYHZGYnFGZm8tRmluNiYtRiM2JUZkcUZpb0Y5RjlGXXZGYHZGaW9GOUY5RjVGW3BGNUY1RjVGNUY1RjUtRjY2L1EkZW5kRidGWEZaRmZuRjtGPkZARkJGREZGRkgvRktGZW9GTUY1RmZ1RltwRmJ3RjVGZnVGanFGW3BGX3FGanFGW3BGaHAtRjY2L0Zkd0ZYRlpGZm5GO0Y+RkBGQkZERkZGSEZKRk0tRjY2L0Y4RlhGWkZmbkY7Rj5GQEZCRkRGRkZIRkpGTUZVLUY2Ni9GYnNGWEZaRmZuRjtGPkZARkJGREZGRkhGUkZURmlvRjk=">QyQ+SSVEbWF0RzYiZio2JEkjc2VHRiVJJXBhcnNHRiU2JUkkREQxR0YlSSJpR0YlSSJqR0YlRiVGJUMmLUkld2l0aEc2JCUqcHJvdGVjdGVkR0koX3N5c2xpYkdGJTYjSS5MaW5lYXJBbGdlYnJhR0YxPjgkLUknTWF0cml4R0YlNiQ7IiIiLUkqRGltZW5zaW9uR0YlNiM5JTtGPC1GPjYjOSQ/KDglRjxGPEY9SSV0cnVlR0YyPyg4JkY8RjxGQkZHPiZGNzYkRkZGSS1JJWRpZmZHRjI2JCZGRDYjRkkmRkA2I0ZGRjc2I1E7Rm9ybX50aGV+ZGVyaXZhdGl2ZX5tYXRyaXhGJUYlRiUhIiI=</Equation></Text-field>
</Input>
</Group></Presentation-Block>
<Group labelreference="L3457" drawlabel="true">
<Input>
<Text-field prompt="&gt; " style="Maple Input" layout="Normal"><Equation executable="true" style="2D Input" input-equation="Findkappa := proc (H, Pit, Phi0, Phit, B0, B, T) local j, e, kappa, h, indi, k, Ph, i; description &quot;Given the matrices and a matrix of unique histories this procedure returns the exhaustive summary&quot;; kappa := Vector(Dimension(H)[1]); for j to Dimension(H)[1] do h := Row(H, j); indi := 0; for k to Dimension(H)[2] do if indi = 0 then if h[k] &lt;&gt; 0 then e := k; indi := 1 end if end if end do; Ph := Multiply(eval(Pit, t = e), DiagonalMatrix(Row(B0, h[e]+1))); for i from e+1 to T do if i-1 = e then Ph := Multiply(Ph, Multiply(eval(Phit0, t = i-1), DiagonalMatrix(Row(eval(B, t = i), h[i]+1)))) else Ph := Multiply(Ph, Multiply(eval(Phit, t = i-1), DiagonalMatrix(Row(eval(B, t = i), h[i]+1)))) end if end do; Ph := Multiply(Ph, Vector(Dimension(Ph), 1)); kappa[j] := Ph end do; kappa end proc:" display="LUklbXJvd0c2Iy9JK21vZHVsZW5hbWVHNiJJLFR5cGVzZXR0aW5nR0koX3N5c2xpYkdGJzZfZ2wtSSNtaUdGJDYlUSpGaW5ka2FwcGFGJy8lJ2l0YWxpY0dRJXRydWVGJy8lLG1hdGh2YXJpYW50R1EnaXRhbGljRictSSNtb0dGJDYtUSomY29sb25lcTtGJy9GM1Enbm9ybWFsRicvJSZmZW5jZUdRJmZhbHNlRicvJSpzZXBhcmF0b3JHRj0vJSlzdHJldGNoeUdGPS8lKnN5bW1ldHJpY0dGPS8lKGxhcmdlb3BHRj0vJS5tb3ZhYmxlbGltaXRzR0Y9LyUnYWNjZW50R0Y9LyUnbHNwYWNlR1EsMC4yNzc3Nzc4ZW1GJy8lJ3JzcGFjZUdGTC1GNjYvUSVwcm9jRicvJSVib2xkR0YxL0YzUSVib2xkRicvJStmb250d2VpZ2h0R0ZVRjtGPkZARkJGREZGRkgvRktRJjAuMGVtRicvRk5GWS1JKG1mZW5jZWRHRiQ2JC1GIzYwLUYsNiVRIkhGJ0YvRjItRjY2LVEiLEYnRjlGOy9GP0YxRkBGQkZERkZGSEZYL0ZOUSwwLjMzMzMzMzNlbUYnLUYsNiVRJFBpdEYnRi9GMkZdby1GLDYlUSVQaGkwRidGL0YyRl1vLUYsNiVRJVBoaXRGJ0YvRjJGXW8tRiw2JVEjQjBGJ0YvRjJGXW8tRiw2JVEiQkYnRi9GMkZdby1GLDYlUSJURidGL0YyRjlGOS1GLDYjUSFGJy1JJ21zcGFjZUdGJDYmLyUnaGVpZ2h0R1EmMC4wZXhGJy8lJndpZHRoR0ZZLyUmZGVwdGhHRl1xLyUqbGluZWJyZWFrR1EobmV3bGluZUYnLUY2Ni1RIn5GJ0Y5RjtGPkZARkJGREZGRkhGWEZaLUY2Ni9RJmxvY2FsRidGUkZURlZGO0Y+RkBGQkZERkZGSEZYRlpGZXEtRiw2JVEiakYnRi9GMkZdby1GLDYlUSJlRidGL0YyRl1vRmVxLUYsNiVRJmthcHBhRicvRjBGPUY5Rl1vLUYsNiVRImhGJ0YvRjJGXW8tRiw2JVElaW5kaUYnRi9GMkZdby1GLDYlUSJrRidGL0YyRl1vLUYsNiVRI1BoRidGL0YyRl1vLUYsNiVRImlGJ0YvRjItRjY2LVEiO0YnRjlGO0Zgb0ZARkJGREZGRkhGWEZNRmhwRmVxLUY2Ni9RLGRlc2NyaXB0aW9uRidGUkZURlZGO0Y+RkBGQkZERkZGSEZYRlpGZXEtSSNtc0dGJDYjUVxxR2l2ZW5+dGhlfm1hdHJpY2VzfmFuZH5hfm1hdHJpeH5vZn51bmlxdWV+aGlzdG9yaWVzfnRoaXN+cHJvY2VkdXJlfnJldHVybnN+dGhlfmV4aGF1c3RpdmV+c3VtbWFyeUYnRmRzRmhwRmhwLUZpcDYmRltxRl5xRmBxL0ZjcVElYXV0b0YnLUYsNiVRKCZrYXBwYTtGJ0ZkckY5RjUtRiw2JVEnVmVjdG9yRidGL0YyLUZmbjYkLUYjNictRiw2JVEqRGltZW5zaW9uRidGL0YyLUZmbjYkLUYjNiRGam5GOUY5LUZmbjYmLUYjNiQtSSNtbkdGJDYkUSIxRidGOUY5RjkvJSVvcGVuR1EiW0YnLyUmY2xvc2VHUSJdRidGZXBGOUY5LUY2Ni1RIjpGJ0Y5RjtGPkZARkJGREZGRkhGSkZNRmVxRmVxRmhwRl50LUY2Ni9RJGZvckYnRlJGVEZWRjtGPkZARkJGREZGRkhGWEZaRmVxRltyRmVxLUY2Ni9RJWZyb21GJ0ZSRlRGVkY7Rj5GQEZCRkRGRkZIRlhGWkZlcUZndUZlcS1GNjYvUSN0b0YnRlJGVEZWRjtGPkZARkJGREZGRkhGWEZaRmVxRlx1Rl91RmN1RmVxLUY2Ni9RI2RvRidGUkZURlZGO0Y+RkBGQkZERkZGSEZYRlpGaHBGZXFGZXFGZXFGZXFGZXFGZXFGZXFGZXJGNS1GLDYlUSRSb3dGJ0YvRjItRmZuNiQtRiM2JkZqbkZdb0ZbckY5RjlGYXZGaHBGZXFGZXFGZXFGZXFGZXFGZXFGZXEtRjY2LVEiI0YnRjlGO0Y+RkBGQkZERkZGSEZYRlotRiw2JVE/fmV+aXN+Zmlyc3R+bm9uemVyb35lbnRyeX5vZn5oRidGL0YyRmhwRmVxRmVxRmVxRmVxRmVxRmVxRmhyRjUtRmh1NiRRIjBGJ0Y5RmF2RmhwRmVxRmVxRmVxRmVxRmVxRmVxRmR2RmVxRltzRmVxRmd2RmVxRmd1RmVxRmp2RmVxRlx1Rl91LUZmbjYmLUYjNiQtRmh1NiRRIjJGJ0Y5RjlGOUZbdkZedkZlcUZdd0ZocEZlcUZlcUZlcUZlcUZlcUZlcUZlcUZlcUZlcUZlcUZlcS1GNjYvUSNpZkYnRlJGVEZWRjtGPkZARkJGREZGRkhGWEZaRmVxRmhyLUY2Ni1RIj1GJ0Y5RjtGPkZARkJGREZGRkhGSkZNRl14RmVxLUY2Ni9RJXRoZW5GJ0ZSRlRGVkY7Rj5GQEZCRkRGRkZIRlhGWkZocEZlcUZlcUZlcUZlcUZlcUZlcUZlcUZlcUZlcUZlcUZlcUZlcUZlcUZlcUZlcUZneEZlcUZlci1GZm42Ji1GIzYkRltzRjlGOUZbdkZedi1GNjYtUSsmTm90RXF1YWw7RidGOUY7Rj5GQEZCRkRGRkZIRkpGTUZdeEZlcUZdeUZocEZlcUZlcUZlcUZlcUZlcUZlcUZlcUZlcUZlcUZlcUZlcUZlcUZlcUZlcUZlcUZlcUZlcUZlcUZlcUZeckY1RltzRmF2RmhwRmVxRmVxRmVxRmVxRmVxRmVxRmVxRmVxRmVxRmVxRmVxRmVxRmVxRmVxRmVxRmVxRmVxRmVxRmVxRmhyRjVGZ3VGYXZGaHBGZXFGZXFGZXFGZXFGZXFGZXFGZXFGZXFGZXFGZXFGZXFGZXFGZXFGZXFGZXEtRjY2L1EkZW5kRidGUkZURlZGO0Y+RkBGQkZERkZGSEZYRlpGZXFGZ3hGYXZGaHBGZXFGZXFGZXFGZXFGZXFGZXFGZXFGZXFGZXFGZXFGZXFGZ3lGZXFGZ3hGYXZGaHBGZXFGZXFGZXFGZXFGZXFGZXFGZ3lGZXFGXXdGYXZGaHBGZXFGZXFGZXFGZXFGZXFGZXFGZXFGZXFGZXFGZXFGZXFGZXFGXnNGZXFGNS1GLDYlUSlNdWx0aXBseUYnRi9GMi1GZm42JC1GIzYpLUYsNiVRJWV2YWxGJ0YvRjItRmZuNiQtRiM2KEZjb0Zdby1GLDYlUSJ0RidGL0YyRmp4Rl5yRjlGOUZdb0ZlcS1GLDYlUS9EaWFnb25hbE1hdHJpeEYnRi9GMi1GZm42JC1GIzYlRmB3LUZmbjYkLUYjNilGXHBGXW9GZXItRmZuNiYtRiM2JEZeckY5RjlGW3ZGXnYtRjY2LVEiK0YnRjlGO0Y+RkBGQkZERkZGSC9GS1EsMC4yMjIyMjIyZW1GJy9GTkZeXGxGZ3VGOUY5RjlGOUY5RjlGZHNGaHBGZXFGZXFGZXFGZXFGZXFGZXFGZHZGZXFGYXNGZXFGZ3ZGZXFGXnJGaltsRmd1RmVxRmp2RmVxRmJwRmVxRl13RmhwRmVxRmVxRmVxRmVxRmVxRmVxRmVxRmVxRmVxRmVxRmVxRmVxRmd4RmVxRmFzLUY2Ni1RKCZtaW51cztGJ0Y5RjtGPkZARkJGREZGRkhGXVxsRl9cbEZndUZqeEZeckZlcUZdeUZocEZlcUZlcUZlcUZlcUZlcUZlcUZlcUZlcUZlcUZlcUZlcUZlcUZlcUZlcUZlcUZlcUZec0ZlcUY1RmVxRmp5LUZmbjYkLUYjNidGXnNGXW9GanktRmZuNiQtRiM2KEZhei1GZm42JC1GIzYqLUYsNiVRJlBoaXQwRidGL0YyRl1vRmh6Rmp4RmFzRmBcbEZndUY5RjlGXW9GW1tsLUZmbjYkLUYjNiVGYHctRmZuNiQtRiM2KkZhei1GZm42JC1GIzYoRl9wRl1vRmh6Rmp4RmFzRjlGOUZdb0Zlci1GZm42Ji1GIzYkRmFzRjlGOUZbdkZedkZqW2xGZ3VGOUY5RjlGOUY5RjlGOUY5RmF2RmhwRmVxRmVxRmVxRmVxRmVxRmVxRmVxRmVxRmVxRmVxRmVxLUY2Ni9RJWVsc2VGJ0ZSRlRGVkY7Rj5GQEZCRkRGRkZIRlhGWkZocEZlcUZlcUZlcUZlcUZlcUZlcUZlcUZlcUZlcUZlcUZlcUZlcUZlcUZlcUZlcUZec0ZlcUY1RmVxRmp5LUZmbjYkLUYjNidGXnNGXW9GanktRmZuNiQtRiM2KEZhei1GZm42JC1GIzYqRmlvRl1vRmh6Rmp4RmFzRmBcbEZndUY5RjlGXW9GW1tsRmJdbEY5RjlGOUY5RmF2RmhwRmVxRmVxRmVxRmVxRmVxRmVxRmVxRmVxRmVxRmVxRmVxRmd5RmVxRmd4RmF2RmhwRmVxRmVxRmVxRmVxRmVxRmVxRmVxRmd5RmVxRl13RmF2RmhwRmVxRmVxRmVxRmVxRmVxRmVxRmVxRl5zRmVxRjVGanktRmZuNiQtRiM2J0Zec0Zdb0ZldC1GZm42JC1GIzYnRlx1LUZmbjYkLUYjNiRGXnNGOUY5Rl1vRmd1RjlGOUY5RjlGYXZGaHBGZXFGZXFGZXFGZXFGZXFGZXFGZXFGYnQtRmZuNiYtRiM2JEZbckY5RjlGW3ZGXnZGNUZec0ZhdkZocEZedEZlcUZneUZlcUZdd0ZhdkZocEZocEZlcUZhckZkc0ZocEZlcUZneUZlcUZPRmF2LyUrZXhlY3V0YWJsZUdGPUY5">QyQ+SSpGaW5ka2FwcGFHNiJmKjYpSSJIR0YlSSRQaXRHRiVJJVBoaTBHRiVJJVBoaXRHRiVJI0IwR0YlSSJCR0YlSSJUR0YlNipJImpHRiVJImVHRiVJJmthcHBhR0YlSSJoR0YlSSVpbmRpR0YlSSJrR0YlSSNQaEdGJUkiaUdGJUYlRiVDJT44Ji1JJ1ZlY3Rvckc2JCUqcHJvdGVjdGVkR0koX3N5c2xpYkdGJTYjJi1JKkRpbWVuc2lvbkdGJTYjOSQ2IyIiIj8oOCRGR0ZHRkFJJXRydWVHRj5DKT44Jy1JJFJvd0dGJTYkRkVGST44KCIiIT8oOClGR0ZHJkZCNiMiIiNGSkAkL0ZSRlNAJDAmRk02I0ZVRlNDJD44JUZVPkZSRkc+OCotSSlNdWx0aXBseUdGPTYkLUklZXZhbEdGPjYkOSUvSSJ0R0YlRltvLUkvRGlhZ29uYWxNYXRyaXhHRiU2Iy1GTzYkOSgsJiZGTTYjRltvRkdGR0ZHPyg4KywmRltvRkdGR0ZHRkc5KkZKQCUvLCZGYnBGRyEiIkZHRltvPkZeby1GYG82JEZeby1GYG82JC1GY282JEkmUGhpdDBHRiUvRmdvRmdwLUZpbzYjLUZPNiQtRmNvNiQ5KS9GZ29GYnAsJiZGTTYjRmJwRkdGR0ZHPkZeby1GYG82JEZeby1GYG82JC1GY282JDknRmFxRmJxPkZeby1GYG82JEZeby1GPDYkLUZDNiNGXm9GRz4mRjo2I0ZJRl5vRjo2I1FccUdpdmVufnRoZX5tYXRyaWNlc35hbmR+YX5tYXRyaXh+b2Z+dW5pcXVlfmhpc3Rvcmllc350aGlzfnByb2NlZHVyZX5yZXR1cm5zfnRoZX5leGhhdXN0aXZlfnN1bW1hcnlGJUYlRiVGaHA=</Equation></Text-field>
</Input>
</Group><Presentation-Block>
<Group view="code" labelreference="L3886" drawlabel="true">
<Input>
<Text-field prompt="&gt; " style="Maple Input" layout="Normal"><Equation executable="true" style="2D Input" input-equation="Hybrid := proc (D1, pars) local results, j, numpars, D1rand; description &quot;This procedure finds the rank and deficency using the hybrid-symbolic-numeric method&quot;; results := Matrix(5, 1); for j to 5 do numpars := seq(pars[i] = evalf((1/1000000000000)*rand()), i = 1 .. Dimension(pars)); D1rand := eval(D1, {numpars}); results[j, 1] := Rank(D1rand) end do; `&lt;|&gt;`(max(results), Dimension(pars)-max(results)) end proc:" display="LUklbXJvd0c2Iy9JK21vZHVsZW5hbWVHNiJJLFR5cGVzZXR0aW5nR0koX3N5c2xpYkdGJzZmcS1JI21pR0YkNiVRJ0h5YnJpZEYnLyUnaXRhbGljR1EldHJ1ZUYnLyUsbWF0aHZhcmlhbnRHUSdpdGFsaWNGJy1JI21vR0YkNi1RKiZjb2xvbmVxO0YnL0YzUSdub3JtYWxGJy8lJmZlbmNlR1EmZmFsc2VGJy8lKnNlcGFyYXRvckdGPS8lKXN0cmV0Y2h5R0Y9LyUqc3ltbWV0cmljR0Y9LyUobGFyZ2VvcEdGPS8lLm1vdmFibGVsaW1pdHNHRj0vJSdhY2NlbnRHRj0vJSdsc3BhY2VHUSwwLjI3Nzc3NzhlbUYnLyUncnNwYWNlR0ZMLUY2Ni9RJXByb2NGJy8lJWJvbGRHRjEvRjNRJWJvbGRGJy8lK2ZvbnR3ZWlnaHRHRlVGO0Y+RkBGQkZERkZGSC9GS1EmMC4wZW1GJy9GTkZZLUkobWZlbmNlZEdGJDYkLUYjNiYtRiw2JVEjRDFGJ0YvRjItRjY2LVEiLEYnRjlGOy9GP0YxRkBGQkZERkZGSEZYL0ZOUSwwLjMzMzMzMzNlbUYnLUYsNiVRJXBhcnNGJ0YvRjJGOUY5LUYsNiNRIUYnLUknbXNwYWNlR0YkNiYvJSdoZWlnaHRHUSYwLjBleEYnLyUmd2lkdGhHRlkvJSZkZXB0aEdGXnAvJSpsaW5lYnJlYWtHUShuZXdsaW5lRictRjY2LVEifkYnRjlGO0Y+RkBGQkZERkZGSEZYRlotRjY2L1EmbG9jYWxGJ0ZSRlRGVkY7Rj5GQEZCRkRGRkZIRlhGWkZmcC1GLDYlUShyZXN1bHRzRidGL0YyRl1vLUYsNiVRImpGJ0YvRjJGXW8tRiw2JVEobnVtcGFyc0YnRi9GMkZdby1GLDYlUSdEMXJhbmRGJ0YvRjItRjY2LVEiOkYnRjlGO0Y+RkBGQkZERkZGSEZKRk1GaW9GaW9GZnAtRjY2L1EsZGVzY3JpcHRpb25GJ0ZSRlRGVkY7Rj5GQEZCRkRGRkZIRlhGWkZmcEZmcEZmcEZmcC1JI21zR0YkNiNRX3BUaGlzfnByb2NlZHVyZX5maW5kc350aGV+cmFua35hbmR+ZGVmaWNlbmN5fnVzaW5nfnRoZX5oeWJyaWQtc3ltYm9saWMtbnVtZXJpY35tZXRob2RGJy1GNjYtUSI7RidGOUY7RmBvRkBGQkZERkZGSEZYRk1GaW9GaW8tRmpvNiZGXHBGX3BGYXAvRmRwUSVhdXRvRidGXHFGNS1GLDYlUSdNYXRyaXhGJ0YvRjItRmZuNiQtRiM2Ji1JI21uR0YkNiRRIjVGJ0Y5Rl1vLUZhczYkUSIxRidGOUY5RjlGaHFGaW9GZXItRjY2L1EkZm9yRidGUkZURlZGO0Y+RkBGQkZERkZGSEZYRlpGZnBGX3FGZnAtRjY2L1ElZnJvbUYnRlJGVEZWRjtGPkZARkJGREZGRkhGWEZaRmZwRmRzRmZwLUY2Ni9RI3RvRidGUkZURlZGO0Y+RkBGQkZERkZGSEZYRlpGZnBGYHNGZnAtRjY2L1EjZG9GJ0ZSRlRGVkY7Rj5GQEZCRkRGRkZIRlhGWkZpb0ZmcEZmcEZmcEZmcEZmcEZicUY1LUYsNiVRJHNlcUYnRi9GMi1GZm42JC1GIzYvRmNvLUZmbjYmLUYjNiQtRiw2JVEiaUYnRi9GMkY5RjkvJSVvcGVuR1EiW0YnLyUmY2xvc2VHUSJdRictRjY2LVEiPUYnRjlGO0Y+RkBGQkZERkZGSEZKRk0tRiw2JVEmZXZhbGZGJ0YvRjItRmZuNiQtRiM2JC1JJm1mcmFjR0YkNigtRiM2JS1GLDYlUSVyYW5kRidGL0YyLUZmbjYkLUYjNiRGZm9GOUY5RjktRiM2JC1GYXM2JFEuMTAwMDAwMDAwMDAwMEYnRjlGOS8lLmxpbmV0aGlja25lc3NHRmZzLyUrZGVub21hbGlnbkdRJ2NlbnRlckYnLyUpbnVtYWxpZ25HRmZ3LyUpYmV2ZWxsZWRHRj1GOUY5Rl1vLUYsNiVGYHUvRjBGPUY5Rmd1RmRzLUY2Ni1RIy4uRidGOUY7Rj5GQEZCRkRGRkZIL0ZLUSwwLjIyMjIyMjJlbUYnRlotRiw2JVEqRGltZW5zaW9uRidGXXhGOS1GZm42JC1GIzYkLUYsNiVGZW9GXXhGOUY5RjlGOUY5RmhxRmlvRmZwRmZwRmZwRmZwRmZwRmVxRjUtRiw2JVElZXZhbEYnRi9GMi1GZm42JC1GIzYmRmpuRl1vLUZmbjYmLUYjNiRGYnFGOUY5L0ZidVEifGZyRicvRmV1USJ8aHJGJ0Y5RjlGYnJGaW9GZnBGZnBGZnBGZnBGZnBGXHEtRmZuNiYtRiM2JkZfcUZdb0Zkc0Y5RjlGYXVGZHVGNS1GLDYlUSVSYW5rRidGL0YyLUZmbjYkLUYjNiVGZnBGZXFGOUY5RmJyRmlvRmZwRmZwRmZwRmZwRmZwLUY2Ni9RJGVuZEYnRlJGVEZWRjtGPkZARkJGREZGRkhGWEZaRmZwRmB0RmhxRmlvRmZwLUZmbjYmLUYjNiwtRiw2JVEkbWF4RidGXXhGOS1GZm42JC1GIzYlRlxxLyUrZXhlY3V0YWJsZUdGPUY5RjktRjY2LVEifGdyRidGOUY7Rj4vRkFGMUZCRkRGRkZIL0ZLUSwwLjExMTExMTFlbUYnL0ZORltcbC1GLDYlRmV4Ri9GMi1GZm42JC1GIzYlRmNvRmRbbEY5RjktRjY2LVEoJm1pbnVzO0YnRjlGO0Y+RkBGQkZERkZGSEZheC9GTkZieEZdW2wtRmZuNiQtRiM2JEZccUY5RjlGZFtsRjlGOS9GYnVRJyZsYW5nO0YnL0ZldVEnJnJhbmc7RidGaHFGaW9GZnBGZnpGZnBGT0ZocUZkW2xGOQ==">QyQ+SSdIeWJyaWRHNiJmKjYkSSNEMUdGJUklcGFyc0dGJTYmSShyZXN1bHRzR0YlSSJqR0YlSShudW1wYXJzR0YlSSdEMXJhbmRHRiVGJUYlQyU+OCQtSSdNYXRyaXhHNiQlKnByb3RlY3RlZEdJKF9zeXNsaWJHRiU2JCIiJiIiIj8oOCVGOUY5RjhJJXRydWVHRjVDJT44Ji1JJHNlcUdGNTYkLyY5JTYjSSJpR0YlLUkmZXZhbGZHRjU2IywkLUklcmFuZEdGJUYlI0Y5Ii4rKysrKysiL0ZHO0Y5LUkqRGltZW5zaW9uR0YlNiNGRT44Jy1JJWV2YWxHRjU2JDkkPCNGPz4mRjE2JEY7RjktSSVSYW5rR0YlNiNGVi1JJDx8Z3I+R0Y2NiQtSSRtYXhHRjU2I0YxLCZGUkY5Rl9vISIiNiNRX3BUaGlzfnByb2NlZHVyZX5maW5kc350aGV+cmFua35hbmR+ZGVmaWNlbmN5fnVzaW5nfnRoZX5oeWJyaWQtc3ltYm9saWMtbnVtZXJpY35tZXRob2RGJUYlRiVGY28=</Equation></Text-field>
</Input>
</Group>
<Group view="code" labelreference="L3865" drawlabel="true">
<Input>
<Text-field prompt="&gt; " style="Maple Input" layout="Normal"><Equation executable="true" style="2D Input" input-equation="" display="LUklbXJvd0c2Iy9JK21vZHVsZW5hbWVHNiJJLFR5cGVzZXR0aW5nR0koX3N5c2xpYkdGJzYlLUkjbW9HRiQ2LVEifkYnLyUsbWF0aHZhcmlhbnRHUSdub3JtYWxGJy8lJmZlbmNlR1EmZmFsc2VGJy8lKnNlcGFyYXRvckdGNC8lKXN0cmV0Y2h5R0Y0LyUqc3ltbWV0cmljR0Y0LyUobGFyZ2VvcEdGNC8lLm1vdmFibGVsaW1pdHNHRjQvJSdhY2NlbnRHRjQvJSdsc3BhY2VHUSYwLjBlbUYnLyUncnNwYWNlR0ZDLyUrZXhlY3V0YWJsZUdGNEYv">NiI=</Equation></Text-field>
</Input>
</Group>
<Group view="code" labelreference="L3863" drawlabel="true">
<Input>
<Text-field prompt="&gt; " style="Maple Input" layout="Normal"><Equation executable="true" style="2D Input" input-equation="" display="LUklbXJvd0c2Iy9JK21vZHVsZW5hbWVHNiJJLFR5cGVzZXR0aW5nR0koX3N5c2xpYkdGJzYmLUkjbW9HRiQ2LVEiI0YnLyUsbWF0aHZhcmlhbnRHUSdub3JtYWxGJy8lJmZlbmNlR1EmZmFsc2VGJy8lKnNlcGFyYXRvckdGNC8lKXN0cmV0Y2h5R0Y0LyUqc3ltbWV0cmljR0Y0LyUobGFyZ2VvcEdGNC8lLm1vdmFibGVsaW1pdHNHRjQvJSdhY2NlbnRHRjQvJSdsc3BhY2VHUSYwLjBlbUYnLyUncnNwYWNlR0ZDLUkjbWlHRiQ2JVFLVGhpc35leGFtcGxlfmlzfmZvcn4yfnNpdGVzfnVzaW5nfm1vZGVsfkFTRicvJSdpdGFsaWNHRjRGLy8lK2V4ZWN1dGFibGVHRjRGLw==">NiI=</Equation></Text-field>
</Input>
</Group></Presentation-Block>
<Group labelreference="L3870" drawlabel="true">
<Input>
<Text-field prompt="&gt; " style="Maple Input" layout="Normal"><Equation executable="true" style="2D Input" input-equation="" display="LUklbXJvd0c2Iy9JK21vZHVsZW5hbWVHNiJJLFR5cGVzZXR0aW5nR0koX3N5c2xpYkdGJzYmLUkjbW9HRiQ2LVEiI0YnLyUsbWF0aHZhcmlhbnRHUSdub3JtYWxGJy8lJmZlbmNlR1EmZmFsc2VGJy8lKnNlcGFyYXRvckdGNC8lKXN0cmV0Y2h5R0Y0LyUqc3ltbWV0cmljR0Y0LyUobGFyZ2VvcEdGNC8lLm1vdmFibGVsaW1pdHNHRjQvJSdhY2NlbnRHRjQvJSdsc3BhY2VHUSYwLjBlbUYnLyUncnNwYWNlR0ZDLUkjbWlHRiQ2JVFgcUZpcnN0fmVudGVyfmFsbH5vZn50aGV+cHJvYmFiaWxpdHl+bWF0cmljZXMsfn5pbmNsdWRpbmd+YW55fmNvbnN0cmFpbnRzLH5hc35wZXJ+dGFibGV+Mn5vZn50aGV+cGFwZXI6RicvJSdpdGFsaWNHRjRGLy8lK2V4ZWN1dGFibGVHRjRGLw==">NiI=</Equation></Text-field>
</Input>
</Group>
<Group labelreference="L3876" drawlabel="true">
<Input>
<Text-field prompt="&gt; " style="Maple Input" layout="Normal"><Equation executable="true" style="2D Input" input-equation="" display="LUklbXJvd0c2Iy9JK21vZHVsZW5hbWVHNiJJLFR5cGVzZXR0aW5nR0koX3N5c2xpYkdGJzZbby1JI21vR0YkNi1RIiNGJy8lLG1hdGh2YXJpYW50R1Enbm9ybWFsRicvJSZmZW5jZUdRJmZhbHNlRicvJSpzZXBhcmF0b3JHRjQvJSlzdHJldGNoeUdGNC8lKnN5bW1ldHJpY0dGNC8lKGxhcmdlb3BHRjQvJS5tb3ZhYmxlbGltaXRzR0Y0LyUnYWNjZW50R0Y0LyUnbHNwYWNlR1EmMC4wZW1GJy8lJ3JzcGFjZUdGQy1JJW1zdWJHRiQ2JS1JI21pR0YkNiVRO0hlcmV+d2V+dXNlflBpdH5mb3J+JiM5Mjg7RicvJSdpdGFsaWNHRjRGLy1GIzYkLUZKNiVRInRGJ0ZNRi9GLy8lL3N1YnNjcmlwdHNoaWZ0R1EiMEYnLUYsNi1RIn5GJ0YvRjJGNUY3RjlGO0Y9Rj9GQUZERlctRiw2LlEkYW5kRicvJSVib2xkR0Y0Ri9GMkY1RjdGOUY7Rj1GP0ZBRkRGVy1GSjYlUSRwaWlGJ0ZNRi8tSShtZmVuY2VkR0YkNiYtRiM2Jy1GSjYlUSJpRidGTUYvLUYsNi1RIixGJ0YvRjIvRjZRJXRydWVGJ0Y3RjlGO0Y9Rj9GQS9GRVEsMC4zMzMzMzMzZW1GJ0ZRLyUrZXhlY3V0YWJsZUdGNEYvRi8vJSVvcGVuR1EiW0YnLyUmY2xvc2VHUSJdRidGVy1GLDYuUSRmb3JGJ0ZnbkYvRjJGNUY3RjlGO0Y9Rj9GQUZERlctRkc2JS1GSjYlUScmIzk2MDtGJ0ZNRi8tRiM2JkZhb0Zkb0ZRRi9GVEZXRlpGVy1GSjYlUSV0aGlzRidGTUYvRlctRko2JVEjaXNGJ0ZNRi9GVy1GSjYlUSV0aW1lRidGTUYvRlctRko2JVEqZGVwZW5kZW50RidGTUYvLUYsNi1RIi5GJ0YvRjJGNUY3RjlGO0Y9Rj9GQUZERlctRko2JVEjV2VGJ0ZNRi9GVy1GLDYuUSR1c2VGJ0ZnbkYvRjJGNUY3RjlGO0Y9Rj9GQUZERldGVy1GSjYlUSVQaGl0RidGTUYvRldGWkZXLUZKNiVRJlBoaXQwRidGTUYvRldGV0ZjcEZXLUZHNiUtRko2JVEnJiM5MzQ7RidGTUYvRk9GVEZXRlpGVy1JKG1zdWJzdXBHRiQ2KEZqckZPLUYjNiQtSSNtbkdGJDYkRlZGL0YvLyUxc3VwZXJzY3JpcHRzaGlmdEdGVkZUL0krbXNlbWFudGljc0dGJFEsW25vbmUsbm9uZV1GJ0ZXRlpGVy1GSjYlUSZ0aGVzZUYnRk1GL0ZXLUZKNiVRJGFyZUYnRk1GL0ZXLUZKNiVRKWNvbnN0YW50RidGTUYvRmlxRlctRkc2JS1GSjYlUSJwRidGTUYvLUYjNiRGYW9GL0ZURldGYHFGVy1GSjYlUSVhbHNvRidGTUYvRldGYHRGaXFGW3BGLw==">NiI=</Equation></Text-field>
</Input>
</Group>
<Group labelreference="L3861" drawlabel="true">
<Input>
<Text-field prompt="&gt; " style="Maple Input" layout="Normal"><Equation executable="true" style="2D Input" input-equation="Pit := `&lt;|&gt;`(pii[1, t], 1-pii[1, t], 0);" display="LUklbXJvd0c2Iy9JK21vZHVsZW5hbWVHNiJJLFR5cGVzZXR0aW5nR0koX3N5c2xpYkdGJzYpLUkjbWlHRiQ2JVEkUGl0RicvJSdpdGFsaWNHUSV0cnVlRicvJSxtYXRodmFyaWFudEdRJ2l0YWxpY0YnLUkjbW9HRiQ2LVEqJmNvbG9uZXE7RicvRjNRJ25vcm1hbEYnLyUmZmVuY2VHUSZmYWxzZUYnLyUqc2VwYXJhdG9yR0Y9LyUpc3RyZXRjaHlHRj0vJSpzeW1tZXRyaWNHRj0vJShsYXJnZW9wR0Y9LyUubW92YWJsZWxpbWl0c0dGPS8lJ2FjY2VudEdGPS8lJ2xzcGFjZUdRLDAuMjc3Nzc3OGVtRicvJSdyc3BhY2VHRkwtRjY2LVEifkYnRjlGO0Y+RkBGQkZERkZGSC9GS1EmMC4wZW1GJy9GTkZTLUkobWZlbmNlZEdGJDYmLUYjNiwtRiw2JVEkcGlpRidGL0YyLUZWNiYtRiM2Jy1JI21uR0YkNiRRIjFGJ0Y5LUY2Ni1RIixGJ0Y5RjsvRj9GMUZARkJGREZGRkhGUi9GTlEsMC4zMzMzMzMzZW1GJ0ZPLUYsNiVRInRGJ0YvRjJGOUY5LyUlb3BlbkdRIltGJy8lJmNsb3NlR1EiXUYnLUY2Ni1RInxnckYnRjlGO0Y+L0ZBRjFGQkZERkZGSC9GS1EsMC4xMTExMTExZW1GJy9GTkZjcEZbby1GNjYtUSgmbWludXM7RidGOUY7Rj5GQEZCRkRGRkZIL0ZLUSwwLjIyMjIyMjJlbUYnL0ZORmlwRlpGZ25GXnAtRlxvNiRRIjBGJ0Y5RjlGOS9GaW9RJyZsYW5nO0YnL0ZccFEnJnJhbmc7RictRjY2LVEiO0YnRjlGO0Zib0ZARkJGREZGRkhGUkZNLyUrZXhlY3V0YWJsZUdGPUY5">QyQ+SSRQaXRHNiItSSQ8fGdyPkdGJTYlJkkkcGlpR0YlNiQiIiJJInRHRiUsJkYsRixGKSEiIiIiIUYs</Equation></Text-field>
</Input>
<Output>
<Text-field style="2D Output" layout="Maple Output"><Equation executable="false" style="2D Output" display="LUklbXJvd0c2Iy9JK21vZHVsZW5hbWVHNiJJLFR5cGVzZXR0aW5nR0koX3N5c2xpYkdGJzYoLUkjbWlHRiQ2JVEkUGl0RicvJSdpdGFsaWNHUSV0cnVlRicvJSxtYXRodmFyaWFudEdRJ2l0YWxpY0YnLUkjbW9HRiQ2LVEjOj1GJy9GM1Enbm9ybWFsRicvJSZmZW5jZUdRJmZhbHNlRicvJSpzZXBhcmF0b3JHRj0vJSlzdHJldGNoeUdGPS8lKnN5bW1ldHJpY0dGPS8lKGxhcmdlb3BHRj0vJS5tb3ZhYmxlbGltaXRzR0Y9LyUnYWNjZW50R0Y9LyUnbHNwYWNlR1EsMC4yNzc3Nzc4ZW1GJy8lJ3JzcGFjZUdGTC1JKG1hY3Rpb25HRiQ2JS1JKG1mZW5jZWRHRiQ2KC1JJ210YWJsZUdGJDY1LUkkbXRyR0YkNigtSSRtdGRHRiQ2KC1JJW1zdWJHRiQ2JS1GLDYlUSRwaWlGJ0YvRjItRiM2KC1JI21uR0YkNiRRIjFGJ0Y5LUY2Ni1RIixGJ0Y5RjsvRj9GMUZARkJGREZGRkgvRktRJjAuMGVtRicvRk5RLDAuMzMzMzMzM2VtRictRiw2JVEidEYnRi9GMi8lK2ZvcmVncm91bmRHUShbMCwwLDBdRicvJSlyZWFkb25seUdGPUY5LyUvc3Vic2NyaXB0c2hpZnRHUSIwRicvJSlyb3dhbGlnbkdRIUYnLyUsY29sdW1uYWxpZ25HRmlwLyUrZ3JvdXBhbGlnbkdGaXAvJShyb3dzcGFuR0Zjby8lK2NvbHVtbnNwYW5HRmNvLUZmbjYoLUYjNiZGYG8tRjY2LVEoJm1pbnVzO0YnRjlGO0Y+RkBGQkZERkZGSC9GS1EsMC4yMjIyMjIyZW1GJy9GTkZqcUZobkY5RmdwRmpwRlxxRl5xRmBxLUZmbjYoLUZhbzYkRmZwRjlGZ3BGanBGXHFGXnFGYHFGZ3BGanBGXHEvJSZhbGlnbkdRJWF4aXNGJy9GaHBRKWJhc2VsaW5lRicvRltxUSdjZW50ZXJGJy9GXXFRJ3xmcmxlZnR8aHJGJy8lL2FsaWdubWVudHNjb3BlR0YxLyUsY29sdW1ud2lkdGhHUSVhdXRvRicvJSZ3aWR0aEdGXXMvJStyb3dzcGFjaW5nR1EmMS4wZXhGJy8lLmNvbHVtbnNwYWNpbmdHUSYwLjhlbUYnLyUpcm93bGluZXNHUSVub25lRicvJSxjb2x1bW5saW5lc0dGaHMvJSZmcmFtZUdGaHMvJS1mcmFtZXNwYWNpbmdHUSwwLjRlbX4wLjVleEYnLyUqZXF1YWxyb3dzR0Y9LyUtZXF1YWxjb2x1bW5zR0Y9LyUtZGlzcGxheXN0eWxlR0Y9LyUlc2lkZUdRJnJpZ2h0RicvJTBtaW5sYWJlbHNwYWNpbmdHRmVzRjkvSSttc2VtYW50aWNzR0YkUSpSb3dWZWN0b3JGJy8lJW9wZW5HUSJbRicvJSZjbG9zZUdRIl1GJ0ZbdS8lK2FjdGlvbnR5cGVHUS5ydGFibGVhZGRyZXNzRicvJSlydGFibGVpZEdRKzQ1ODMxOTgxNDZGJ0ZfcEZicEY5">LSZJJ1ZlY3Rvckc2JCUqcHJvdGVjdGVkR0koX3N5c2xpYkc2IjYjSSRyb3dHRig2Iy9JJCVpZEdGKCIrWSIpPiRlJQ==</Equation></Text-field>
</Output>
</Group>
<Group labelreference="L3874" drawlabel="true">
<Input>
<Text-field prompt="&gt; " style="Maple Input" layout="Normal"><Equation executable="true" style="2D Input" input-equation="Phit := `&lt;,&gt;`(`&lt;|&gt;`(phi[1, 1], phi[1, 2], 1-phi[1, 1]-phi[1, 2]), `&lt;|&gt;`(phi[2, 1], phi[2, 2], 1-phi[2, 1]-phi[2, 2]), `&lt;|&gt;`(0, 0, 1));" display="LUklbXJvd0c2Iy9JK21vZHVsZW5hbWVHNiJJLFR5cGVzZXR0aW5nR0koX3N5c2xpYkdGJzYoLUkjbWlHRiQ2JVElUGhpdEYnLyUnaXRhbGljR1EldHJ1ZUYnLyUsbWF0aHZhcmlhbnRHUSdpdGFsaWNGJy1JI21vR0YkNi1RKiZjb2xvbmVxO0YnL0YzUSdub3JtYWxGJy8lJmZlbmNlR1EmZmFsc2VGJy8lKnNlcGFyYXRvckdGPS8lKXN0cmV0Y2h5R0Y9LyUqc3ltbWV0cmljR0Y9LyUobGFyZ2VvcEdGPS8lLm1vdmFibGVsaW1pdHNHRj0vJSdhY2NlbnRHRj0vJSdsc3BhY2VHUSwwLjI3Nzc3NzhlbUYnLyUncnNwYWNlR0ZMLUkobWZlbmNlZEdGJDYmLUYjNigtRlA2Ji1GIzYrLUYsNiVRJHBoaUYnL0YwRj1GOS1GUDYmLUYjNiYtSSNtbkdGJDYkUSIxRidGOS1GNjYtUSIsRidGOUY7L0Y/RjFGQEZCRkRGRkZIL0ZLUSYwLjBlbUYnL0ZOUSwwLjMzMzMzMzNlbUYnRmpuRjlGOS8lJW9wZW5HUSJbRicvJSZjbG9zZUdRIl1GJy1GNjYtUSJ8Z3JGJ0Y5RjtGPi9GQUYxRkJGREZGRkgvRktRLDAuMTExMTExMWVtRicvRk5GYXBGWC1GUDYmLUYjNiZGam5GXm8tRltvNiRRIjJGJ0Y5RjlGOUZmb0Zpb0ZccC1GIzYqRmpuLUY2Ni1RKCZtaW51cztGJ0Y5RjtGPkZARkJGREZGRkgvRktRLDAuMjIyMjIyMmVtRicvRk5GYHFGWEZmbkZccUZYRmNwRjktRiw2I1EhRidGOUY5L0Znb1EnJmxhbmc7RicvRmpvUScmcmFuZztGJ0Zeby1GUDYmLUYjNitGWC1GUDYmLUYjNiZGZ3BGXm9Gam5GOUY5RmZvRmlvRlxwRlgtRlA2Ji1GIzYmRmdwRl5vRmdwRjlGOUZmb0Zpb0ZccC1GIzYqRmpuRlxxRlhGXXJGXHFGWEZhckY5RmJxRjlGOUZlcUZncUZeby1GUDYmLUYjNigtRltvNiRRIjBGJ0Y5RlxwRltzRlxwRmpuRjlGOUZlcUZncUY5RjlGZXFGZ3EtRjY2LVEiO0YnRjlGO0Zhb0ZARkJGREZGRkhGYm9GTS8lK2V4ZWN1dGFibGVHRj1GOQ==">QyQ+SSVQaGl0RzYiLUkkPCw+R0YlNiUtSSQ8fGdyPkdJKF9zeXNsaWJHRiU2JSZJJHBoaUdGJTYkIiIiRjAmRi42JEYwIiIjLChGMEYwRi0hIiJGMUY1LUYqNiUmRi42JEYzRjAmRi42JEYzRjMsKEYwRjBGOEY1RjpGNS1GKjYlIiIhRj9GMEYw</Equation></Text-field>
</Input>
<Output>
<Text-field style="2D Output" layout="Maple Output"><Equation executable="false" style="2D Output" display="LUklbXJvd0c2Iy9JK21vZHVsZW5hbWVHNiJJLFR5cGVzZXR0aW5nR0koX3N5c2xpYkdGJzYoLUkjbWlHRiQ2JVElUGhpdEYnLyUnaXRhbGljR1EldHJ1ZUYnLyUsbWF0aHZhcmlhbnRHUSdpdGFsaWNGJy1JI21vR0YkNi1RIzo9RicvRjNRJ25vcm1hbEYnLyUmZmVuY2VHUSZmYWxzZUYnLyUqc2VwYXJhdG9yR0Y9LyUpc3RyZXRjaHlHRj0vJSpzeW1tZXRyaWNHRj0vJShsYXJnZW9wR0Y9LyUubW92YWJsZWxpbWl0c0dGPS8lJ2FjY2VudEdGPS8lJ2xzcGFjZUdRLDAuMjc3Nzc3OGVtRicvJSdyc3BhY2VHRkwtSShtYWN0aW9uR0YkNiUtSShtZmVuY2VkR0YkNigtRiM2Ji1JJ210YWJsZUdGJDY3LUkkbXRyR0YkNigtSSRtdGRHRiQ2KC1JJW1zdWJHRiQ2JS1GLDYlUScmIzk2NjtGJy9GMEY9RjktRiM2KC1JI21uR0YkNiRRIjFGJ0Y5LUY2Ni1RIixGJ0Y5RjsvRj9GMUZARkJGREZGRkgvRktRJjAuMGVtRicvRk5RLDAuMzMzMzMzM2VtRidGY28vJStmb3JlZ3JvdW5kR1EoWzAsMCwwXUYnLyUpcmVhZG9ubHlHRj1GOS8lL3N1YnNjcmlwdHNoaWZ0R1EiMEYnLyUpcm93YWxpZ25HUSFGJy8lLGNvbHVtbmFsaWduR0ZpcC8lK2dyb3VwYWxpZ25HRmlwLyUocm93c3BhbkdGZm8vJStjb2x1bW5zcGFuR0Zmby1GaG42KC1GW282JUZdby1GIzYoRmNvRmdvLUZkbzYkUSIyRidGOUZfcEZicEY5RmRwRmdwRmpwRlxxRl5xRmBxLUZobjYoLUYjNihGY28tRjY2LVEoJm1pbnVzO0YnRjlGO0Y+RkBGQkZERkZGSC9GS1EsMC4yMjIyMjIyZW1GJy9GTkZjckZqbkZfckZkcUY5RmdwRmpwRlxxRl5xRmBxRmdwRmpwRlxxLUZlbjYoLUZobjYoLUZbbzYlRl1vLUYjNihGaHFGZ29GY29GX3BGYnBGOUZkcEZncEZqcEZccUZecUZgcS1GaG42KC1GW282JUZdby1GIzYoRmhxRmdvRmhxRl9wRmJwRjlGZHBGZ3BGanBGXHFGXnFGYHEtRmhuNigtRiM2KEZjb0ZfckZpckZfckZfc0Y5RmdwRmpwRlxxRl5xRmBxRmdwRmpwRlxxLUZlbjYoLUZobjYoLUZkbzYkRmZwRjlGZ3BGanBGXHFGXnFGYHFGaXMtRmhuNihGY29GZ3BGanBGXHFGXnFGYHFGZ3BGanBGXHEvJSZhbGlnbkdRJWF4aXNGJy9GaHBRKWJhc2VsaW5lRicvRltxUSdjZW50ZXJGJy9GXXFRJ3xmcmxlZnR8aHJGJy8lL2FsaWdubWVudHNjb3BlR0YxLyUsY29sdW1ud2lkdGhHUSVhdXRvRicvJSZ3aWR0aEdGXHUvJStyb3dzcGFjaW5nR1EmMS4wZXhGJy8lLmNvbHVtbnNwYWNpbmdHUSYwLjhlbUYnLyUpcm93bGluZXNHUSVub25lRicvJSxjb2x1bW5saW5lc0dGZ3UvJSZmcmFtZUdGZ3UvJS1mcmFtZXNwYWNpbmdHUSwwLjRlbX4wLjVleEYnLyUqZXF1YWxyb3dzR0Y9LyUtZXF1YWxjb2x1bW5zR0Y9LyUtZGlzcGxheXN0eWxlR0Y9LyUlc2lkZUdRJnJpZ2h0RicvJTBtaW5sYWJlbHNwYWNpbmdHRmR1Rl9wRmJwRjlGOS9JK21zZW1hbnRpY3NHRiRRJ01hdHJpeEYnLyUlb3BlbkdRIltGJy8lJmNsb3NlR1EiXUYnRmp2LyUrYWN0aW9udHlwZUdRLnJ0YWJsZWFkZHJlc3NGJy8lKXJ0YWJsZWlkR1ErNDU4MzE5ODQ2NkYnRl9wRmJwRjk=">LUknTWF0cml4RzYkJSpwcm90ZWN0ZWRHSShfc3lzbGliRzYiNiMvSSQlaWRHRiciK20lKT4kZSU=</Equation></Text-field>
</Output>
</Group>
<Group labelreference="L3866" drawlabel="true">
<Input>
<Text-field prompt="&gt; " style="Maple Input" layout="Normal"><Equation executable="true" style="2D Input" input-equation="Phit0 := Phit:" display="LUklbXJvd0c2Iy9JK21vZHVsZW5hbWVHNiJJLFR5cGVzZXR0aW5nR0koX3N5c2xpYkdGJzYoLUkjbWlHRiQ2JVEmUGhpdDBGJy8lJ2l0YWxpY0dRJXRydWVGJy8lLG1hdGh2YXJpYW50R1EnaXRhbGljRictSSNtb0dGJDYtUSomY29sb25lcTtGJy9GM1Enbm9ybWFsRicvJSZmZW5jZUdRJmZhbHNlRicvJSpzZXBhcmF0b3JHRj0vJSlzdHJldGNoeUdGPS8lKnN5bW1ldHJpY0dGPS8lKGxhcmdlb3BHRj0vJS5tb3ZhYmxlbGltaXRzR0Y9LyUnYWNjZW50R0Y9LyUnbHNwYWNlR1EsMC4yNzc3Nzc4ZW1GJy8lJ3JzcGFjZUdGTC1GLDYlUSVQaGl0RidGL0YyLUY2Ni1RIjpGJ0Y5RjtGPkZARkJGREZGRkhGSkZNLyUrZXhlY3V0YWJsZUdGPUY5">QyQ+SSZQaGl0MEc2IkklUGhpdEdGJSEiIg==</Equation></Text-field>
</Input>
</Group>
<Group labelreference="L3873" drawlabel="true">
<Input>
<Text-field prompt="&gt; " style="Maple Input" layout="Normal"><Equation executable="true" style="2D Input" input-equation="B0 := `&lt;,&gt;`(`&lt;|&gt;`(0, 0, 1), `&lt;|&gt;`(1, 0, 0), `&lt;|&gt;`(0, 1, 0));" display="LUklbXJvd0c2Iy9JK21vZHVsZW5hbWVHNiJJLFR5cGVzZXR0aW5nR0koX3N5c2xpYkdGJzYoLUkjbWlHRiQ2JVEjQjBGJy8lJ2l0YWxpY0dRJXRydWVGJy8lLG1hdGh2YXJpYW50R1EnaXRhbGljRictSSNtb0dGJDYtUSomY29sb25lcTtGJy9GM1Enbm9ybWFsRicvJSZmZW5jZUdRJmZhbHNlRicvJSpzZXBhcmF0b3JHRj0vJSlzdHJldGNoeUdGPS8lKnN5bW1ldHJpY0dGPS8lKGxhcmdlb3BHRj0vJS5tb3ZhYmxlbGltaXRzR0Y9LyUnYWNjZW50R0Y9LyUnbHNwYWNlR1EsMC4yNzc3Nzc4ZW1GJy8lJ3JzcGFjZUdGTC1JKG1mZW5jZWRHRiQ2Ji1GIzYpLUZQNiYtRiM2KC1JI21uR0YkNiRRIjBGJ0Y5LUY2Ni1RInxnckYnRjlGO0Y+L0ZBRjFGQkZERkZGSC9GS1EsMC4xMTExMTExZW1GJy9GTkZbb0ZYRmZuLUZZNiRRIjFGJ0Y5RjlGOS8lJW9wZW5HUScmbGFuZztGJy8lJmNsb3NlR1EnJnJhbmc7RictRjY2LVEiLEYnRjlGOy9GP0YxRkBGQkZERkZGSC9GS1EmMC4wZW1GJy9GTlEsMC4zMzMzMzMzZW1GJy1GUDYmLUYjNihGXW9GZm5GWEZmbkZYRjlGOUZgb0Zjb0Zmby1GUDYmLUYjNihGWEZmbkZdb0ZmbkZYRjlGOUZgb0Zjby1GLDYjUSFGJ0Y5RjlGYG9GY28tRjY2LVEiO0YnRjlGO0Zpb0ZARkJGREZGRkhGam9GTS8lK2V4ZWN1dGFibGVHRj1GOQ==">QyQ+SSNCMEc2Ii1JJDwsPkdJKF9zeXNsaWJHRiU2JS1JJDx8Z3I+R0YoNiUiIiFGLSIiIi1GKzYlRi5GLUYtLUYrNiVGLUYuRi1GLg==</Equation></Text-field>
</Input>
<Output>
<Text-field style="2D Output" layout="Maple Output"><Equation executable="false" style="2D Output" display="LUklbXJvd0c2Iy9JK21vZHVsZW5hbWVHNiJJLFR5cGVzZXR0aW5nR0koX3N5c2xpYkdGJzYoLUkjbWlHRiQ2JVEjQjBGJy8lJ2l0YWxpY0dRJXRydWVGJy8lLG1hdGh2YXJpYW50R1EnaXRhbGljRictSSNtb0dGJDYtUSM6PUYnL0YzUSdub3JtYWxGJy8lJmZlbmNlR1EmZmFsc2VGJy8lKnNlcGFyYXRvckdGPS8lKXN0cmV0Y2h5R0Y9LyUqc3ltbWV0cmljR0Y9LyUobGFyZ2VvcEdGPS8lLm1vdmFibGVsaW1pdHNHRj0vJSdhY2NlbnRHRj0vJSdsc3BhY2VHUSwwLjI3Nzc3NzhlbUYnLyUncnNwYWNlR0ZMLUkobWFjdGlvbkdGJDYlLUkobWZlbmNlZEdGJDYoLUYjNiYtSSdtdGFibGVHRiQ2Ny1JJG10ckdGJDYoLUkkbXRkR0YkNigtSSNtbkdGJDYkUSIwRidGOS8lKXJvd2FsaWduR1EhRicvJSxjb2x1bW5hbGlnbkdGYG8vJStncm91cGFsaWduR0Zgby8lKHJvd3NwYW5HUSIxRicvJStjb2x1bW5zcGFuR0Znb0Znbi1GaG42KC1GW282JEZnb0Y5Rl5vRmFvRmNvRmVvRmhvRl5vRmFvRmNvLUZlbjYoRmpvRmduRmduRl5vRmFvRmNvLUZlbjYoRmduRmpvRmduRl5vRmFvRmNvLyUmYWxpZ25HUSVheGlzRicvRl9vUSliYXNlbGluZUYnL0Zib1EmcmlnaHRGJy9GZG9RJ3xmcmxlZnR8aHJGJy8lL2FsaWdubWVudHNjb3BlR0YxLyUsY29sdW1ud2lkdGhHUSVhdXRvRicvJSZ3aWR0aEdGX3EvJStyb3dzcGFjaW5nR1EmMS4wZXhGJy8lLmNvbHVtbnNwYWNpbmdHUSYwLjhlbUYnLyUpcm93bGluZXNHUSVub25lRicvJSxjb2x1bW5saW5lc0dGanEvJSZmcmFtZUdGanEvJS1mcmFtZXNwYWNpbmdHUSwwLjRlbX4wLjVleEYnLyUqZXF1YWxyb3dzR0Y9LyUtZXF1YWxjb2x1bW5zR0Y9LyUtZGlzcGxheXN0eWxlR0Y9LyUlc2lkZUdGaHAvJTBtaW5sYWJlbHNwYWNpbmdHRmdxLyUrZm9yZWdyb3VuZEdRKFswLDAsMF1GJy8lKXJlYWRvbmx5R0Y9RjlGOS9JK21zZW1hbnRpY3NHRiRRJ01hdHJpeEYnLyUlb3BlbkdRIltGJy8lJmNsb3NlR1EiXUYnRmFzLyUrYWN0aW9udHlwZUdRLnJ0YWJsZWFkZHJlc3NGJy8lKXJ0YWJsZWlkR1ErNDU4MzE5MDY1OEYnRlxzRl9zRjk=">LUknTWF0cml4RzYkJSpwcm90ZWN0ZWRHSShfc3lzbGliRzYiNiMvSSQlaWRHRiciK2UxPiRlJQ==</Equation></Text-field>
</Output>
</Group>
<Group labelreference="L3868" drawlabel="true">
<Input>
<Text-field prompt="&gt; " style="Maple Input" layout="Normal"><Equation executable="true" style="2D Input" input-equation="B := `&lt;,&gt;`(`&lt;|&gt;`(1-p[1, t], 1-p[2, t], 1), `&lt;|&gt;`(p[1, t], 0, 0), `&lt;|&gt;`(0, p[2, t], 0));" display="LUklbXJvd0c2Iy9JK21vZHVsZW5hbWVHNiJJLFR5cGVzZXR0aW5nR0koX3N5c2xpYkdGJzYqLUkjbWlHRiQ2JVEiQkYnLyUnaXRhbGljR1EldHJ1ZUYnLyUsbWF0aHZhcmlhbnRHUSdpdGFsaWNGJy1JI21vR0YkNi1RIn5GJy9GM1Enbm9ybWFsRicvJSZmZW5jZUdRJmZhbHNlRicvJSpzZXBhcmF0b3JHRj0vJSlzdHJldGNoeUdGPS8lKnN5bW1ldHJpY0dGPS8lKGxhcmdlb3BHRj0vJS5tb3ZhYmxlbGltaXRzR0Y9LyUnYWNjZW50R0Y9LyUnbHNwYWNlR1EmMC4wZW1GJy8lJ3JzcGFjZUdGTC1GNjYtUSomY29sb25lcTtGJ0Y5RjtGPkZARkJGREZGRkgvRktRLDAuMjc3Nzc3OGVtRicvRk5GUy1JKG1mZW5jZWRHRiQ2Ji1GIzYoLUZWNiYtRiM2Li1JI21uR0YkNiRRIjFGJ0Y5LUY2Ni1RKCZtaW51cztGJ0Y5RjtGPkZARkJGREZGRkgvRktRLDAuMjIyMjIyMmVtRicvRk5GYG8tRiw2JVEicEYnRi9GMi1GVjYmLUYjNidGaG4tRjY2LVEiLEYnRjlGOy9GP0YxRkBGQkZERkZGSEZKL0ZOUSwwLjMzMzMzMzNlbUYnRjUtRiw2JVEidEYnRi9GMkY5RjkvJSVvcGVuR1EiW0YnLyUmY2xvc2VHUSJdRictRjY2LVEifGdyRidGOUY7Rj4vRkFGMUZCRkRGRkZIL0ZLUSwwLjExMTExMTFlbUYnL0ZORl1xRmhuRlxvRmJvLUZWNiYtRiM2Jy1GaW42JFEiMkYnRjlGaW9GNUZfcEY5RjlGYnBGZXBGaHBGaG5GOUY5L0ZjcFEnJmxhbmc7RicvRmZwUScmcmFuZztGJ0Zpby1GVjYmLUYjNilGYm9GZW9GaHAtRmluNiRRIjBGJ0Y5RmhwRl5yRjlGOUZmcUZocUZpby1GVjYmLUYjNilGXnJGaHBGYm9GX3FGaHBGXnJGOUY5RmZxRmhxRjlGOUZmcUZocUY1LUY2Ni1RIjtGJ0Y5RjtGXHBGQEZCRkRGRkZIRkpGVC8lK2V4ZWN1dGFibGVHRj1GOQ==">QyQ+SSJCRzYiLUkkPCw+R0koX3N5c2xpYkdGJTYlLUkkPHxncj5HRig2JSwmIiIiRi4mSSJwR0YlNiRGLkkidEdGJSEiIiwmRi5GLiZGMDYkIiIjRjJGM0YuLUYrNiVGLyIiIUY6LUYrNiVGOkY1RjpGLg==</Equation></Text-field>
</Input>
<Output>
<Text-field style="2D Output" layout="Maple Output"><Equation executable="false" style="2D Output" display="LUklbXJvd0c2Iy9JK21vZHVsZW5hbWVHNiJJLFR5cGVzZXR0aW5nR0koX3N5c2xpYkdGJzYoLUkjbWlHRiQ2JVEiQkYnLyUnaXRhbGljR1EldHJ1ZUYnLyUsbWF0aHZhcmlhbnRHUSdpdGFsaWNGJy1JI21vR0YkNi1RIzo9RicvRjNRJ25vcm1hbEYnLyUmZmVuY2VHUSZmYWxzZUYnLyUqc2VwYXJhdG9yR0Y9LyUpc3RyZXRjaHlHRj0vJSpzeW1tZXRyaWNHRj0vJShsYXJnZW9wR0Y9LyUubW92YWJsZWxpbWl0c0dGPS8lJ2FjY2VudEdGPS8lJ2xzcGFjZUdRLDAuMjc3Nzc3OGVtRicvJSdyc3BhY2VHRkwtSShtYWN0aW9uR0YkNiUtSShtZmVuY2VkR0YkNigtRiM2Ji1JJ210YWJsZUdGJDY3LUkkbXRyR0YkNigtSSRtdGRHRiQ2KC1GIzYmLUkjbW5HRiQ2JFEiMUYnRjktRjY2LVEoJm1pbnVzO0YnRjlGO0Y+RkBGQkZERkZGSC9GS1EsMC4yMjIyMjIyZW1GJy9GTkZkby1JJW1zdWJHRiQ2JS1GLDYlUSJwRidGL0YyLUYjNihGXG8tRjY2LVEiLEYnRjlGOy9GP0YxRkBGQkZERkZGSC9GS1EmMC4wZW1GJy9GTlEsMC4zMzMzMzMzZW1GJy1GLDYlUSJ0RidGL0YyLyUrZm9yZWdyb3VuZEdRKFswLDAsMF1GJy8lKXJlYWRvbmx5R0Y9RjkvJS9zdWJzY3JpcHRzaGlmdEdRIjBGJ0Y5LyUpcm93YWxpZ25HUSFGJy8lLGNvbHVtbmFsaWduR0ZjcS8lK2dyb3VwYWxpZ25HRmNxLyUocm93c3BhbkdGX28vJStjb2x1bW5zcGFuR0Zfby1GaG42KC1GIzYmRlxvRmBvLUZnbzYlRmlvLUYjNigtRl1vNiRRIjJGJ0Y5Rl5wRmZwRmlwRlxxRjlGXnFGOUZhcUZkcUZmcUZocUZqcS1GaG42KEZcb0ZhcUZkcUZmcUZocUZqcUZhcUZkcUZmcS1GZW42KC1GaG42KEZmb0ZhcUZkcUZmcUZocUZqcS1GaG42KC1GXW82JEZgcUY5RmFxRmRxRmZxRmhxRmpxRl1zRmFxRmRxRmZxLUZlbjYoRl1zLUZobjYoRmByRmFxRmRxRmZxRmhxRmpxRl1zRmFxRmRxRmZxLyUmYWxpZ25HUSVheGlzRicvRmJxUSliYXNlbGluZUYnL0ZlcVEnY2VudGVyRicvRmdxUSd8ZnJsZWZ0fGhyRicvJS9hbGlnbm1lbnRzY29wZUdGMS8lLGNvbHVtbndpZHRoR1ElYXV0b0YnLyUmd2lkdGhHRmJ0LyUrcm93c3BhY2luZ0dRJjEuMGV4RicvJS5jb2x1bW5zcGFjaW5nR1EmMC44ZW1GJy8lKXJvd2xpbmVzR1Elbm9uZUYnLyUsY29sdW1ubGluZXNHRl11LyUmZnJhbWVHRl11LyUtZnJhbWVzcGFjaW5nR1EsMC40ZW1+MC41ZXhGJy8lKmVxdWFscm93c0dGPS8lLWVxdWFsY29sdW1uc0dGPS8lLWRpc3BsYXlzdHlsZUdGPS8lJXNpZGVHUSZyaWdodEYnLyUwbWlubGFiZWxzcGFjaW5nR0ZqdEZpcEZccUY5RjkvSSttc2VtYW50aWNzR0YkUSdNYXRyaXhGJy8lJW9wZW5HUSJbRicvJSZjbG9zZUdRIl1GJ0Zgdi8lK2FjdGlvbnR5cGVHUS5ydGFibGVhZGRyZXNzRicvJSlydGFibGVpZEdRKzQ1ODMxOTA5MTRGJ0ZpcEZccUY5">LUknTWF0cml4RzYkJSpwcm90ZWN0ZWRHSShfc3lzbGliRzYiNiMvSSQlaWRHRiciKzk0PiRlJQ==</Equation></Text-field>
</Output>
</Group>
<Group labelreference="L3862" drawlabel="true">
<Input>
<Text-field prompt="&gt; " style="Maple Input" layout="Normal"><Equation executable="true" style="2D Input" input-equation="" display="LUklbXJvd0c2Iy9JK21vZHVsZW5hbWVHNiJJLFR5cGVzZXR0aW5nR0koX3N5c2xpYkdGJzYmLUkjbW9HRiQ2LVEiI0YnLyUsbWF0aHZhcmlhbnRHUSdub3JtYWxGJy8lJmZlbmNlR1EmZmFsc2VGJy8lKnNlcGFyYXRvckdGNC8lKXN0cmV0Y2h5R0Y0LyUqc3ltbWV0cmljR0Y0LyUobGFyZ2VvcEdGNC8lLm1vdmFibGVsaW1pdHNHRjQvJSdhY2NlbnRHRjQvJSdsc3BhY2VHUSYwLjBlbUYnLyUncnNwYWNlR0ZDLUkjbWlHRiQ2JVFeclRoZW5+c3BlY2lmeX5ob3d+bWFueX55ZWFyfm9mfmRhdGF+YW5kfnRoZX5udW1iZXJ+b2Z+c2l0ZXMsfmlufnRoaXN+Y2FzZX50aGVyZX5hcmV+VD01fnllYXJzfm9mfmRhdGF+YW5kfk49Mn5zaXRlcy5GJy8lJ2l0YWxpY0dGNEYvLyUrZXhlY3V0YWJsZUdGNEYv">NiI=</Equation></Text-field>
</Input>
</Group>
<Group labelreference="L3871" drawlabel="true">
<Input>
<Text-field prompt="&gt; " style="Maple Input" layout="Normal"><Equation executable="true" style="2D Input" input-equation="T := 5:" display="LUklbXJvd0c2Iy9JK21vZHVsZW5hbWVHNiJJLFR5cGVzZXR0aW5nR0koX3N5c2xpYkdGJzYtLUkjbWlHRiQ2JVEiVEYnLyUnaXRhbGljR1EmZmFsc2VGJy8lLG1hdGh2YXJpYW50R1Enbm9ybWFsRictSSNtb0dGJDYtUSomY29sb25lcTtGJ0YyLyUmZmVuY2VHRjEvJSpzZXBhcmF0b3JHRjEvJSlzdHJldGNoeUdGMS8lKnN5bW1ldHJpY0dGMS8lKGxhcmdlb3BHRjEvJS5tb3ZhYmxlbGltaXRzR0YxLyUnYWNjZW50R0YxLyUnbHNwYWNlR1EsMC4yNzc3Nzc4ZW1GJy8lJ3JzcGFjZUdGSS1JI21uR0YkNiRRIjVGJ0YyLUY2Ni1RIjpGJ0YyRjlGO0Y9Rj9GQUZDRkVGR0ZKLUY2Ni1RIn5GJ0YyRjlGO0Y9Rj9GQUZDRkUvRkhRJjAuMGVtRicvRktGVy1GLDYlUSJORidGL0YyRjUtRk02JFEiMkYnRjJGUC8lK2V4ZWN1dGFibGVHRjFGMg==">QyY+SSJURzYiIiImISIiPkkiTkdGJSIiI0Yn</Equation></Text-field>
</Input>
</Group>
<Group labelreference="L3456" drawlabel="true">
<Input>
<Text-field prompt="&gt; " style="Maple Input" layout="Normal"><Equation executable="true" style="2D Input" input-equation="" display="LUklbXJvd0c2Iy9JK21vZHVsZW5hbWVHNiJJLFR5cGVzZXR0aW5nR0koX3N5c2xpYkdGJzYmLUkjbW9HRiQ2LVEiI0YnLyUsbWF0aHZhcmlhbnRHUSdub3JtYWxGJy8lJmZlbmNlR1EmZmFsc2VGJy8lKnNlcGFyYXRvckdGNC8lKXN0cmV0Y2h5R0Y0LyUqc3ltbWV0cmljR0Y0LyUobGFyZ2VvcEdGNC8lLm1vdmFibGVsaW1pdHNHRjQvJSdhY2NlbnRHRjQvJSdsc3BhY2VHUSYwLjBlbUYnLyUncnNwYWNlR0ZDLUkjbWlHRiQ2JVFhYGxUaGVufmlucHV0fnRoZX51bmlxdWV+aGlzdG9yaWVzfmZvcn55b3VyfmRhdGF+c2V0Ln4oVGhlfk1hcmt+Zm9ybWF0fmZvcn50aGlzfmRhdGF+c2V0fmlzfmdpdmVufmlufnNpbXBsZXNpbWV4YW1wbGUuaW5wLn5UaGV+ZWFzaWVzdH53YXl+dG9+ZG9+dGhpc35mcm9tfmFufi5pbnB+ZmlsZX5pc350b35vcGVufnRoYXR+ZmlsZX5pbn5leGNlbH5hbmR+c3BlY2lmeX50aGF0fnRoZXJlfmlzfmF+bmV3fmNvbHVtbn5hZnRlcn5ldmVyeX4wLH4xfm9yfjIsfnRoZW5+Y29weX5hbmR+cGFzdGV+dGhlfmRhdGF+ZnJvbX5leGNlbCx+dGhlcmV+aXN+bm9+bmVlZH50b35pbnB1dH50aGV+W35dfmJyYWNrZXRzLilGJy8lJ2l0YWxpY0dGNEYvLyUrZXhlY3V0YWJsZUdGNEYv">NiI=</Equation></Text-field>
</Input>
</Group>
<Group labelreference="L2" drawlabel="true">
<Input>
<Text-field prompt="&gt; " style="Maple Input" layout="Normal"><Equation executable="true" style="2D Input" input-equation="H := Matrix(%id = 4583191234):" display="LUklbXJvd0c2Iy9JK21vZHVsZW5hbWVHNiJJLFR5cGVzZXR0aW5nR0koX3N5c2xpYkdGJzYoLUkjbWlHRiQ2JVEiSEYnLyUnaXRhbGljR1EldHJ1ZUYnLyUsbWF0aHZhcmlhbnRHUSdpdGFsaWNGJy1JI21vR0YkNi1RKiZjb2xvbmVxO0YnL0YzUSdub3JtYWxGJy8lJmZlbmNlR1EmZmFsc2VGJy8lKnNlcGFyYXRvckdGPS8lKXN0cmV0Y2h5R0Y9LyUqc3ltbWV0cmljR0Y9LyUobGFyZ2VvcEdGPS8lLm1vdmFibGVsaW1pdHNHRj0vJSdhY2NlbnRHRj0vJSdsc3BhY2VHUSwwLjI3Nzc3NzhlbUYnLyUncnNwYWNlR0ZMLUkobWZlbmNlZEdGJDYnLUYjNictRiw2I1EhRictSSdtdGFibGVHRiQ2XnAtSSRtdHJHRiQ2Ki1JJG10ZEdGJDYoLUYjNiUtSSNtbkdGJDYlUSIwRicvJStleGVjdXRhYmxlR0Y9RjlGYG9GOS8lKXJvd2FsaWduR0ZWLyUsY29sdW1uYWxpZ25HRlYvJStncm91cGFsaWduR0ZWLyUocm93c3BhbkdRIjFGJy8lK2NvbHVtbnNwYW5HRmpvRmduRmduRmduLUZobjYoLUYjNiUtRl1vNiVGam9GYG9GOUZgb0Y5RmJvRmRvRmZvRmhvRltwRmJvRmRvRmZvLUZlbjYqRmduRmduRmduRmduLUZobjYoLUYjNiUtRl1vNiVRIjJGJ0Zgb0Y5RmBvRjlGYm9GZG9GZm9GaG9GW3BGYm9GZG9GZm8tRmVuNipGZ25GZ25GZ25GXXBGZ25GYm9GZG9GZm8tRmVuNipGZ25GZ25GZ25GXXBGXXBGYm9GZG9GZm8tRmVuNipGZ25GZ25GZ25GXXBGZXBGYm9GZG9GZm8tRmVuNipGZ25GZ25GZ25GZXBGZ25GYm9GZG9GZm8tRmVuNipGZ25GZ25GZ25GZXBGXXBGYm9GZG9GZm8tRmVuNipGZ25GZ25GZ25GZXBGZXBGYm9GZG9GZm8tRmVuNipGZ25GZ25GXXBGZ25GZ25GYm9GZG9GZm8tRmVuNipGZ25GZ25GXXBGZ25GXXBGYm9GZG9GZm8tRmVuNipGZ25GZ25GXXBGZ25GZXBGYm9GZG9GZm8tRmVuNipGZ25GZ25GXXBGXXBGZ25GYm9GZG9GZm8tRmVuNipGZ25GZ25GXXBGXXBGZXBGYm9GZG9GZm8tRmVuNipGZ25GZ25GXXBGZXBGZ25GYm9GZG9GZm8tRmVuNipGZ25GZ25GXXBGZXBGXXBGYm9GZG9GZm8tRmVuNipGZ25GZ25GXXBGZXBGZXBGYm9GZG9GZm8tRmVuNipGZ25GZ25GZXBGXXBGXXBGYm9GZG9GZm8tRmVuNipGZ25GZ25GZXBGZXBGZ25GYm9GZG9GZm8tRmVuNipGZ25GXXBGZ25GZ25GZ25GYm9GZG9GZm8tRmVuNipGZ25GXXBGZ25GZ25GZXBGYm9GZG9GZm8tRmVuNipGZ25GXXBGZ25GXXBGZ25GYm9GZG9GZm8tRmVuNipGZ25GXXBGXXBGZ25GZ25GYm9GZG9GZm8tRmVuNipGZ25GXXBGXXBGZ25GXXBGYm9GZG9GZm8tRmVuNipGZ25GXXBGXXBGXXBGZ25GYm9GZG9GZm8tRmVuNipGZ25GXXBGXXBGXXBGZXBGYm9GZG9GZm8tRmVuNipGZ25GXXBGZXBGXXBGZ25GYm9GZG9GZm8tRmVuNipGZ25GZXBGZ25GZ25GZ25GYm9GZG9GZm8tRmVuNipGZ25GZXBGZ25GZ25GXXBGYm9GZG9GZm8tRmVuNipGZ25GZXBGZ25GZ25GZXBGYm9GZG9GZm8tRmVuNipGZ25GZXBGZ25GXXBGZ25GYm9GZG9GZm8tRmVuNipGZ25GZXBGZ25GXXBGXXBGYm9GZG9GZm8tRmVuNipGZ25GZXBGZ25GZXBGZXBGYm9GZG9GZm8tRmVuNipGZ25GZXBGXXBGZ25GXXBGYm9GZG9GZm8tRmVuNipGZ25GZXBGXXBGXXBGZ25GYm9GZG9GZm8tRmVuNipGZ25GZXBGXXBGXXBGXXBGYm9GZG9GZm8tRmVuNipGZ25GZXBGZXBGZ25GZ25GYm9GZG9GZm8tRmVuNipGZ25GZXBGZXBGZXBGZ25GYm9GZG9GZm8tRmVuNipGXXBGZ25GZ25GZ25GZ25GYm9GZG9GZm8tRmVuNipGXXBGZ25GZ25GXXBGZ25GYm9GZG9GZm8tRmVuNipGXXBGZ25GXXBGZ25GZ25GYm9GZG9GZm8tRmVuNipGXXBGZ25GXXBGZ25GXXBGYm9GZG9GZm8tRmVuNipGXXBGZ25GXXBGZ25GZXBGYm9GZG9GZm8tRmVuNipGXXBGZ25GXXBGXXBGXXBGYm9GZG9GZm8tRmVuNipGXXBGZ25GZXBGZ25GZ25GYm9GZG9GZm8tRmVuNipGXXBGZ25GZXBGXXBGZ25GYm9GZG9GZm8tRmVuNipGXXBGXXBGZ25GZ25GZ25GYm9GZG9GZm8tRmVuNipGXXBGXXBGZ25GZ25GXXBGYm9GZG9GZm8tRmVuNipGXXBGXXBGZ25GZ25GZXBGYm9GZG9GZm8tRmVuNipGXXBGXXBGXXBGZ25GZ25GYm9GZG9GZm8tRmVuNipGXXBGXXBGXXBGZ25GXXBGYm9GZG9GZm8tRmVuNipGXXBGXXBGXXBGXXBGXXBGYm9GZG9GZm8tRmVuNipGXXBGXXBGXXBGXXBGZXBGYm9GZG9GZm8tRmVuNipGZXBGZ25GZ25GZ25GZ25GYm9GZG9GZm8tRmVuNipGZXBGZ25GZ25GZ25GXXBGYm9GZG9GZm8tRmVuNipGZXBGZ25GXXBGZ25GZ25GYm9GZG9GZm8tRmVuNipGZXBGZ25GXXBGXXBGZ25GYm9GZG9GZm8tRmVuNipGZXBGZ25GXXBGXXBGXXBGYm9GZG9GZm8tRmVuNipGZXBGZ25GZXBGZ25GZ25GYm9GZG9GZm8tRmVuNipGZXBGZ25GZXBGZ25GZXBGYm9GZG9GZm8tRmVuNipGZXBGXXBGZ25GZ25GZ25GYm9GZG9GZm8tRmVuNipGZXBGXXBGZ25GZ25GXXBGYm9GZG9GZm8tRmVuNipGZXBGXXBGXXBGXXBGXXBGYm9GZG9GZm8tRmVuNipGZXBGZXBGZ25GZ25GZXBGYm9GZG9GZm8tRmVuNipGZXBGZXBGXXBGXXBGZ25GYm9GZG9GZm8vJSZhbGlnbkdRJWF4aXNGJy9GY29RKWJhc2VsaW5lRicvRmVvUSdjZW50ZXJGJy9GZ29RJ3xmcmxlZnR8aHJGJy8lL2FsaWdubWVudHNjb3BlR0YxLyUsY29sdW1ud2lkdGhHUSVhdXRvRicvJSZ3aWR0aEdGZXkvJStyb3dzcGFjaW5nR1EmMS4wZXhGJy8lLmNvbHVtbnNwYWNpbmdHUSYwLjhlbUYnLyUpcm93bGluZXNHUSVub25lRicvJSxjb2x1bW5saW5lc0dGYHovJSZmcmFtZUdGYHovJS1mcmFtZXNwYWNpbmdHUSwwLjRlbX4wLjVleEYnLyUqZXF1YWxyb3dzR0Y9LyUtZXF1YWxjb2x1bW5zR0Y9LyUtZGlzcGxheXN0eWxlR0Y9LyUlc2lkZUdRJnJpZ2h0RicvJTBtaW5sYWJlbHNwYWNpbmdHRl16RlRGYG9GOUZgb0Y5LyUlb3BlbkdRIltGJy8lJmNsb3NlR1EiXUYnLUY2Ni1RIjpGJ0Y5RjtGPkZARkJGREZGRkhGSkZNRmBvRjk=">QyQ+SSJIRzYiLUknTWF0cml4RzYkJSpwcm90ZWN0ZWRHSShfc3lzbGliR0YlNiMvSSQlaWRHRiUiK003PiRlJSEiIg==</Equation></Text-field>
</Input>
</Group>
<Group labelreference="L3878" drawlabel="true">
<Input>
<Text-field prompt="&gt; " style="Maple Input" layout="Normal"><Equation executable="true" style="2D Input" input-equation="" display="LUklbXJvd0c2Iy9JK21vZHVsZW5hbWVHNiJJLFR5cGVzZXR0aW5nR0koX3N5c2xpYkdGJzYmLUkjbW9HRiQ2LVEiI0YnLyUsbWF0aHZhcmlhbnRHUSdub3JtYWxGJy8lJmZlbmNlR1EmZmFsc2VGJy8lKnNlcGFyYXRvckdGNC8lKXN0cmV0Y2h5R0Y0LyUqc3ltbWV0cmljR0Y0LyUobGFyZ2VvcEdGNC8lLm1vdmFibGVsaW1pdHNHRjQvJSdhY2NlbnRHRjQvJSdsc3BhY2VHUSYwLjBlbUYnLyUncnNwYWNlR0ZDLUkjbWlHRiQ2JVFaV2V+ZmluZH50aGV+cHJvYmFiaWx0aWllc35vZn5lYWNofmhpc3Rvcnl+dXNpbmd+dGhlfmNvZGU6RicvJSdpdGFsaWNHRjRGLy8lK2V4ZWN1dGFibGVHRjRGLw==">NiI=</Equation></Text-field>
</Input>
</Group>
<Group labelreference="L3877" drawlabel="true">
<Input>
<Text-field prompt="&gt; " style="Maple Input" layout="Normal"><Equation executable="true" style="2D Input" input-equation="kappa := Findkappa(H, Pit, Phi0, Phit, B0, B, T):" display="LUklbXJvd0c2Iy9JK21vZHVsZW5hbWVHNiJJLFR5cGVzZXR0aW5nR0koX3N5c2xpYkdGJzYpLUkjbWlHRiQ2JVEma2FwcGFGJy8lJ2l0YWxpY0dRJmZhbHNlRicvJSxtYXRodmFyaWFudEdRJ25vcm1hbEYnLUkjbW9HRiQ2LVEqJmNvbG9uZXE7RidGMi8lJmZlbmNlR0YxLyUqc2VwYXJhdG9yR0YxLyUpc3RyZXRjaHlHRjEvJSpzeW1tZXRyaWNHRjEvJShsYXJnZW9wR0YxLyUubW92YWJsZWxpbWl0c0dGMS8lJ2FjY2VudEdGMS8lJ2xzcGFjZUdRLDAuMjc3Nzc3OGVtRicvJSdyc3BhY2VHRkktRiw2JVEqRmluZGthcHBhRicvRjBRJXRydWVGJy9GM1EnaXRhbGljRictSShtZmVuY2VkR0YkNiQtRiM2MC1GLDYlUSJIRidGT0ZRLUY2Ni1RIixGJ0YyRjkvRjxGUEY9Rj9GQUZDRkUvRkhRJjAuMGVtRicvRktRLDAuMzMzMzMzM2VtRictRiw2JVEkUGl0RidGT0ZRRmVuLUYsNiVRJVBoaTBGJ0ZPRlFGZW4tRiw2JVElUGhpdEYnRk9GUUZlbi1GLDYlUSNCMEYnRk9GUUZlbi1GLDYlUSJCRidGT0ZRRmVuLUYsNiVRIlRGJ0ZPRlFGMkYyLUY2Ni1RIjpGJ0YyRjlGO0Y9Rj9GQUZDRkVGR0ZKLyUrZXhlY3V0YWJsZUdGMUYy">QyQ+SSZrYXBwYUc2Ii1JKkZpbmRrYXBwYUdGJTYpSSJIR0YlSSRQaXRHRiVJJVBoaTBHRiVJJVBoaXRHRiVJI0IwR0YlSSJCR0YlSSJUR0YlISIi</Equation></Text-field>
</Input>
</Group>
<Group labelreference="L3879" drawlabel="true">
<Input>
<Text-field prompt="&gt; " style="Maple Input" layout="Normal"><Equation executable="true" style="2D Input" input-equation="" display="LUklbXJvd0c2Iy9JK21vZHVsZW5hbWVHNiJJLFR5cGVzZXR0aW5nR0koX3N5c2xpYkdGJzYmLUkjbW9HRiQ2LVEiI0YnLyUsbWF0aHZhcmlhbnRHUSdub3JtYWxGJy8lJmZlbmNlR1EmZmFsc2VGJy8lKnNlcGFyYXRvckdGNC8lKXN0cmV0Y2h5R0Y0LyUqc3ltbWV0cmljR0Y0LyUobGFyZ2VvcEdGNC8lLm1vdmFibGVsaW1pdHNHRjQvJSdhY2NlbnRHRjQvJSdsc3BhY2VHUSYwLjBlbUYnLyUncnNwYWNlR0ZDLUkjbWlHRiQ2JVFfcFRoZW5+d2V+Y2FufmZpbmR+d2hpY2h+cGFyYW1ldGVyc35hcmV+cHJlc2VudH5pbn50aGV+bW9kZWx+dXNpbmd+dGhlfmZvbGxvd2luZ35jb2RlOkYnLyUnaXRhbGljR0Y0Ri8vJStleGVjdXRhYmxlR0Y0Ri8=">NiI=</Equation></Text-field>
</Input>
</Group>
<Group labelreference="L3881" drawlabel="true">
<Input>
<Text-field prompt="&gt; " style="Maple Input" layout="Normal"><Equation executable="true" style="2D Input" input-equation="pars := `&lt;,&gt;`(seq(indets(kappa)[i], i = 1 .. nops(indets(kappa)))):" display="LUklbXJvd0c2Iy9JK21vZHVsZW5hbWVHNiJJLFR5cGVzZXR0aW5nR0koX3N5c2xpYkdGJzYoLUkjbWlHRiQ2JVElcGFyc0YnLyUnaXRhbGljR1EldHJ1ZUYnLyUsbWF0aHZhcmlhbnRHUSdpdGFsaWNGJy1JI21vR0YkNi1RKiZjb2xvbmVxO0YnL0YzUSdub3JtYWxGJy8lJmZlbmNlR1EmZmFsc2VGJy8lKnNlcGFyYXRvckdGPS8lKXN0cmV0Y2h5R0Y9LyUqc3ltbWV0cmljR0Y9LyUobGFyZ2VvcEdGPS8lLm1vdmFibGVsaW1pdHNHRj0vJSdhY2NlbnRHRj0vJSdsc3BhY2VHUSwwLjI3Nzc3NzhlbUYnLyUncnNwYWNlR0ZMLUkobWZlbmNlZEdGJDYmLUYjNiUtRiw2JVEkc2VxRidGL0YyLUZQNiQtRiM2LS1GLDYlUSdpbmRldHNGJ0YvRjItRlA2JC1GIzYkLUYsNiVRJmthcHBhRicvRjBGPUY5RjlGOS1GUDYmLUYjNiQtRiw2JVEiaUYnRi9GMkY5RjkvJSVvcGVuR1EiW0YnLyUmY2xvc2VHUSJdRictRjY2LVEiLEYnRjlGOy9GP0YxRkBGQkZERkZGSC9GS1EmMC4wZW1GJy9GTlEsMC4zMzMzMzMzZW1GJ0Zkby1GNjYtUSI9RidGOUY7Rj5GQEZCRkRGRkZIRkpGTS1JI21uR0YkNiRRIjFGJ0Y5LUY2Ni1RIy4uRidGOUY7Rj5GQEZCRkRGRkZIL0ZLUSwwLjIyMjIyMjJlbUYnL0ZORmJwLUYsNiVRJW5vcHNGJ0YvRjItRlA2JC1GIzYmLUYsNiNRIUYnLUYjNiVGZW5GaG5GOUZpcUY5RjlGOUY5RjlGOS9GaG9RJyZsYW5nO0YnL0ZbcFEnJnJhbmc7RictRjY2LVEiOkYnRjlGO0Y+RkBGQkZERkZGSEZKRk1GL0Yy">QyQ+SSVwYXJzRzYiLUkkPCw+R0koX3N5c2xpYkdGJTYjLUkkc2VxRyUqcHJvdGVjdGVkRzYkJi1JJ2luZGV0c0dGLDYjSSZrYXBwYUdGJTYjSSJpR0YlL0Y0OyIiIi1JJW5vcHNHRiw2I0YvISIi</Equation></Text-field>
</Input>
</Group>
<Group labelreference="L3882" drawlabel="true">
<Input>
<Text-field prompt="&gt; " style="Maple Input" layout="Normal"><Equation executable="true" style="2D Input" input-equation="" display="LUklbXJvd0c2Iy9JK21vZHVsZW5hbWVHNiJJLFR5cGVzZXR0aW5nR0koX3N5c2xpYkdGJzYmLUkjbW9HRiQ2LVEiI0YnLyUsbWF0aHZhcmlhbnRHUSdub3JtYWxGJy8lJmZlbmNlR1EmZmFsc2VGJy8lKnNlcGFyYXRvckdGNC8lKXN0cmV0Y2h5R0Y0LyUqc3ltbWV0cmljR0Y0LyUobGFyZ2VvcEdGNC8lLm1vdmFibGVsaW1pdHNHRjQvJSdhY2NlbnRHRjQvJSdsc3BhY2VHUSYwLjBlbUYnLyUncnNwYWNlR0ZDLUkjbWlHRiQ2JVFZVGhlfmRlcml2YXRpdmV+bWF0cml4fmlzfmZvdW5kfnVzaW5nfnRoZX5mb2xsb3dpbmd+Y29kZTpGJy8lJ2l0YWxpY0dGNEYvLyUrZXhlY3V0YWJsZUdGNEYv">NiI=</Equation></Text-field>
</Input>
</Group>
<Group labelreference="L3883" drawlabel="true">
<Input>
<Text-field prompt="&gt; " style="Maple Input" layout="Normal"><Equation executable="true" style="2D Input" input-equation="D1 := Dmat(kappa, pars):" display="LUklbXJvd0c2Iy9JK21vZHVsZW5hbWVHNiJJLFR5cGVzZXR0aW5nR0koX3N5c2xpYkdGJzYrLUkjbWlHRiQ2JVEjRDFGJy8lJ2l0YWxpY0dRJXRydWVGJy8lLG1hdGh2YXJpYW50R1EnaXRhbGljRictSSNtb0dGJDYtUSomY29sb25lcTtGJy9GM1Enbm9ybWFsRicvJSZmZW5jZUdRJmZhbHNlRicvJSpzZXBhcmF0b3JHRj0vJSlzdHJldGNoeUdGPS8lKnN5bW1ldHJpY0dGPS8lKGxhcmdlb3BHRj0vJS5tb3ZhYmxlbGltaXRzR0Y9LyUnYWNjZW50R0Y9LyUnbHNwYWNlR1EsMC4yNzc3Nzc4ZW1GJy8lJ3JzcGFjZUdGTC1GLDYlUSVEbWF0RidGL0YyLUkobWZlbmNlZEdGJDYkLUYjNiYtRiw2JVEma2FwcGFGJy9GMEY9RjktRjY2LVEiLEYnRjlGOy9GP0YxRkBGQkZERkZGSC9GS1EmMC4wZW1GJy9GTlEsMC4zMzMzMzMzZW1GJy1GLDYlUSVwYXJzRidGL0YyRjlGOS1GNjYtUSI6RidGOUY7Rj5GQEZCRkRGRkZIRkpGTS1GNjYtUSJ+RidGOUY7Rj5GQEZCRkRGRkZIRmluL0ZORmpuRmNvLyUrZXhlY3V0YWJsZUdGPUY5">QyQ+SSNEMUc2Ii1JJURtYXRHRiU2JEkma2FwcGFHRiVJJXBhcnNHRiUhIiI=</Equation></Text-field>
</Input>
</Group>
<Group labelreference="L3884" drawlabel="true">
<Input>
<Text-field prompt="&gt; " style="Maple Input" layout="Normal"><Equation executable="true" style="2D Input" input-equation="" display="LUklbXJvd0c2Iy9JK21vZHVsZW5hbWVHNiJJLFR5cGVzZXR0aW5nR0koX3N5c2xpYkdGJzYmLUkjbW9HRiQ2LVEiI0YnLyUsbWF0aHZhcmlhbnRHUSdub3JtYWxGJy8lJmZlbmNlR1EmZmFsc2VGJy8lKnNlcGFyYXRvckdGNC8lKXN0cmV0Y2h5R0Y0LyUqc3ltbWV0cmljR0Y0LyUobGFyZ2VvcEdGNC8lLm1vdmFibGVsaW1pdHNHRjQvJSdhY2NlbnRHRjQvJSdsc3BhY2VHUSYwLjBlbUYnLyUncnNwYWNlR0ZDLUkjbWlHRiQ2JVFmc1dlfmZpbmR+dGhlfnJhbmt+YW5kfmRlZmljZW5jeX51c2luZ350aGV+aHlicmlkfm1ldGhvZH51c2luZ350aGV+Zm9sbG93aW5nfmNvZGV+KHRoZX5maXJzdH5udW1iZXJ+aXN+dGhlfnJhbmt+dGhlfnNlY29uZH5pc350aGV+ZGVmaWNlbmN5KTpGJy8lJ2l0YWxpY0dGNEYvLyUrZXhlY3V0YWJsZUdGNEYv">LUklbXJvd0c2Iy9JK21vZHVsZW5hbWVHNiJJLFR5cGVzZXR0aW5nR0koX3N5c2xpYkdGJzYmLUkjbW9HRiQ2LVEiI0YnLyUsbWF0aHZhcmlhbnRHUSdub3JtYWxGJy8lJmZlbmNlR1EmZmFsc2VGJy8lKnNlcGFyYXRvckdGNC8lKXN0cmV0Y2h5R0Y0LyUqc3ltbWV0cmljR0Y0LyUobGFyZ2VvcEdGNC8lLm1vdmFibGVsaW1pdHNHRjQvJSdhY2NlbnRHRjQvJSdsc3BhY2VHUSYwLjBlbUYnLyUncnNwYWNlR0ZDLUkjbWlHRiQ2JVFmc1dlfmZpbmR+dGhlfnJhbmt+YW5kfmRlZmljZW5jeX51c2luZ350aGV+aHlicmlkfm1ldGhvZH51c2luZ350aGV+Zm9sbG93aW5nfmNvZGV+KHRoZX5maXJzdH5udW1iZXJ+aXN+dGhlfnJhbmt+dGhlfnNlY29uZH5pc350aGV+ZGVmaWNlbmN5KTpGJy8lJ2l0YWxpY0dGNEYvLyUrZXhlY3V0YWJsZUdGNEYv</Equation></Text-field>
</Input>
</Group>
<Group labelreference="L3885" drawlabel="true">
<Input>
<Text-field prompt="&gt; " style="Maple Input" layout="Normal"><Equation executable="true" style="2D Input" input-equation="Hybrid(D1, pars);" display="LUklbXJvd0c2Iy9JK21vZHVsZW5hbWVHNiJJLFR5cGVzZXR0aW5nR0koX3N5c2xpYkdGJzYnLUkjbWlHRiQ2JVEnSHlicmlkRicvJSdpdGFsaWNHUSV0cnVlRicvJSxtYXRodmFyaWFudEdRJ2l0YWxpY0YnLUkobWZlbmNlZEdGJDYkLUYjNictRiw2JVEjRDFGJ0YvRjItSSNtb0dGJDYtUSIsRicvRjNRJ25vcm1hbEYnLyUmZmVuY2VHUSZmYWxzZUYnLyUqc2VwYXJhdG9yR0YxLyUpc3RyZXRjaHlHRkUvJSpzeW1tZXRyaWNHRkUvJShsYXJnZW9wR0ZFLyUubW92YWJsZWxpbWl0c0dGRS8lJ2FjY2VudEdGRS8lJ2xzcGFjZUdRJjAuMGVtRicvJSdyc3BhY2VHUSwwLjMzMzMzMzNlbUYnLUYsNiVRJXBhcnNGJ0YvRjIvJStleGVjdXRhYmxlR0ZFRkFGQS1GPjYtUSI7RidGQUZDRkZGSEZKRkxGTkZQRlIvRlZRLDAuMjc3Nzc3OGVtRidGZW5GQQ==">QyQtSSdIeWJyaWRHNiI2JEkjRDFHRiVJJXBhcnNHRiUiIiI=</Equation></Text-field>
</Input>
<Output>
<Text-field style="2D Output" layout="Maple Output"><Equation executable="false" style="2D Output" display="LUkobWFjdGlvbkc2Iy9JK21vZHVsZW5hbWVHNiJJLFR5cGVzZXR0aW5nR0koX3N5c2xpYkdGJzYlLUkobWZlbmNlZEdGJDYoLUknbXRhYmxlR0YkNjUtSSRtdHJHRiQ2Jy1JJG10ZEdGJDYoLUkjbW5HRiQ2JFEjMTdGJy8lLG1hdGh2YXJpYW50R1Enbm9ybWFsRicvJSlyb3dhbGlnbkdRIUYnLyUsY29sdW1uYWxpZ25HRkAvJStncm91cGFsaWduR0ZALyUocm93c3BhbkdRIjFGJy8lK2NvbHVtbnNwYW5HRkctRjU2KC1GODYkUSIwRidGO0Y+RkFGQ0ZFRkhGPkZBRkMvJSZhbGlnbkdRJWF4aXNGJy9GP1EpYmFzZWxpbmVGJy9GQlEnY2VudGVyRicvRkRRJ3xmcmxlZnR8aHJGJy8lL2FsaWdubWVudHNjb3BlR1EldHJ1ZUYnLyUsY29sdW1ud2lkdGhHUSVhdXRvRicvJSZ3aWR0aEdGZ24vJStyb3dzcGFjaW5nR1EmMS4wZXhGJy8lLmNvbHVtbnNwYWNpbmdHUSYwLjhlbUYnLyUpcm93bGluZXNHUSVub25lRicvJSxjb2x1bW5saW5lc0dGYm8vJSZmcmFtZUdGYm8vJS1mcmFtZXNwYWNpbmdHUSwwLjRlbX4wLjVleEYnLyUqZXF1YWxyb3dzR1EmZmFsc2VGJy8lLWVxdWFsY29sdW1uc0dGXHAvJS1kaXNwbGF5c3R5bGVHRlxwLyUlc2lkZUdRJnJpZ2h0RicvJTBtaW5sYWJlbHNwYWNpbmdHRl9vRjsvSSttc2VtYW50aWNzR0YkUSpSb3dWZWN0b3JGJy8lJW9wZW5HUSJbRicvJSZjbG9zZUdRIl1GJ0ZmcC8lK2FjdGlvbnR5cGVHUS5ydGFibGVhZGRyZXNzRicvJSlydGFibGVpZEdRKzQ1ODY2NDU2OThGJw==">LSZJJ1ZlY3Rvckc2JCUqcHJvdGVjdGVkR0koX3N5c2xpYkc2IjYjSSRyb3dHRig2Iy9JJCVpZEdGKCIrKXBYbWUl</Equation></Text-field>
</Output>
</Group>
<Group labelreference="L3887" drawlabel="true">
<Input>
<Text-field prompt="&gt; " style="Maple Input" layout="Normal"><Equation executable="true" style="2D Input" input-equation="" display="LUklbXJvd0c2Iy9JK21vZHVsZW5hbWVHNiJJLFR5cGVzZXR0aW5nR0koX3N5c2xpYkdGJzYmLUkjbW9HRiQ2LVEiI0YnLyUsbWF0aHZhcmlhbnRHUSdub3JtYWxGJy8lJmZlbmNlR1EmZmFsc2VGJy8lKnNlcGFyYXRvckdGNC8lKXN0cmV0Y2h5R0Y0LyUqc3ltbWV0cmljR0Y0LyUobGFyZ2VvcEdGNC8lLm1vdmFibGVsaW1pdHNHRjQvJSdhY2NlbnRHRjQvJSdsc3BhY2VHUSYwLjBlbUYnLyUncnNwYWNlR0ZDLUkjbWlHRiQ2JVFgbyNUaGV+ZGVmaWNlbmN5fmlzfnN0aWxsfjB+KG5vdH5wYXJhbWV0ZXJ+cmVkdW5kYW50KX5mb3J+dGhpc35kYXRhfnNldEYnLyUnaXRhbGljR0Y0Ri8vJStleGVjdXRhYmxlR0Y0Ri8=">LUklbXJvd0c2Iy9JK21vZHVsZW5hbWVHNiJJLFR5cGVzZXR0aW5nR0koX3N5c2xpYkdGJzYmLUkjbW9HRiQ2LVEiI0YnLyUsbWF0aHZhcmlhbnRHUSdub3JtYWxGJy8lJmZlbmNlR1EmZmFsc2VGJy8lKnNlcGFyYXRvckdGNC8lKXN0cmV0Y2h5R0Y0LyUqc3ltbWV0cmljR0Y0LyUobGFyZ2VvcEdGNC8lLm1vdmFibGVsaW1pdHNHRjQvJSdhY2NlbnRHRjQvJSdsc3BhY2VHUSYwLjBlbUYnLyUncnNwYWNlR0ZDLUkjbWlHRiQ2JVFgbyNUaGV+ZGVmaWNlbmN5fmlzfnN0aWxsfjB+KG5vdH5wYXJhbWV0ZXJ+cmVkdW5kYW50KX5mb3J+dGhpc35kYXRhfnNldEYnLyUnaXRhbGljR0Y0Ri8vJStleGVjdXRhYmxlR0Y0Ri8=</Equation></Text-field>
</Input>
</Group>
<Group labelreference="L3889" drawlabel="true">
<Input>
<Text-field prompt="&gt; " style="Maple Input" layout="Normal"><Equation executable="true" style="2D Input" input-equation="" display="LUklbXJvd0c2Iy9JK21vZHVsZW5hbWVHNiJJLFR5cGVzZXR0aW5nR0koX3N5c2xpYkdGJzYlLUkjbWlHRiQ2I1EhRicvJStleGVjdXRhYmxlR1EmZmFsc2VGJy8lLG1hdGh2YXJpYW50R1Enbm9ybWFsRic=">JSFH</Equation></Text-field>
</Input>
</Group><Presentation-Block>
<Group view="code" labelreference="L3909" drawlabel="true">
<Input>
<Text-field prompt="&gt; " style="Maple Input" layout="Normal"><Equation executable="true" style="2D Input" input-equation="" display="LUklbXJvd0c2Iy9JK21vZHVsZW5hbWVHNiJJLFR5cGVzZXR0aW5nR0koX3N5c2xpYkdGJzYmLUkjbW9HRiQ2LVEiI0YnLyUsbWF0aHZhcmlhbnRHUSdub3JtYWxGJy8lJmZlbmNlR1EmZmFsc2VGJy8lKnNlcGFyYXRvckdGNC8lKXN0cmV0Y2h5R0Y0LyUqc3ltbWV0cmljR0Y0LyUobGFyZ2VvcEdGNC8lLm1vdmFibGVsaW1pdHNHRjQvJSdhY2NlbnRHRjQvJSdsc3BhY2VHUSYwLjBlbUYnLyUncnNwYWNlR0ZDLUkjbWlHRiQ2JVFKVGhpc35leGFtcGxlfmlzfmZvcn4yfnNpdGVzfnVzaW5nfm1vZGVsfkJGJy8lJ2l0YWxpY0dGNEYvLyUrZXhlY3V0YWJsZUdGNEYv">NiI=</Equation></Text-field>
</Input>
</Group></Presentation-Block>
<Group labelreference="L3905" drawlabel="true">
<Input>
<Text-field prompt="&gt; " style="Maple Input" layout="Normal"><Equation executable="true" style="2D Input" input-equation="" display="LUklbXJvd0c2Iy9JK21vZHVsZW5hbWVHNiJJLFR5cGVzZXR0aW5nR0koX3N5c2xpYkdGJzYmLUkjbW9HRiQ2LVEiI0YnLyUsbWF0aHZhcmlhbnRHUSdub3JtYWxGJy8lJmZlbmNlR1EmZmFsc2VGJy8lKnNlcGFyYXRvckdGNC8lKXN0cmV0Y2h5R0Y0LyUqc3ltbWV0cmljR0Y0LyUobGFyZ2VvcEdGNC8lLm1vdmFibGVsaW1pdHNHRjQvJSdhY2NlbnRHRjQvJSdsc3BhY2VHUSYwLjBlbUYnLyUncnNwYWNlR0ZDLUkjbWlHRiQ2JVFgcUZpcnN0fmVudGVyfmFsbH5vZn50aGV+cHJvYmFiaWxpdHl+bWF0cmljZXMsfn5pbmNsdWRpbmd+YW55fmNvbnN0cmFpbnRzLH5hc35wZXJ+dGFibGV+Mn5vZn50aGV+cGFwZXI6RicvJSdpdGFsaWNHRjRGLy8lK2V4ZWN1dGFibGVHRjRGLw==">LUklbXJvd0c2Iy9JK21vZHVsZW5hbWVHNiJJLFR5cGVzZXR0aW5nR0koX3N5c2xpYkdGJzYkLUkjbW9HRiQ2LVEiI0YnLyUsbWF0aHZhcmlhbnRHUSdub3JtYWxGJy8lJmZlbmNlR1EmZmFsc2VGJy8lKnNlcGFyYXRvckdGNC8lKXN0cmV0Y2h5R0Y0LyUqc3ltbWV0cmljR0Y0LyUobGFyZ2VvcEdGNC8lLm1vdmFibGVsaW1pdHNHRjQvJSdhY2NlbnRHRjQvJSdsc3BhY2VHUSYwLjBlbUYnLyUncnNwYWNlR0ZDLUkjbWlHRiQ2JVFgcUZpcnN0fmVudGVyfmFsbH5vZn50aGV+cHJvYmFiaWxpdHl+bWF0cmljZXMsfn5pbmNsdWRpbmd+YW55fmNvbnN0cmFpbnRzLH5hc35wZXJ+dGFibGV+Mn5vZn50aGV+cGFwZXI6RicvJSdpdGFsaWNHRjRGLw==</Equation></Text-field>
</Input>
</Group>
<Group labelreference="L3896" drawlabel="true">
<Input>
<Text-field prompt="&gt; " style="Maple Input" layout="Normal"><Equation executable="true" style="2D Input" input-equation="" display="LUklbXJvd0c2Iy9JK21vZHVsZW5hbWVHNiJJLFR5cGVzZXR0aW5nR0koX3N5c2xpYkdGJzZkby1JI21vR0YkNi1RIiNGJy8lLG1hdGh2YXJpYW50R1Enbm9ybWFsRicvJSZmZW5jZUdRJmZhbHNlRicvJSpzZXBhcmF0b3JHRjQvJSlzdHJldGNoeUdGNC8lKnN5bW1ldHJpY0dGNC8lKGxhcmdlb3BHRjQvJS5tb3ZhYmxlbGltaXRzR0Y0LyUnYWNjZW50R0Y0LyUnbHNwYWNlR1EmMC4wZW1GJy8lJ3JzcGFjZUdGQy1JJW1zdWJHRiQ2JS1JI21pR0YkNiVRO0hlcmV+d2V+dXNlflBpdH5mb3J+JiM5Mjg7RicvJSdpdGFsaWNHRjRGLy1GIzYkLUZKNiVRInRGJ0ZNRi9GLy8lL3N1YnNjcmlwdHNoaWZ0R1EiMEYnLUYsNi1RIn5GJ0YvRjJGNUY3RjlGO0Y9Rj9GQUZERlctRiw2LlEkYW5kRicvJSVib2xkR0Y0Ri9GMkY1RjdGOUY7Rj1GP0ZBRkRGVy1GSjYlUSRwaWlGJ0ZNRi8tSShtZmVuY2VkR0YkNiYtRiM2JS1GSjYlUSJpRidGTUYvLyUrZXhlY3V0YWJsZUdGNEYvRi8vJSVvcGVuR1EiW0YnLyUmY2xvc2VHUSJdRidGVy1GLDYuUSRmb3JGJ0ZnbkYvRjJGNUY3RjlGO0Y9Rj9GQUZERlctRkc2JS1GSjYlUScmIzk2MDtGJ0ZNRi8tRiM2JEZhb0YvRlRGV0ZaRlctRko2JVEldGhpc0YnRk1GL0ZXLUZKNiVRI2lzRidGTUYvRlctRko2JVEpY29uc3RhbnRGJ0ZNRi8tRiw2LVEiLkYnRi9GMkY1RjdGOUY7Rj1GP0ZBRkRGVy1GSjYlUSNXZUYnRk1GL0ZXLUYsNi5RJHVzZUYnRmduRi9GMkY1RjdGOUY7Rj1GP0ZBRkRGV0ZXLUZKNiVRJVBoaXRGJ0ZNRi9GV0ZaRlctRko2JVEmUGhpdDBGJ0ZNRi9GV0ZXRlxwRlctRkc2JS1GSjYlUScmIzkzNDtGJ0ZNRi9GT0ZURldGWkZXLUkobXN1YnN1cEdGJDYoRmByRk8tRiM2JC1JI21uR0YkNiRGVkYvRi8vJTFzdXBlcnNjcmlwdHNoaWZ0R0ZWRlQvSSttc2VtYW50aWNzR0YkUSxbbm9uZSxub25lXUYnRldGWkZXLUZKNiVRJXBoaXNGJ0ZNRi8tRl1vNiYtRiM2KUZhby1GLDYtUSIsRidGL0YyL0Y2USV0cnVlRidGN0Y5RjtGPUY/RkEvRkVRLDAuMzMzMzMzM2VtRictRko2JVEiakYnRk1GL0Znc0ZRRmRvRi9GL0Zmb0Zpb0ZXRlxwRlctRmRyNigtRko2JVEnJiM5NjY7RidGTUYvLUYjNigtRiw2LVEiKkYnRi9GMkY1RjdGOUY7Rj1GPy9GQlEsMC4xNjY2NjY3ZW1GJy9GRUZcdUZnc0Zhb0Znc0ZedEYvLUYjNiQtRl1vNiRGT0YvRi9GW3NGVEZdc0ZXRlpGVy1GSjYlUSZ0aGVzZUYnRk1GL0ZXLUZKNiVRJGFyZUYnRk1GL0ZXLUZKNiVRJXRpbWVGJ0ZNRi9GVy1GSjYlUSpkZXBlbmRlbnRGJ0ZNRi9GX3FGVy1GRzYlLUZKNiVRInBGJ0ZNRi9GZHBGVEZXRmlwRlctRko2JVElYWxzb0YnRk1GL0ZXRlxxRl9xRmRvRi8=">LUklbXJvd0c2Iy9JK21vZHVsZW5hbWVHNiJJLFR5cGVzZXR0aW5nR0koX3N5c2xpYkdGJzZkby1JI21vR0YkNi1RIiNGJy8lLG1hdGh2YXJpYW50R1Enbm9ybWFsRicvJSZmZW5jZUdRJmZhbHNlRicvJSpzZXBhcmF0b3JHRjQvJSlzdHJldGNoeUdGNC8lKnN5bW1ldHJpY0dGNC8lKGxhcmdlb3BHRjQvJS5tb3ZhYmxlbGltaXRzR0Y0LyUnYWNjZW50R0Y0LyUnbHNwYWNlR1EmMC4wZW1GJy8lJ3JzcGFjZUdGQy1JJW1zdWJHRiQ2JS1JI21pR0YkNiVRO0hlcmV+d2V+dXNlflBpdH5mb3J+JiM5Mjg7RicvJSdpdGFsaWNHRjRGLy1GIzYkLUZKNiVRInRGJ0ZNRi9GLy8lL3N1YnNjcmlwdHNoaWZ0R1EiMEYnLUYsNi1RIn5GJ0YvRjJGNUY3RjlGO0Y9Rj9GQUZERlctRiw2LlEkYW5kRicvJSVib2xkR0Y0Ri9GMkY1RjdGOUY7Rj1GP0ZBRkRGVy1GSjYlUSRwaWlGJ0ZNRi8tSShtZmVuY2VkR0YkNiYtRiM2JS1GSjYlUSJpRidGTUYvLyUrZXhlY3V0YWJsZUdGNEYvRi8vJSVvcGVuR1EiW0YnLyUmY2xvc2VHUSJdRidGVy1GLDYuUSRmb3JGJ0ZnbkYvRjJGNUY3RjlGO0Y9Rj9GQUZERlctRkc2JS1GSjYlUScmIzk2MDtGJ0ZNRi8tRiM2JEZhb0YvRlRGV0ZaRlctRko2JVEldGhpc0YnRk1GL0ZXLUZKNiVRI2lzRidGTUYvRlctRko2JVEpY29uc3RhbnRGJ0ZNRi8tRiw2LVEiLkYnRi9GMkY1RjdGOUY7Rj1GP0ZBRkRGVy1GSjYlUSNXZUYnRk1GL0ZXLUYsNi5RJHVzZUYnRmduRi9GMkY1RjdGOUY7Rj1GP0ZBRkRGV0ZXLUZKNiVRJVBoaXRGJ0ZNRi9GV0ZaRlctRko2JVEmUGhpdDBGJ0ZNRi9GV0ZXRlxwRlctRkc2JS1GSjYlUScmIzkzNDtGJ0ZNRi9GT0ZURldGWkZXLUkobXN1YnN1cEdGJDYoRmByRk8tRiM2JC1JI21uR0YkNiRGVkYvRi8vJTFzdXBlcnNjcmlwdHNoaWZ0R0ZWRlQvSSttc2VtYW50aWNzR0YkUSxbbm9uZSxub25lXUYnRldGWkZXLUZKNiVRJXBoaXNGJ0ZNRi8tRl1vNiYtRiM2KUZhby1GLDYtUSIsRidGL0YyL0Y2USV0cnVlRidGN0Y5RjtGPUY/RkEvRkVRLDAuMzMzMzMzM2VtRictRko2JVEiakYnRk1GL0Znc0ZRRmRvRi9GL0Zmb0Zpb0ZXRlxwRlctRmRyNigtRko2JVEnJiM5NjY7RidGTUYvLUYjNigtRiw2LVEiKkYnRi9GMkY1RjdGOUY7Rj1GPy9GQlEsMC4xNjY2NjY3ZW1GJy9GRUZcdUZnc0Zhb0Znc0ZedEYvLUYjNiQtRl1vNiRGT0YvRi9GW3NGVEZdc0ZXRlpGVy1GSjYlUSZ0aGVzZUYnRk1GL0ZXLUZKNiVRJGFyZUYnRk1GL0ZXLUZKNiVRJXRpbWVGJ0ZNRi9GVy1GSjYlUSpkZXBlbmRlbnRGJ0ZNRi9GX3FGVy1GRzYlLUZKNiVRInBGJ0ZNRi9GZHBGVEZXRmlwRlctRko2JVElYWxzb0YnRk1GL0ZXRlxxRl9xRmRvRi8=</Equation></Text-field>
</Input>
</Group>
<Group labelreference="L3914" drawlabel="true">
<Input>
<Text-field prompt="&gt; " style="Maple Input" layout="Normal"><Equation executable="true" style="2D Input" input-equation="Pit := `&lt;|&gt;`(pii[1], 1-pii[1], 0);" display="LUklbXJvd0c2Iy9JK21vZHVsZW5hbWVHNiJJLFR5cGVzZXR0aW5nR0koX3N5c2xpYkdGJzYpLUkjbWlHRiQ2JVEkUGl0RicvJSdpdGFsaWNHUSV0cnVlRicvJSxtYXRodmFyaWFudEdRJ2l0YWxpY0YnLUkjbW9HRiQ2LVEqJmNvbG9uZXE7RicvRjNRJ25vcm1hbEYnLyUmZmVuY2VHUSZmYWxzZUYnLyUqc2VwYXJhdG9yR0Y9LyUpc3RyZXRjaHlHRj0vJSpzeW1tZXRyaWNHRj0vJShsYXJnZW9wR0Y9LyUubW92YWJsZWxpbWl0c0dGPS8lJ2FjY2VudEdGPS8lJ2xzcGFjZUdRLDAuMjc3Nzc3OGVtRicvJSdyc3BhY2VHRkwtRjY2LVEifkYnRjlGO0Y+RkBGQkZERkZGSC9GS1EmMC4wZW1GJy9GTkZTLUkobWZlbmNlZEdGJDYmLUYjNiwtRiw2JVEkcGlpRidGL0YyLUZWNiYtRiM2JC1JI21uR0YkNiRRIjFGJ0Y5RjlGOS8lJW9wZW5HUSJbRicvJSZjbG9zZUdRIl1GJy1GNjYtUSJ8Z3JGJ0Y5RjtGPi9GQUYxRkJGREZGRkgvRktRLDAuMTExMTExMWVtRicvRk5Gam9GW28tRjY2LVEoJm1pbnVzO0YnRjlGO0Y+RkBGQkZERkZGSC9GS1EsMC4yMjIyMjIyZW1GJy9GTkZgcEZaRmduRmVvLUZcbzYkUSIwRidGOUY5RjkvRmBvUScmbGFuZztGJy9GY29RJyZyYW5nO0YnLUY2Ni1RIjtGJ0Y5RjsvRj9GMUZARkJGREZGRkhGUkZNLyUrZXhlY3V0YWJsZUdGPUY5">QyQ+SSRQaXRHNiItSSQ8fGdyPkdJKF9zeXNsaWJHRiU2JSZJJHBpaUdGJTYjIiIiLCZGLUYtRiohIiIiIiFGLQ==</Equation></Text-field>
</Input>
<Output>
<Text-field style="2D Output" layout="Maple Output"><Equation executable="false" style="2D Output" display="LUklbXJvd0c2Iy9JK21vZHVsZW5hbWVHNiJJLFR5cGVzZXR0aW5nR0koX3N5c2xpYkdGJzYoLUkjbWlHRiQ2JVEkUGl0RicvJSdpdGFsaWNHUSV0cnVlRicvJSxtYXRodmFyaWFudEdRJ2l0YWxpY0YnLUkjbW9HRiQ2LVEjOj1GJy9GM1Enbm9ybWFsRicvJSZmZW5jZUdRJmZhbHNlRicvJSpzZXBhcmF0b3JHRj0vJSlzdHJldGNoeUdGPS8lKnN5bW1ldHJpY0dGPS8lKGxhcmdlb3BHRj0vJS5tb3ZhYmxlbGltaXRzR0Y9LyUnYWNjZW50R0Y9LyUnbHNwYWNlR1EsMC4yNzc3Nzc4ZW1GJy8lJ3JzcGFjZUdGTC1JKG1hY3Rpb25HRiQ2JS1JKG1mZW5jZWRHRiQ2KC1JJ210YWJsZUdGJDY1LUkkbXRyR0YkNigtSSRtdGRHRiQ2KC1JJW1zdWJHRiQ2JS1GLDYlUSRwaWlGJ0YvRjItRiM2Ji1JI21uR0YkNiRRIjFGJ0Y5LyUrZm9yZWdyb3VuZEdRKFswLDAsMF1GJy8lKXJlYWRvbmx5R0Y9RjkvJS9zdWJzY3JpcHRzaGlmdEdRIjBGJy8lKXJvd2FsaWduR1EhRicvJSxjb2x1bW5hbGlnbkdGXnAvJStncm91cGFsaWduR0ZecC8lKHJvd3NwYW5HRmNvLyUrY29sdW1uc3BhbkdGY28tRmZuNigtRiM2JkZgby1GNjYtUSgmbWludXM7RidGOUY7Rj5GQEZCRkRGRkZIL0ZLUSwwLjIyMjIyMjJlbUYnL0ZORl9xRmhuRjlGXHBGX3BGYXBGY3BGZXAtRmZuNigtRmFvNiRGW3BGOUZccEZfcEZhcEZjcEZlcEZccEZfcEZhcC8lJmFsaWduR1ElYXhpc0YnL0ZdcFEpYmFzZWxpbmVGJy9GYHBRJ2NlbnRlckYnL0ZicFEnfGZybGVmdHxockYnLyUvYWxpZ25tZW50c2NvcGVHRjEvJSxjb2x1bW53aWR0aEdRJWF1dG9GJy8lJndpZHRoR0Zici8lK3Jvd3NwYWNpbmdHUSYxLjBleEYnLyUuY29sdW1uc3BhY2luZ0dRJjAuOGVtRicvJSlyb3dsaW5lc0dRJW5vbmVGJy8lLGNvbHVtbmxpbmVzR0Zdcy8lJmZyYW1lR0Zdcy8lLWZyYW1lc3BhY2luZ0dRLDAuNGVtfjAuNWV4RicvJSplcXVhbHJvd3NHRj0vJS1lcXVhbGNvbHVtbnNHRj0vJS1kaXNwbGF5c3R5bGVHRj0vJSVzaWRlR1EmcmlnaHRGJy8lMG1pbmxhYmVsc3BhY2luZ0dGanJGOS9JK21zZW1hbnRpY3NHRiRRKlJvd1ZlY3RvckYnLyUlb3BlbkdRIltGJy8lJmNsb3NlR1EiXUYnRmB0LyUrYWN0aW9udHlwZUdRLnJ0YWJsZWFkZHJlc3NGJy8lKXJ0YWJsZWlkR1ErNDU4NjYzMzI4MkYnRmRvRmdvRjk=">LSZJJ1ZlY3Rvckc2JCUqcHJvdGVjdGVkR0koX3N5c2xpYkc2IjYjSSRyb3dHRig2Iy9JJCVpZEdGKCIrI0dMbWUl</Equation></Text-field>
</Output>
</Group>
<Group labelreference="L3928" drawlabel="true">
<Input>
<Text-field prompt="&gt; " style="Maple Input" layout="Normal"><Equation executable="true" style="2D Input" input-equation="Phit0 := `&lt;,&gt;`(`&lt;|&gt;`(phis[1, 1, t], phis[1, 2, t], 0, 0, 1-phis[1, 1, t]-phis[1, 2, t]), `&lt;|&gt;`(0, 0, phis[2, 1, t], phis[2, 2, t], 1-phis[2, 1, t]-phis[2, 2, t]), `&lt;|&gt;`(0, 0, 0, 0, 1));" display="LUklbXJvd0c2Iy9JK21vZHVsZW5hbWVHNiJJLFR5cGVzZXR0aW5nR0koX3N5c2xpYkdGJzYoLUkjbWlHRiQ2JVEmUGhpdDBGJy8lJ2l0YWxpY0dRJXRydWVGJy8lLG1hdGh2YXJpYW50R1EnaXRhbGljRictSSNtb0dGJDYtUSomY29sb25lcTtGJy9GM1Enbm9ybWFsRicvJSZmZW5jZUdRJmZhbHNlRicvJSpzZXBhcmF0b3JHRj0vJSlzdHJldGNoeUdGPS8lKnN5bW1ldHJpY0dGPS8lKGxhcmdlb3BHRj0vJS5tb3ZhYmxlbGltaXRzR0Y9LyUnYWNjZW50R0Y9LyUnbHNwYWNlR1EsMC4yNzc3Nzc4ZW1GJy8lJ3JzcGFjZUdGTC1JKG1mZW5jZWRHRiQ2Ji1GIzYoLUZQNiYtRiM2MC1GLDYlUSVwaGlzRidGL0YyLUZQNiYtRiM2KS1JI21uR0YkNiRRIjFGJ0Y5LUY2Ni1RIixGJ0Y5RjsvRj9GMUZARkJGREZGRkgvRktRJjAuMGVtRicvRk5RLDAuMzMzMzMzM2VtRidGaW5GXW8tRjY2LVEifkYnRjlGO0Y+RkBGQkZERkZGSEZhby9GTkZiby1GLDYlUSJ0RidGL0YyRjlGOS8lJW9wZW5HUSJbRicvJSZjbG9zZUdRIl1GJy1GNjYtUSJ8Z3JGJ0Y5RjtGPi9GQUYxRkJGREZGRkgvRktRLDAuMTExMTExMWVtRicvRk5GZ3BGWC1GUDYmLUYjNilGaW5GXW8tRmpuNiRRIjJGJ0Y5Rl1vRmVvRmlvRjlGOUZccEZfcEZicC1Gam42JFEiMEYnRjlGYnBGYHFGYnBGZW8tRiM2Ky1GLDYjUSFGJ0Zpbi1GNjYtUSgmbWludXM7RidGOUY7Rj5GQEZCRkRGRkZIL0ZLUSwwLjIyMjIyMjJlbUYnL0ZORlxyRlhGZW5GaHFGWEZpcEY5RmVxRjlGOS9GXXBRJyZsYW5nO0YnL0ZgcFEnJnJhbmc7RidGXW8tRlA2Ji1GIzYwRmBxRmJwRmBxRmVvRmJwRlgtRlA2Ji1GIzYpRl1xRl1vRmluRl1vRmVvRmlvRjlGOUZccEZfcEZicEZYLUZQNiYtRiM2KUZdcUZdb0ZdcUZdb0Zlb0Zpb0Y5RjlGXHBGX3BGYnAtRiM2KkZpbkZocUZYLUZQNiYtRiM2KUZdcUZdb0ZpbkZlb0Zdb0Zpb0Y5RjlGXHBGX3BGaHFGWC1GUDYmLUYjNihGXXFGXW9GXXFGXW9GaW9GOUY5RlxwRl9wRjlGZXFGOUY5Rl5yRmByRl1vLUZQNiYtRiM2LEZgcUZicEZgcUZicEZgcUZicEZgcUZicEZpbkY5RjlGXnJGYHJGOUY5Rl5yRmByLUY2Ni1RIjtGJ0Y5RjtGYG9GQEZCRkRGRkZIRmFvRk0vJStleGVjdXRhYmxlR0Y9Rjk=">QyQ+SSZQaGl0MEc2Ii1JJDwsPkdJKF9zeXNsaWJHRiU2JS1JJDx8Z3I+R0YoNicmSSVwaGlzR0YlNiUiIiJGMEkidEdGJSZGLjYlRjAiIiNGMSIiIUY1LChGMEYwRi0hIiJGMkY3LUYrNidGNUY1JkYuNiVGNEYwRjEmRi42JUY0RjRGMSwoRjBGMEY6RjdGPEY3LUYrNidGNUY1RjVGNUYwRjA=</Equation></Text-field>
</Input>
<Output>
<Text-field style="2D Output" layout="Maple Output"><Equation executable="false" style="2D Output" display="LUklbXJvd0c2Iy9JK21vZHVsZW5hbWVHNiJJLFR5cGVzZXR0aW5nR0koX3N5c2xpYkdGJzYoLUkjbWlHRiQ2JVEmUGhpdDBGJy8lJ2l0YWxpY0dRJXRydWVGJy8lLG1hdGh2YXJpYW50R1EnaXRhbGljRictSSNtb0dGJDYtUSM6PUYnL0YzUSdub3JtYWxGJy8lJmZlbmNlR1EmZmFsc2VGJy8lKnNlcGFyYXRvckdGPS8lKXN0cmV0Y2h5R0Y9LyUqc3ltbWV0cmljR0Y9LyUobGFyZ2VvcEdGPS8lLm1vdmFibGVsaW1pdHNHRj0vJSdhY2NlbnRHRj0vJSdsc3BhY2VHUSwwLjI3Nzc3NzhlbUYnLyUncnNwYWNlR0ZMLUkobWFjdGlvbkdGJDYlLUkobWZlbmNlZEdGJDYoLUYjNiYtSSdtdGFibGVHRiQ2Ny1JJG10ckdGJDYqLUkkbXRkR0YkNigtSSVtc3ViR0YkNiUtRiw2JVElcGhpc0YnRi9GMi1GIzYqLUkjbW5HRiQ2JFEiMUYnRjktRjY2LVEiLEYnRjlGOy9GP0YxRkBGQkZERkZGSC9GS1EmMC4wZW1GJy9GTlEsMC4zMzMzMzMzZW1GJ0Zib0Zmby1GLDYlUSJ0RidGL0YyLyUrZm9yZWdyb3VuZEdRKFswLDAsMF1GJy8lKXJlYWRvbmx5R0Y9RjkvJS9zdWJzY3JpcHRzaGlmdEdRIjBGJy8lKXJvd2FsaWduR1EhRicvJSxjb2x1bW5hbGlnbkdGW3EvJStncm91cGFsaWduR0ZbcS8lKHJvd3NwYW5HRmVvLyUrY29sdW1uc3BhbkdGZW8tRmhuNigtRltvNiVGXW8tRiM2KkZib0Zmby1GY282JFEiMkYnRjlGZm9GXnBGYXBGZHBGOUZmcEZpcEZccUZecUZgcUZicS1GaG42KC1GY282JEZocEY5RmlwRlxxRl5xRmBxRmJxRl1yLUZobjYoLUYjNihGYm8tRjY2LVEoJm1pbnVzO0YnRjlGO0Y+RkBGQkZERkZGSC9GS1EsMC4yMjIyMjIyZW1GJy9GTkZpckZqbkZlckZmcUY5RmlwRlxxRl5xRmBxRmJxRmlwRlxxRl5xLUZlbjYqRl1yRl1yLUZobjYoLUZbbzYlRl1vLUYjNipGanFGZm9GYm9GZm9GXnBGYXBGZHBGOUZmcEZpcEZccUZecUZgcUZicS1GaG42KC1GW282JUZdby1GIzYqRmpxRmZvRmpxRmZvRl5wRmFwRmRwRjlGZnBGaXBGXHFGXnFGYHFGYnEtRmhuNigtRiM2KEZib0ZlckZfc0ZlckZlc0Y5RmlwRlxxRl5xRmBxRmJxRmlwRlxxRl5xLUZlbjYqRl1yRl1yRl1yRl1yLUZobjYoRmJvRmlwRlxxRl5xRmBxRmJxRmlwRlxxRl5xLyUmYWxpZ25HUSVheGlzRicvRmpwUSliYXNlbGluZUYnL0ZdcVEnY2VudGVyRicvRl9xUSd8ZnJsZWZ0fGhyRicvJS9hbGlnbm1lbnRzY29wZUdGMS8lLGNvbHVtbndpZHRoR1ElYXV0b0YnLyUmd2lkdGhHRl51LyUrcm93c3BhY2luZ0dRJjEuMGV4RicvJS5jb2x1bW5zcGFjaW5nR1EmMC44ZW1GJy8lKXJvd2xpbmVzR1Elbm9uZUYnLyUsY29sdW1ubGluZXNHRml1LyUmZnJhbWVHRml1LyUtZnJhbWVzcGFjaW5nR1EsMC40ZW1+MC41ZXhGJy8lKmVxdWFscm93c0dGPS8lLWVxdWFsY29sdW1uc0dGPS8lLWRpc3BsYXlzdHlsZUdGPS8lJXNpZGVHUSZyaWdodEYnLyUwbWlubGFiZWxzcGFjaW5nR0ZmdUZhcEZkcEY5RjkvSSttc2VtYW50aWNzR0YkUSdNYXRyaXhGJy8lJW9wZW5HUSJbRicvJSZjbG9zZUdRIl1GJ0Zcdy8lK2FjdGlvbnR5cGVHUS5ydGFibGVhZGRyZXNzRicvJSlydGFibGVpZEdRKzQ1ODY2MzM3MzBGJ0ZhcEZkcEY5">LUknTWF0cml4RzYkJSpwcm90ZWN0ZWRHSShfc3lzbGliRzYiNiMvSSQlaWRHRiciK0lQaidlJQ==</Equation></Text-field>
</Output>
</Group>
<Group labelreference="L3933" drawlabel="true">
<Input>
<Text-field prompt="&gt; " style="Maple Input" layout="Normal"><Equation executable="true" style="2D Input" input-equation="Phit := `&lt;,&gt;`(`&lt;|&gt;`(phi[1, 1, 1, t], phi[1, 1, 2, t], 0, 0, 1-phi[1, 1, 1, t]-phi[1, 1, 2, t]), `&lt;|&gt;`(0, 0, phi[1, 2, 1, t], phi[1, 2, 2, t], 1-phi[1, 2, 1, t]-phi[1, 2, 2, t]), `&lt;|&gt;`(phi[2, 1, 1, t], phi[2, 1, 2, t], 0, 0, 1-phi[2, 1, 1, t]-phi[2, 1, 2, t]), `&lt;|&gt;`(0, 0, phi[2, 2, 1, t], phi[2, 2, 2, t], 1-phi[2, 2, 1, t]-phi[2, 2, 2, t]), `&lt;|&gt;`(0, 0, 0, 0, 1));" display="LUklbXJvd0c2Iy9JK21vZHVsZW5hbWVHNiJJLFR5cGVzZXR0aW5nR0koX3N5c2xpYkdGJzYoLUkjbWlHRiQ2JVElUGhpdEYnLyUnaXRhbGljR1EldHJ1ZUYnLyUsbWF0aHZhcmlhbnRHUSdpdGFsaWNGJy1JI21vR0YkNi1RKiZjb2xvbmVxO0YnL0YzUSdub3JtYWxGJy8lJmZlbmNlR1EmZmFsc2VGJy8lKnNlcGFyYXRvckdGPS8lKXN0cmV0Y2h5R0Y9LyUqc3ltbWV0cmljR0Y9LyUobGFyZ2VvcEdGPS8lLm1vdmFibGVsaW1pdHNHRj0vJSdhY2NlbnRHRj0vJSdsc3BhY2VHUSwwLjI3Nzc3NzhlbUYnLyUncnNwYWNlR0ZMLUkobWZlbmNlZEdGJDYmLUYjNiwtRlA2Ji1GIzYvLUYsNiVRJHBoaUYnL0YwRj1GOS1GUDYmLUYjNiotSSNtbkdGJDYkUSIxRidGOS1GNjYtUSIsRidGOUY7L0Y/RjFGQEZCRkRGRkZIL0ZLUSYwLjBlbUYnL0ZOUSwwLjMzMzMzMzNlbUYnRmpuRl5vRmpuRl5vLUYsNiVRInRGJ0YvRjJGOUY5LyUlb3BlbkdRIltGJy8lJmNsb3NlR1EiXUYnLUY2Ni1RInxnckYnRjlGO0Y+L0ZBRjFGQkZERkZGSC9GS1EsMC4xMTExMTExZW1GJy9GTkZkcEZYLUZQNiYtRiM2KkZqbkZeb0ZqbkZeby1GW282JFEiMkYnRjlGXm9GZm9GOUY5RmlvRlxwRl9wLUZbbzYkUSIwRidGOUZfcEZdcUZfcC1GIzYrLUYsNiNRIUYnRmpuLUY2Ni1RKCZtaW51cztGJ0Y5RjtGPkZARkJGREZGRkgvRktRLDAuMjIyMjIyMmVtRicvRk5GaXFGWC1GUDYmLUYjNitGam5GXm9Gam5GXm9Gam5GXm8tRjY2LVEifkYnRjlGO0Y+RkBGQkZERkZGSEZiby9GTkZjb0Zmb0Y5RjlGaW9GXHBGZXFGWC1GUDYmLUYjNitGam5GXm9Gam5GXm9GanBGXm9GX3JGZm9GOUY5RmlvRlxwRjlGYnFGOUY5L0Zqb1EnJmxhbmc7RicvRl1wUScmcmFuZztGJ0Zeby1GUDYmLUYjNjBGX3JGXXFGX3BGXXFGX3BGWC1GUDYmLUYjNipGam5GXm9GanBGXm9Gam5GXm9GZm9GOUY5RmlvRlxwRl9wRlgtRlA2Ji1GIzYqRmpuRl5vRmpwRl5vRmpwRl5vRmZvRjlGOUZpb0ZccEZfcC1GIzYrRmJxRmpuRmVxRlgtRlA2Ji1GIzYrRmpuRl5vRmpwRl5vRmpuRl9yRl5vRmZvRjlGOUZpb0ZccEZlcUZYRmNzRjlGYnFGOUY5RmdyRmlyRl5vLUZQNiYtRiM2L0ZYLUZQNiYtRiM2KkZqcEZeb0ZqbkZeb0ZqbkZeb0Zmb0Y5RjlGaW9GXHBGX3BGWC1GUDYmLUYjNipGanBGXm9Gam5GXm9GanBGXm9GZm9GOUY5RmlvRlxwRl9wRl1xRl9wRl1xRl9wLUYjNitGYnFGam5GZXFGWC1GUDYmLUYjNitGanBGXm9Gam5GXm9Gam5GXm9GX3JGZm9GOUY5RmlvRlxwRmVxRlgtRlA2Ji1GIzYrRmpwRl5vRmpuRl5vRmpwRl5vRl9yRmZvRjlGOUZpb0ZccEY5RmJxRjlGOUZnckZpckZeby1GUDYmLUYjNjBGX3JGXXFGX3BGXXFGX3BGWC1GUDYmLUYjNipGanBGXm9GanBGXm9Gam5GXm9GZm9GOUY5RmlvRlxwRl9wRlgtRlA2Ji1GIzYqRmpwRl5vRmpwRl5vRmpwRl5vRmZvRjlGOUZpb0ZccEZfcC1GIzYrRmJxRmpuRmVxRlgtRlA2Ji1GIzYrRmpwRl5vRmpwRl5vRmpuRl9yRl5vRmZvRjlGOUZpb0ZccEZlcUZYRlt2RjlGYnFGOUY5RmdyRmlyRl5vLUZQNiYtRiM2LEZdcUZfcEZdcUZfcEZdcUZfcEZdcUZfcEZqbkY5RjlGZ3JGaXJGOUY5RmdyRmlyLUY2Ni1RIjtGJ0Y5RjtGYW9GQEZCRkRGRkZIRmJvRk0vJStleGVjdXRhYmxlR0Y9Rjk=">QyQ+SSVQaGl0RzYiLUkkPCw+R0koX3N5c2xpYkdGJTYnLUkkPHxncj5HRig2JyZJJHBoaUdGJTYmIiIiRjBGMEkidEdGJSZGLjYmRjBGMCIiI0YxIiIhRjUsKEYwRjBGLSEiIkYyRjctRis2J0Y1RjUmRi42JkYwRjRGMEYxJkYuNiZGMEY0RjRGMSwoRjBGMEY6RjdGPEY3LUYrNicmRi42JkY0RjBGMEYxJkYuNiZGNEYwRjRGMUY1RjUsKEYwRjBGQUY3RkNGNy1GKzYnRjVGNSZGLjYmRjRGNEYwRjEmRi42JkY0RjRGNEYxLChGMEYwRkhGN0ZKRjctRis2J0Y1RjVGNUY1RjBGMA==</Equation></Text-field>
</Input>
<Output>
<Text-field style="2D Output" layout="Maple Output"><Equation executable="false" style="2D Output" display="LUklbXJvd0c2Iy9JK21vZHVsZW5hbWVHNiJJLFR5cGVzZXR0aW5nR0koX3N5c2xpYkdGJzYoLUkjbWlHRiQ2JVElUGhpdEYnLyUnaXRhbGljR1EldHJ1ZUYnLyUsbWF0aHZhcmlhbnRHUSdpdGFsaWNGJy1JI21vR0YkNi1RIzo9RicvRjNRJ25vcm1hbEYnLyUmZmVuY2VHUSZmYWxzZUYnLyUqc2VwYXJhdG9yR0Y9LyUpc3RyZXRjaHlHRj0vJSpzeW1tZXRyaWNHRj0vJShsYXJnZW9wR0Y9LyUubW92YWJsZWxpbWl0c0dGPS8lJ2FjY2VudEdGPS8lJ2xzcGFjZUdRLDAuMjc3Nzc3OGVtRicvJSdyc3BhY2VHRkwtSShtYWN0aW9uR0YkNiUtSShtZmVuY2VkR0YkNigtRiM2Ji1JJ210YWJsZUdGJDY5LUkkbXRyR0YkNiotSSRtdGRHRiQ2KC1JJW1zdWJHRiQ2JS1GLDYlUScmIzk2NjtGJy9GMEY9RjktRiM2LC1JI21uR0YkNiRRIjFGJ0Y5LUY2Ni1RIixGJ0Y5RjsvRj9GMUZARkJGREZGRkgvRktRJjAuMGVtRicvRk5RLDAuMzMzMzMzM2VtRidGY29GZ29GY29GZ28tRiw2JVEidEYnRi9GMi8lK2ZvcmVncm91bmRHUShbMCwwLDBdRicvJSlyZWFkb25seUdGPUY5LyUvc3Vic2NyaXB0c2hpZnRHUSIwRicvJSlyb3dhbGlnbkdRIUYnLyUsY29sdW1uYWxpZ25HRlxxLyUrZ3JvdXBhbGlnbkdGXHEvJShyb3dzcGFuR0Zmby8lK2NvbHVtbnNwYW5HRmZvLUZobjYoLUZbbzYlRl1vLUYjNixGY29GZ29GY29GZ28tRmRvNiRRIjJGJ0Y5RmdvRl9wRmJwRmVwRjlGZ3BGanBGXXFGX3FGYXFGY3EtRmhuNigtRmRvNiRGaXBGOUZqcEZdcUZfcUZhcUZjcUZeci1GaG42KC1GIzYoRmNvLUY2Ni1RKCZtaW51cztGJ0Y5RjtGPkZARkJGREZGRkgvRktRLDAuMjIyMjIyMmVtRicvRk5GanJGam5GZnJGZ3FGOUZqcEZdcUZfcUZhcUZjcUZqcEZdcUZfcS1GZW42KkZeckZeci1GaG42KC1GW282JUZdby1GIzYsRmNvRmdvRltyRmdvRmNvRmdvRl9wRmJwRmVwRjlGZ3BGanBGXXFGX3FGYXFGY3EtRmhuNigtRltvNiVGXW8tRiM2LEZjb0Znb0ZbckZnb0ZbckZnb0ZfcEZicEZlcEY5RmdwRmpwRl1xRl9xRmFxRmNxLUZobjYoLUYjNihGY29GZnJGYHNGZnJGZnNGOUZqcEZdcUZfcUZhcUZjcUZqcEZdcUZfcS1GZW42Ki1GaG42KC1GW282JUZdby1GIzYsRltyRmdvRmNvRmdvRmNvRmdvRl9wRmJwRmVwRjlGZ3BGanBGXXFGX3FGYXFGY3EtRmhuNigtRltvNiVGXW8tRiM2LEZbckZnb0Zjb0Znb0ZbckZnb0ZfcEZicEZlcEY5RmdwRmpwRl1xRl9xRmFxRmNxRl5yRl5yLUZobjYoLUYjNihGY29GZnJGYnRGZnJGaHRGOUZqcEZdcUZfcUZhcUZjcUZqcEZdcUZfcS1GZW42KkZeckZeci1GaG42KC1GW282JUZdby1GIzYsRltyRmdvRltyRmdvRmNvRmdvRl9wRmJwRmVwRjlGZ3BGanBGXXFGX3FGYXFGY3EtRmhuNigtRltvNiVGXW8tRiM2LEZbckZnb0ZbckZnb0ZbckZnb0ZfcEZicEZlcEY5RmdwRmpwRl1xRl9xRmFxRmNxLUZobjYoLUYjNihGY29GZnJGZHVGZnJGanVGOUZqcEZdcUZfcUZhcUZjcUZqcEZdcUZfcS1GZW42KkZeckZeckZeckZeci1GaG42KEZjb0ZqcEZdcUZfcUZhcUZjcUZqcEZdcUZfcS8lJmFsaWduR1ElYXhpc0YnL0ZbcVEpYmFzZWxpbmVGJy9GXnFRJ2NlbnRlckYnL0ZgcVEnfGZybGVmdHxockYnLyUvYWxpZ25tZW50c2NvcGVHRjEvJSxjb2x1bW53aWR0aEdRJWF1dG9GJy8lJndpZHRoR0Zjdy8lK3Jvd3NwYWNpbmdHUSYxLjBleEYnLyUuY29sdW1uc3BhY2luZ0dRJjAuOGVtRicvJSlyb3dsaW5lc0dRJW5vbmVGJy8lLGNvbHVtbmxpbmVzR0ZeeC8lJmZyYW1lR0ZeeC8lLWZyYW1lc3BhY2luZ0dRLDAuNGVtfjAuNWV4RicvJSplcXVhbHJvd3NHRj0vJS1lcXVhbGNvbHVtbnNHRj0vJS1kaXNwbGF5c3R5bGVHRj0vJSVzaWRlR1EmcmlnaHRGJy8lMG1pbmxhYmVsc3BhY2luZ0dGW3hGYnBGZXBGOUY5L0krbXNlbWFudGljc0dGJFEnTWF0cml4RicvJSVvcGVuR1EiW0YnLyUmY2xvc2VHUSJdRidGYXkvJSthY3Rpb250eXBlR1EucnRhYmxlYWRkcmVzc0YnLyUpcnRhYmxlaWRHUSs0NTg2NjM0MzA2RidGYnBGZXBGOQ==">LUknTWF0cml4RzYkJSpwcm90ZWN0ZWRHSShfc3lzbGliRzYiNiMvSSQlaWRHRiciKzFWaidlJQ==</Equation></Text-field>
</Output>
</Group>
<Group labelreference="L3934" drawlabel="true">
<Input>
<Text-field prompt="&gt; " style="Maple Input" layout="Normal"><Equation executable="true" style="2D Input" input-equation="B0 := `&lt;,&gt;`(`&lt;|&gt;`(0, 0, 1), `&lt;|&gt;`(1, 0, 0), `&lt;|&gt;`(0, 1, 0));" display="LUklbXJvd0c2Iy9JK21vZHVsZW5hbWVHNiJJLFR5cGVzZXR0aW5nR0koX3N5c2xpYkdGJzYoLUkjbWlHRiQ2JVEjQjBGJy8lJ2l0YWxpY0dRJXRydWVGJy8lLG1hdGh2YXJpYW50R1EnaXRhbGljRictSSNtb0dGJDYtUSomY29sb25lcTtGJy9GM1Enbm9ybWFsRicvJSZmZW5jZUdRJmZhbHNlRicvJSpzZXBhcmF0b3JHRj0vJSlzdHJldGNoeUdGPS8lKnN5bW1ldHJpY0dGPS8lKGxhcmdlb3BHRj0vJS5tb3ZhYmxlbGltaXRzR0Y9LyUnYWNjZW50R0Y9LyUnbHNwYWNlR1EsMC4yNzc3Nzc4ZW1GJy8lJ3JzcGFjZUdGTC1JKG1mZW5jZWRHRiQ2Ji1GIzYpLUZQNiYtRiM2KC1JI21uR0YkNiRRIjBGJ0Y5LUY2Ni1RInxnckYnRjlGO0Y+L0ZBRjFGQkZERkZGSC9GS1EsMC4xMTExMTExZW1GJy9GTkZbb0ZYRmZuLUZZNiRRIjFGJ0Y5RjlGOS8lJW9wZW5HUScmbGFuZztGJy8lJmNsb3NlR1EnJnJhbmc7RictRjY2LVEiLEYnRjlGOy9GP0YxRkBGQkZERkZGSC9GS1EmMC4wZW1GJy9GTlEsMC4zMzMzMzMzZW1GJy1GUDYmLUYjNihGXW9GZm5GWEZmbkZYRjlGOUZgb0Zjb0Zmby1GUDYmLUYjNihGWEZmbkZdb0ZmbkZYRjlGOUZgb0Zjby1GLDYjUSFGJ0Y5RjlGYG9GY28tRjY2LVEiO0YnRjlGO0Zpb0ZARkJGREZGRkhGam9GTS8lK2V4ZWN1dGFibGVHRj1GOQ==">QyQ+SSNCMEc2Ii1JJDwsPkdJKF9zeXNsaWJHRiU2JS1JJDx8Z3I+R0YoNiUiIiFGLSIiIi1GKzYlRi5GLUYtLUYrNiVGLUYuRi1GLg==</Equation></Text-field>
</Input>
<Output>
<Text-field style="2D Output" layout="Maple Output"><Equation executable="false" style="2D Output" display="LUklbXJvd0c2Iy9JK21vZHVsZW5hbWVHNiJJLFR5cGVzZXR0aW5nR0koX3N5c2xpYkdGJzYoLUkjbWlHRiQ2JVEjQjBGJy8lJ2l0YWxpY0dRJXRydWVGJy8lLG1hdGh2YXJpYW50R1EnaXRhbGljRictSSNtb0dGJDYtUSM6PUYnL0YzUSdub3JtYWxGJy8lJmZlbmNlR1EmZmFsc2VGJy8lKnNlcGFyYXRvckdGPS8lKXN0cmV0Y2h5R0Y9LyUqc3ltbWV0cmljR0Y9LyUobGFyZ2VvcEdGPS8lLm1vdmFibGVsaW1pdHNHRj0vJSdhY2NlbnRHRj0vJSdsc3BhY2VHUSwwLjI3Nzc3NzhlbUYnLyUncnNwYWNlR0ZMLUkobWFjdGlvbkdGJDYlLUkobWZlbmNlZEdGJDYoLUYjNiYtSSdtdGFibGVHRiQ2Ny1JJG10ckdGJDYoLUkkbXRkR0YkNigtSSNtbkdGJDYkUSIwRidGOS8lKXJvd2FsaWduR1EhRicvJSxjb2x1bW5hbGlnbkdGYG8vJStncm91cGFsaWduR0Zgby8lKHJvd3NwYW5HUSIxRicvJStjb2x1bW5zcGFuR0Znb0Znbi1GaG42KC1GW282JEZnb0Y5Rl5vRmFvRmNvRmVvRmhvRl5vRmFvRmNvLUZlbjYoRmpvRmduRmduRl5vRmFvRmNvLUZlbjYoRmduRmpvRmduRl5vRmFvRmNvLyUmYWxpZ25HUSVheGlzRicvRl9vUSliYXNlbGluZUYnL0Zib1EmcmlnaHRGJy9GZG9RJ3xmcmxlZnR8aHJGJy8lL2FsaWdubWVudHNjb3BlR0YxLyUsY29sdW1ud2lkdGhHUSVhdXRvRicvJSZ3aWR0aEdGX3EvJStyb3dzcGFjaW5nR1EmMS4wZXhGJy8lLmNvbHVtbnNwYWNpbmdHUSYwLjhlbUYnLyUpcm93bGluZXNHUSVub25lRicvJSxjb2x1bW5saW5lc0dGanEvJSZmcmFtZUdGanEvJS1mcmFtZXNwYWNpbmdHUSwwLjRlbX4wLjVleEYnLyUqZXF1YWxyb3dzR0Y9LyUtZXF1YWxjb2x1bW5zR0Y9LyUtZGlzcGxheXN0eWxlR0Y9LyUlc2lkZUdGaHAvJTBtaW5sYWJlbHNwYWNpbmdHRmdxLyUrZm9yZWdyb3VuZEdRKFswLDAsMF1GJy8lKXJlYWRvbmx5R0Y9RjlGOS9JK21zZW1hbnRpY3NHRiRRJ01hdHJpeEYnLyUlb3BlbkdRIltGJy8lJmNsb3NlR1EiXUYnRmFzLyUrYWN0aW9udHlwZUdRLnJ0YWJsZWFkZHJlc3NGJy8lKXJ0YWJsZWlkR1ErNDU4NjYzNDc1NEYnRlxzRl9zRjk=">LUknTWF0cml4RzYkJSpwcm90ZWN0ZWRHSShfc3lzbGliRzYiNiMvSSQlaWRHRiciK2FaaidlJQ==</Equation></Text-field>
</Output>
</Group>
<Group labelreference="L3935" drawlabel="true">
<Input>
<Text-field prompt="&gt; " style="Maple Input" layout="Normal"><Equation executable="true" style="2D Input" input-equation="B := `&lt;,&gt;`(`&lt;|&gt;`(1-p[1], 1-p[2], 1-p[1], 1-p[2], 1), `&lt;|&gt;`(p[1], 0, p[1], 0, 0), `&lt;|&gt;`(0, p[2], 0, p[2], 0));" display="LUklbXJvd0c2Iy9JK21vZHVsZW5hbWVHNiJJLFR5cGVzZXR0aW5nR0koX3N5c2xpYkdGJzYqLUkjbWlHRiQ2JVEiQkYnLyUnaXRhbGljR1EldHJ1ZUYnLyUsbWF0aHZhcmlhbnRHUSdpdGFsaWNGJy1JI21vR0YkNi1RIn5GJy9GM1Enbm9ybWFsRicvJSZmZW5jZUdRJmZhbHNlRicvJSpzZXBhcmF0b3JHRj0vJSlzdHJldGNoeUdGPS8lKnN5bW1ldHJpY0dGPS8lKGxhcmdlb3BHRj0vJS5tb3ZhYmxlbGltaXRzR0Y9LyUnYWNjZW50R0Y9LyUnbHNwYWNlR1EmMC4wZW1GJy8lJ3JzcGFjZUdGTC1GNjYtUSomY29sb25lcTtGJ0Y5RjtGPkZARkJGREZGRkgvRktRLDAuMjc3Nzc3OGVtRicvRk5GUy1JKG1mZW5jZWRHRiQ2Ji1GIzYoLUZWNiYtRiM2OC1JI21uR0YkNiRRIjFGJ0Y5LUY2Ni1RKCZtaW51cztGJ0Y5RjtGPkZARkJGREZGRkgvRktRLDAuMjIyMjIyMmVtRicvRk5GYG8tRiw2JVEicEYnRi9GMi1GVjYmLUYjNiRGaG5GOUY5LyUlb3BlbkdRIltGJy8lJmNsb3NlR1EiXUYnLUY2Ni1RInxnckYnRjlGO0Y+L0ZBRjFGQkZERkZGSC9GS1EsMC4xMTExMTExZW1GJy9GTkZkcEZobkZcb0Ziby1GVjYmLUYjNiQtRmluNiRRIjJGJ0Y5RjlGOUZpb0ZccEZfcEZobkZcb0Zib0Zlb0ZfcEZobkZcb0Zib0ZmcEZfcEZobkY5RjkvRmpvUScmbGFuZztGJy9GXXBRJyZyYW5nO0YnLUY2Ni1RIixGJ0Y5RjsvRj9GMUZARkJGREZGRkhGSi9GTlEsMC4zMzMzMzMzZW1GJy1GVjYmLUYjNi5GYm9GZW9GX3AtRmluNiRRIjBGJ0Y5Rl9wRmJvRmVvRl9wRltyRl9wRltyRjlGOUZdcUZfcUZhcS1GVjYmLUYjNi5GW3JGX3BGYm9GZnBGX3BGW3JGX3BGYm9GZnBGX3BGW3JGOUY5Rl1xRl9xRjlGOUZdcUZfcUY1LUY2Ni1RIjtGJ0Y5RjtGZHFGQEZCRkRGRkZIRkpGVC8lK2V4ZWN1dGFibGVHRj1GOQ==">QyQ+SSJCRzYiLUkkPCw+R0koX3N5c2xpYkdGJTYlLUkkPHxncj5HRig2JywmIiIiRi4mSSJwR0YlNiNGLiEiIiwmRi5GLiZGMDYjIiIjRjJGLUYzRi4tRis2J0YvIiIhRi9GOUY5LUYrNidGOUY0RjlGNEY5Ri4=</Equation></Text-field>
</Input>
<Output>
<Text-field style="2D Output" layout="Maple Output"><Equation executable="false" style="2D Output" display="LUklbXJvd0c2Iy9JK21vZHVsZW5hbWVHNiJJLFR5cGVzZXR0aW5nR0koX3N5c2xpYkdGJzYoLUkjbWlHRiQ2JVEiQkYnLyUnaXRhbGljR1EldHJ1ZUYnLyUsbWF0aHZhcmlhbnRHUSdpdGFsaWNGJy1JI21vR0YkNi1RIzo9RicvRjNRJ25vcm1hbEYnLyUmZmVuY2VHUSZmYWxzZUYnLyUqc2VwYXJhdG9yR0Y9LyUpc3RyZXRjaHlHRj0vJSpzeW1tZXRyaWNHRj0vJShsYXJnZW9wR0Y9LyUubW92YWJsZWxpbWl0c0dGPS8lJ2FjY2VudEdGPS8lJ2xzcGFjZUdRLDAuMjc3Nzc3OGVtRicvJSdyc3BhY2VHRkwtSShtYWN0aW9uR0YkNiUtSShtZmVuY2VkR0YkNigtRiM2Ji1JJ210YWJsZUdGJDY3LUkkbXRyR0YkNiotSSRtdGRHRiQ2KC1GIzYmLUkjbW5HRiQ2JFEiMUYnRjktRjY2LVEoJm1pbnVzO0YnRjlGO0Y+RkBGQkZERkZGSC9GS1EsMC4yMjIyMjIyZW1GJy9GTkZkby1JJW1zdWJHRiQ2JS1GLDYlUSJwRidGL0YyLUYjNiZGXG8vJStmb3JlZ3JvdW5kR1EoWzAsMCwwXUYnLyUpcmVhZG9ubHlHRj1GOS8lL3N1YnNjcmlwdHNoaWZ0R1EiMEYnRjkvJSlyb3dhbGlnbkdRIUYnLyUsY29sdW1uYWxpZ25HRmhwLyUrZ3JvdXBhbGlnbkdGaHAvJShyb3dzcGFuR0Zfby8lK2NvbHVtbnNwYW5HRl9vLUZobjYoLUYjNiZGXG9GYG8tRmdvNiVGaW8tRiM2Ji1GXW82JFEiMkYnRjlGXnBGYXBGOUZjcEY5RmZwRmlwRltxRl1xRl9xRmduRmFxLUZobjYoRlxvRmZwRmlwRltxRl1xRl9xRmZwRmlwRltxLUZlbjYqLUZobjYoRmZvRmZwRmlwRltxRl1xRl9xLUZobjYoLUZdbzYkRmVwRjlGZnBGaXBGW3FGXXFGX3FGYHJGYnJGYnJGZnBGaXBGW3EtRmVuNipGYnItRmhuNihGZXFGZnBGaXBGW3FGXXFGX3FGYnJGaHJGYnJGZnBGaXBGW3EvJSZhbGlnbkdRJWF4aXNGJy9GZ3BRKWJhc2VsaW5lRicvRmpwUSdjZW50ZXJGJy9GXHFRJ3xmcmxlZnR8aHJGJy8lL2FsaWdubWVudHNjb3BlR0YxLyUsY29sdW1ud2lkdGhHUSVhdXRvRicvJSZ3aWR0aEdGZ3MvJStyb3dzcGFjaW5nR1EmMS4wZXhGJy8lLmNvbHVtbnNwYWNpbmdHUSYwLjhlbUYnLyUpcm93bGluZXNHUSVub25lRicvJSxjb2x1bW5saW5lc0dGYnQvJSZmcmFtZUdGYnQvJS1mcmFtZXNwYWNpbmdHUSwwLjRlbX4wLjVleEYnLyUqZXF1YWxyb3dzR0Y9LyUtZXF1YWxjb2x1bW5zR0Y9LyUtZGlzcGxheXN0eWxlR0Y9LyUlc2lkZUdRJnJpZ2h0RicvJTBtaW5sYWJlbHNwYWNpbmdHRl90Rl5wRmFwRjlGOS9JK21zZW1hbnRpY3NHRiRRJ01hdHJpeEYnLyUlb3BlbkdRIltGJy8lJmNsb3NlR1EiXUYnRmV1LyUrYWN0aW9udHlwZUdRLnJ0YWJsZWFkZHJlc3NGJy8lKXJ0YWJsZWlkR1ErNDU4NjYzNTIwMkYnRl5wRmFwRjk=">LUknTWF0cml4RzYkJSpwcm90ZWN0ZWRHSShfc3lzbGliRzYiNiMvSSQlaWRHRiciKy1faidlJQ==</Equation></Text-field>
</Output>
</Group>
<Group labelreference="L3900" drawlabel="true">
<Input>
<Text-field prompt="&gt; " style="Maple Input" layout="Normal"><Equation executable="true" style="2D Input" input-equation="" display="LUklbXJvd0c2Iy9JK21vZHVsZW5hbWVHNiJJLFR5cGVzZXR0aW5nR0koX3N5c2xpYkdGJzYlLUkjbWlHRiQ2I1EhRicvJStleGVjdXRhYmxlR1EmZmFsc2VGJy8lLG1hdGh2YXJpYW50R1Enbm9ybWFsRic=">JSFH</Equation></Text-field>
</Input>
</Group>
<Group labelreference="L3903" drawlabel="true">
<Input>
<Text-field prompt="&gt; " style="Maple Input" layout="Normal"><Equation executable="true" style="2D Input" input-equation="" display="LUklbXJvd0c2Iy9JK21vZHVsZW5hbWVHNiJJLFR5cGVzZXR0aW5nR0koX3N5c2xpYkdGJzYmLUkjbW9HRiQ2LVEiI0YnLyUsbWF0aHZhcmlhbnRHUSdub3JtYWxGJy8lJmZlbmNlR1EmZmFsc2VGJy8lKnNlcGFyYXRvckdGNC8lKXN0cmV0Y2h5R0Y0LyUqc3ltbWV0cmljR0Y0LyUobGFyZ2VvcEdGNC8lLm1vdmFibGVsaW1pdHNHRjQvJSdhY2NlbnRHRjQvJSdsc3BhY2VHUSYwLjBlbUYnLyUncnNwYWNlR0ZDLUkjbWlHRiQ2JVFeclRoZW5+c3BlY2lmeX5ob3d+bWFueX55ZWFyfm9mfmRhdGF+YW5kfnRoZX5udW1iZXJ+b2Z+c2l0ZXMsfmlufnRoaXN+Y2FzZX50aGVyZX5hcmV+VD01fnllYXJzfm9mfmRhdGF+YW5kfk49Mn5zaXRlcy5GJy8lJ2l0YWxpY0dGNEYvLyUrZXhlY3V0YWJsZUdGNEYv">NiI=</Equation></Text-field>
</Input>
</Group>
<Group labelreference="L3904" drawlabel="true">
<Input>
<Text-field prompt="&gt; " style="Maple Input" layout="Normal"><Equation executable="true" style="2D Input" input-equation="T := 5:" display="LUklbXJvd0c2Iy9JK21vZHVsZW5hbWVHNiJJLFR5cGVzZXR0aW5nR0koX3N5c2xpYkdGJzYtLUkjbWlHRiQ2JVEiVEYnLyUnaXRhbGljR1EmZmFsc2VGJy8lLG1hdGh2YXJpYW50R1Enbm9ybWFsRictSSNtb0dGJDYtUSomY29sb25lcTtGJ0YyLyUmZmVuY2VHRjEvJSpzZXBhcmF0b3JHRjEvJSlzdHJldGNoeUdGMS8lKnN5bW1ldHJpY0dGMS8lKGxhcmdlb3BHRjEvJS5tb3ZhYmxlbGltaXRzR0YxLyUnYWNjZW50R0YxLyUnbHNwYWNlR1EsMC4yNzc3Nzc4ZW1GJy8lJ3JzcGFjZUdGSS1JI21uR0YkNiRRIjVGJ0YyLUY2Ni1RIjpGJ0YyRjlGO0Y9Rj9GQUZDRkVGR0ZKLUY2Ni1RIn5GJ0YyRjlGO0Y9Rj9GQUZDRkUvRkhRJjAuMGVtRicvRktGVy1GLDYlUSJORidGL0YyRjUtRk02JFEiMkYnRjJGUC8lK2V4ZWN1dGFibGVHRjFGMg==">QyY+SSJURzYiIiImISIiPkkiTkdGJSIiI0Yn</Equation></Text-field>
</Input>
</Group>
<Group labelreference="L3910" drawlabel="true">
<Input>
<Text-field prompt="&gt; " style="Maple Input" layout="Normal"><Equation executable="true" style="2D Input" input-equation="" display="LUklbXJvd0c2Iy9JK21vZHVsZW5hbWVHNiJJLFR5cGVzZXR0aW5nR0koX3N5c2xpYkdGJzYmLUkjbW9HRiQ2LVEiI0YnLyUsbWF0aHZhcmlhbnRHUSdub3JtYWxGJy8lJmZlbmNlR1EmZmFsc2VGJy8lKnNlcGFyYXRvckdGNC8lKXN0cmV0Y2h5R0Y0LyUqc3ltbWV0cmljR0Y0LyUobGFyZ2VvcEdGNC8lLm1vdmFibGVsaW1pdHNHRjQvJSdhY2NlbnRHRjQvJSdsc3BhY2VHUSYwLjBlbUYnLyUncnNwYWNlR0ZDLUkjbWlHRiQ2JVFhYGxUaGVufmlucHV0fnRoZX51bmlxdWV+aGlzdG9yaWVzfmZvcn55b3VyfmRhdGF+c2V0Ln4oVGhlfk1hcmt+Zm9ybWF0fmZvcn50aGlzfmRhdGF+c2V0fmlzfmdpdmVufmlufnNpbXBsZXNpbWV4YW1wbGUuaW5wLn5UaGV+ZWFzaWVzdH53YXl+dG9+ZG9+dGhpc35mcm9tfmFufi5pbnB+ZmlsZX5pc350b35vcGVufnRoYXR+ZmlsZX5pbn5leGNlbH5hbmR+c3BlY2lmeX50aGF0fnRoZXJlfmlzfmF+bmV3fmNvbHVtbn5hZnRlcn5ldmVyeX4wLH4xfm9yfjIsfnRoZW5+Y29weX5hbmR+cGFzdGV+dGhlfmRhdGF+ZnJvbX5leGNlbCx+dGhlcmV+aXN+bm9+bmVlZH50b35pbnB1dH50aGV+W35dfmJyYWNrZXRzLilGJy8lJ2l0YWxpY0dGNEYvLyUrZXhlY3V0YWJsZUdGNEYv">NiI=</Equation></Text-field>
</Input>
</Group>
<Group labelreference="L3890" drawlabel="true">
<Input>
<Text-field prompt="&gt; " style="Maple Input" layout="Normal"><Equation executable="true" style="2D Input" input-equation="H := Matrix(%id = 4586628290):" display="LUklbXJvd0c2Iy9JK21vZHVsZW5hbWVHNiJJLFR5cGVzZXR0aW5nR0koX3N5c2xpYkdGJzYoLUkjbWlHRiQ2JVEiSEYnLyUnaXRhbGljR1EldHJ1ZUYnLyUsbWF0aHZhcmlhbnRHUSdpdGFsaWNGJy1JI21vR0YkNi1RKiZjb2xvbmVxO0YnL0YzUSdub3JtYWxGJy8lJmZlbmNlR1EmZmFsc2VGJy8lKnNlcGFyYXRvckdGPS8lKXN0cmV0Y2h5R0Y9LyUqc3ltbWV0cmljR0Y9LyUobGFyZ2VvcEdGPS8lLm1vdmFibGVsaW1pdHNHRj0vJSdhY2NlbnRHRj0vJSdsc3BhY2VHUSwwLjI3Nzc3NzhlbUYnLyUncnNwYWNlR0ZMLUkobWZlbmNlZEdGJDYnLUYjNictRiw2I1EhRictSSdtdGFibGVHRiQ2XnAtSSRtdHJHRiQ2Ki1JJG10ZEdGJDYoLUYjNiUtSSNtbkdGJDYlUSIwRicvJStleGVjdXRhYmxlR0Y9RjlGYG9GOS8lKXJvd2FsaWduR0ZWLyUsY29sdW1uYWxpZ25HRlYvJStncm91cGFsaWduR0ZWLyUocm93c3BhbkdRIjFGJy8lK2NvbHVtbnNwYW5HRmpvRmduRmduRmduLUZobjYoLUYjNiUtRl1vNiVGam9GYG9GOUZgb0Y5RmJvRmRvRmZvRmhvRltwRmJvRmRvRmZvLUZlbjYqRmduRmduRmduRmduLUZobjYoLUYjNiUtRl1vNiVRIjJGJ0Zgb0Y5RmBvRjlGYm9GZG9GZm9GaG9GW3BGYm9GZG9GZm8tRmVuNipGZ25GZ25GZ25GXXBGZ25GYm9GZG9GZm8tRmVuNipGZ25GZ25GZ25GXXBGXXBGYm9GZG9GZm8tRmVuNipGZ25GZ25GZ25GXXBGZXBGYm9GZG9GZm8tRmVuNipGZ25GZ25GZ25GZXBGZ25GYm9GZG9GZm8tRmVuNipGZ25GZ25GZ25GZXBGXXBGYm9GZG9GZm8tRmVuNipGZ25GZ25GZ25GZXBGZXBGYm9GZG9GZm8tRmVuNipGZ25GZ25GXXBGZ25GZ25GYm9GZG9GZm8tRmVuNipGZ25GZ25GXXBGZ25GXXBGYm9GZG9GZm8tRmVuNipGZ25GZ25GXXBGZ25GZXBGYm9GZG9GZm8tRmVuNipGZ25GZ25GXXBGXXBGZ25GYm9GZG9GZm8tRmVuNipGZ25GZ25GXXBGXXBGZXBGYm9GZG9GZm8tRmVuNipGZ25GZ25GXXBGZXBGZ25GYm9GZG9GZm8tRmVuNipGZ25GZ25GXXBGZXBGXXBGYm9GZG9GZm8tRmVuNipGZ25GZ25GXXBGZXBGZXBGYm9GZG9GZm8tRmVuNipGZ25GZ25GZXBGXXBGXXBGYm9GZG9GZm8tRmVuNipGZ25GZ25GZXBGZXBGZ25GYm9GZG9GZm8tRmVuNipGZ25GXXBGZ25GZ25GZ25GYm9GZG9GZm8tRmVuNipGZ25GXXBGZ25GZ25GZXBGYm9GZG9GZm8tRmVuNipGZ25GXXBGZ25GXXBGZ25GYm9GZG9GZm8tRmVuNipGZ25GXXBGXXBGZ25GZ25GYm9GZG9GZm8tRmVuNipGZ25GXXBGXXBGZ25GXXBGYm9GZG9GZm8tRmVuNipGZ25GXXBGXXBGXXBGZ25GYm9GZG9GZm8tRmVuNipGZ25GXXBGXXBGXXBGZXBGYm9GZG9GZm8tRmVuNipGZ25GXXBGZXBGXXBGZ25GYm9GZG9GZm8tRmVuNipGZ25GZXBGZ25GZ25GZ25GYm9GZG9GZm8tRmVuNipGZ25GZXBGZ25GZ25GXXBGYm9GZG9GZm8tRmVuNipGZ25GZXBGZ25GZ25GZXBGYm9GZG9GZm8tRmVuNipGZ25GZXBGZ25GXXBGZ25GYm9GZG9GZm8tRmVuNipGZ25GZXBGZ25GXXBGXXBGYm9GZG9GZm8tRmVuNipGZ25GZXBGZ25GZXBGZXBGYm9GZG9GZm8tRmVuNipGZ25GZXBGXXBGZ25GXXBGYm9GZG9GZm8tRmVuNipGZ25GZXBGXXBGXXBGZ25GYm9GZG9GZm8tRmVuNipGZ25GZXBGXXBGXXBGXXBGYm9GZG9GZm8tRmVuNipGZ25GZXBGZXBGZ25GZ25GYm9GZG9GZm8tRmVuNipGZ25GZXBGZXBGZXBGZ25GYm9GZG9GZm8tRmVuNipGXXBGZ25GZ25GZ25GZ25GYm9GZG9GZm8tRmVuNipGXXBGZ25GZ25GXXBGZ25GYm9GZG9GZm8tRmVuNipGXXBGZ25GXXBGZ25GZ25GYm9GZG9GZm8tRmVuNipGXXBGZ25GXXBGZ25GXXBGYm9GZG9GZm8tRmVuNipGXXBGZ25GXXBGZ25GZXBGYm9GZG9GZm8tRmVuNipGXXBGZ25GXXBGXXBGXXBGYm9GZG9GZm8tRmVuNipGXXBGZ25GZXBGZ25GZ25GYm9GZG9GZm8tRmVuNipGXXBGZ25GZXBGXXBGZ25GYm9GZG9GZm8tRmVuNipGXXBGXXBGZ25GZ25GZ25GYm9GZG9GZm8tRmVuNipGXXBGXXBGZ25GZ25GXXBGYm9GZG9GZm8tRmVuNipGXXBGXXBGZ25GZ25GZXBGYm9GZG9GZm8tRmVuNipGXXBGXXBGXXBGZ25GZ25GYm9GZG9GZm8tRmVuNipGXXBGXXBGXXBGZ25GXXBGYm9GZG9GZm8tRmVuNipGXXBGXXBGXXBGXXBGXXBGYm9GZG9GZm8tRmVuNipGXXBGXXBGXXBGXXBGZXBGYm9GZG9GZm8tRmVuNipGZXBGZ25GZ25GZ25GZ25GYm9GZG9GZm8tRmVuNipGZXBGZ25GZ25GZ25GXXBGYm9GZG9GZm8tRmVuNipGZXBGZ25GXXBGZ25GZ25GYm9GZG9GZm8tRmVuNipGZXBGZ25GXXBGXXBGZ25GYm9GZG9GZm8tRmVuNipGZXBGZ25GXXBGXXBGXXBGYm9GZG9GZm8tRmVuNipGZXBGZ25GZXBGZ25GZ25GYm9GZG9GZm8tRmVuNipGZXBGZ25GZXBGZ25GZXBGYm9GZG9GZm8tRmVuNipGZXBGXXBGZ25GZ25GZ25GYm9GZG9GZm8tRmVuNipGZXBGXXBGZ25GZ25GXXBGYm9GZG9GZm8tRmVuNipGZXBGXXBGXXBGXXBGXXBGYm9GZG9GZm8tRmVuNipGZXBGZXBGZ25GZ25GZXBGYm9GZG9GZm8tRmVuNipGZXBGZXBGXXBGXXBGZ25GYm9GZG9GZm8vJSZhbGlnbkdRJWF4aXNGJy9GY29RKWJhc2VsaW5lRicvRmVvUSdjZW50ZXJGJy9GZ29RJ3xmcmxlZnR8aHJGJy8lL2FsaWdubWVudHNjb3BlR0YxLyUsY29sdW1ud2lkdGhHUSVhdXRvRicvJSZ3aWR0aEdGZXkvJStyb3dzcGFjaW5nR1EmMS4wZXhGJy8lLmNvbHVtbnNwYWNpbmdHUSYwLjhlbUYnLyUpcm93bGluZXNHUSVub25lRicvJSxjb2x1bW5saW5lc0dGYHovJSZmcmFtZUdGYHovJS1mcmFtZXNwYWNpbmdHUSwwLjRlbX4wLjVleEYnLyUqZXF1YWxyb3dzR0Y9LyUtZXF1YWxjb2x1bW5zR0Y9LyUtZGlzcGxheXN0eWxlR0Y9LyUlc2lkZUdRJnJpZ2h0RicvJTBtaW5sYWJlbHNwYWNpbmdHRl16RlRGYG9GOUZgb0Y5LyUlb3BlbkdRIltGJy8lJmNsb3NlR1EiXUYnLUY2Ni1RIjpGJ0Y5RjtGPkZARkJGREZGRkhGSkZNRmBvRjk=">QyQ+SSJIRzYiLUknTWF0cml4RzYkJSpwcm90ZWN0ZWRHSShfc3lzbGliR0YlNiMvSSQlaWRHRiUiKyFIR21lJSEiIg==</Equation></Text-field>
</Input>
</Group>
<Group labelreference="L3894" drawlabel="true">
<Input>
<Text-field prompt="&gt; " style="Maple Input" layout="Normal"><Equation executable="true" style="2D Input" input-equation="" display="LUklbXJvd0c2Iy9JK21vZHVsZW5hbWVHNiJJLFR5cGVzZXR0aW5nR0koX3N5c2xpYkdGJzYmLUkjbW9HRiQ2LVEiI0YnLyUsbWF0aHZhcmlhbnRHUSdub3JtYWxGJy8lJmZlbmNlR1EmZmFsc2VGJy8lKnNlcGFyYXRvckdGNC8lKXN0cmV0Y2h5R0Y0LyUqc3ltbWV0cmljR0Y0LyUobGFyZ2VvcEdGNC8lLm1vdmFibGVsaW1pdHNHRjQvJSdhY2NlbnRHRjQvJSdsc3BhY2VHUSYwLjBlbUYnLyUncnNwYWNlR0ZDLUkjbWlHRiQ2JVFaV2V+ZmluZH50aGV+cHJvYmFiaWx0aWllc35vZn5lYWNofmhpc3Rvcnl+dXNpbmd+dGhlfmNvZGU6RicvJSdpdGFsaWNHRjRGLy8lK2V4ZWN1dGFibGVHRjRGLw==">NiI=</Equation></Text-field>
</Input>
</Group>
<Group labelreference="L3897" drawlabel="true">
<Input>
<Text-field prompt="&gt; " style="Maple Input" layout="Normal"><Equation executable="true" style="2D Input" input-equation="kappa := Findkappa(H, Pit, Phi0, Phit, B0, B, T):" display="LUklbXJvd0c2Iy9JK21vZHVsZW5hbWVHNiJJLFR5cGVzZXR0aW5nR0koX3N5c2xpYkdGJzYpLUkjbWlHRiQ2JVEma2FwcGFGJy8lJ2l0YWxpY0dRJmZhbHNlRicvJSxtYXRodmFyaWFudEdRJ25vcm1hbEYnLUkjbW9HRiQ2LVEqJmNvbG9uZXE7RidGMi8lJmZlbmNlR0YxLyUqc2VwYXJhdG9yR0YxLyUpc3RyZXRjaHlHRjEvJSpzeW1tZXRyaWNHRjEvJShsYXJnZW9wR0YxLyUubW92YWJsZWxpbWl0c0dGMS8lJ2FjY2VudEdGMS8lJ2xzcGFjZUdRLDAuMjc3Nzc3OGVtRicvJSdyc3BhY2VHRkktRiw2JVEqRmluZGthcHBhRicvRjBRJXRydWVGJy9GM1EnaXRhbGljRictSShtZmVuY2VkR0YkNiQtRiM2MC1GLDYlUSJIRidGT0ZRLUY2Ni1RIixGJ0YyRjkvRjxGUEY9Rj9GQUZDRkUvRkhRJjAuMGVtRicvRktRLDAuMzMzMzMzM2VtRictRiw2JVEkUGl0RidGT0ZRRmVuLUYsNiVRJVBoaTBGJ0ZPRlFGZW4tRiw2JVElUGhpdEYnRk9GUUZlbi1GLDYlUSNCMEYnRk9GUUZlbi1GLDYlUSJCRidGT0ZRRmVuLUYsNiVRIlRGJ0ZPRlFGMkYyLUY2Ni1RIjpGJ0YyRjlGO0Y9Rj9GQUZDRkVGR0ZKLyUrZXhlY3V0YWJsZUdGMUYy">QyQ+SSZrYXBwYUc2Ii1JKkZpbmRrYXBwYUdGJTYpSSJIR0YlSSRQaXRHRiVJJVBoaTBHRiVJJVBoaXRHRiVJI0IwR0YlSSJCR0YlSSJUR0YlISIi</Equation></Text-field>
</Input>
</Group>
<Group labelreference="L3895" drawlabel="true">
<Input>
<Text-field prompt="&gt; " style="Maple Input" layout="Normal"><Equation executable="true" style="2D Input" input-equation="" display="LUklbXJvd0c2Iy9JK21vZHVsZW5hbWVHNiJJLFR5cGVzZXR0aW5nR0koX3N5c2xpYkdGJzYmLUkjbW9HRiQ2LVEiI0YnLyUsbWF0aHZhcmlhbnRHUSdub3JtYWxGJy8lJmZlbmNlR1EmZmFsc2VGJy8lKnNlcGFyYXRvckdGNC8lKXN0cmV0Y2h5R0Y0LyUqc3ltbWV0cmljR0Y0LyUobGFyZ2VvcEdGNC8lLm1vdmFibGVsaW1pdHNHRjQvJSdhY2NlbnRHRjQvJSdsc3BhY2VHUSYwLjBlbUYnLyUncnNwYWNlR0ZDLUkjbWlHRiQ2JVFfcFRoZW5+d2V+Y2FufmZpbmR+d2hpY2h+cGFyYW1ldGVyc35hcmV+cHJlc2VudH5pbn50aGV+bW9kZWx+dXNpbmd+dGhlfmZvbGxvd2luZ35jb2RlOkYnLyUnaXRhbGljR0Y0Ri8vJStleGVjdXRhYmxlR0Y0Ri8=">NiI=</Equation></Text-field>
</Input>
</Group>
<Group labelreference="L3908" drawlabel="true">
<Input>
<Text-field prompt="&gt; " style="Maple Input" layout="Normal"><Equation executable="true" style="2D Input" input-equation="pars := `&lt;,&gt;`(seq(indets(kappa)[i], i = 1 .. nops(indets(kappa)))):" display="LUklbXJvd0c2Iy9JK21vZHVsZW5hbWVHNiJJLFR5cGVzZXR0aW5nR0koX3N5c2xpYkdGJzYoLUkjbWlHRiQ2JVElcGFyc0YnLyUnaXRhbGljR1EldHJ1ZUYnLyUsbWF0aHZhcmlhbnRHUSdpdGFsaWNGJy1JI21vR0YkNi1RKiZjb2xvbmVxO0YnL0YzUSdub3JtYWxGJy8lJmZlbmNlR1EmZmFsc2VGJy8lKnNlcGFyYXRvckdGPS8lKXN0cmV0Y2h5R0Y9LyUqc3ltbWV0cmljR0Y9LyUobGFyZ2VvcEdGPS8lLm1vdmFibGVsaW1pdHNHRj0vJSdhY2NlbnRHRj0vJSdsc3BhY2VHUSwwLjI3Nzc3NzhlbUYnLyUncnNwYWNlR0ZMLUkobWZlbmNlZEdGJDYmLUYjNiUtRiw2JVEkc2VxRidGL0YyLUZQNiQtRiM2LS1GLDYlUSdpbmRldHNGJ0YvRjItRlA2JC1GIzYkLUYsNiVRJmthcHBhRicvRjBGPUY5RjlGOS1GUDYmLUYjNiQtRiw2JVEiaUYnRi9GMkY5RjkvJSVvcGVuR1EiW0YnLyUmY2xvc2VHUSJdRictRjY2LVEiLEYnRjlGOy9GP0YxRkBGQkZERkZGSC9GS1EmMC4wZW1GJy9GTlEsMC4zMzMzMzMzZW1GJ0Zkby1GNjYtUSI9RidGOUY7Rj5GQEZCRkRGRkZIRkpGTS1JI21uR0YkNiRRIjFGJ0Y5LUY2Ni1RIy4uRidGOUY7Rj5GQEZCRkRGRkZIL0ZLUSwwLjIyMjIyMjJlbUYnL0ZORmJwLUYsNiVRJW5vcHNGJ0YvRjItRlA2JC1GIzYmLUYsNiNRIUYnLUYjNiVGZW5GaG5GOUZpcUY5RjlGOUY5RjlGOS9GaG9RJyZsYW5nO0YnL0ZbcFEnJnJhbmc7RictRjY2LVEiOkYnRjlGO0Y+RkBGQkZERkZGSEZKRk1GL0Yy">QyQ+SSVwYXJzRzYiLUkkPCw+R0koX3N5c2xpYkdGJTYjLUkkc2VxRyUqcHJvdGVjdGVkRzYkJi1JJ2luZGV0c0dGLDYjSSZrYXBwYUdGJTYjSSJpR0YlL0Y0OyIiIi1JJW5vcHNHRiw2I0YvISIi</Equation></Text-field>
</Input>
</Group>
<Group labelreference="L3907" drawlabel="true">
<Input>
<Text-field prompt="&gt; " style="Maple Input" layout="Normal"><Equation executable="true" style="2D Input" input-equation="" display="LUklbXJvd0c2Iy9JK21vZHVsZW5hbWVHNiJJLFR5cGVzZXR0aW5nR0koX3N5c2xpYkdGJzYmLUkjbW9HRiQ2LVEiI0YnLyUsbWF0aHZhcmlhbnRHUSdub3JtYWxGJy8lJmZlbmNlR1EmZmFsc2VGJy8lKnNlcGFyYXRvckdGNC8lKXN0cmV0Y2h5R0Y0LyUqc3ltbWV0cmljR0Y0LyUobGFyZ2VvcEdGNC8lLm1vdmFibGVsaW1pdHNHRjQvJSdhY2NlbnRHRjQvJSdsc3BhY2VHUSYwLjBlbUYnLyUncnNwYWNlR0ZDLUkjbWlHRiQ2JVFZVGhlfmRlcml2YXRpdmV+bWF0cml4fmlzfmZvdW5kfnVzaW5nfnRoZX5mb2xsb3dpbmd+Y29kZTpGJy8lJ2l0YWxpY0dGNEYvLyUrZXhlY3V0YWJsZUdGNEYv">NiI=</Equation></Text-field>
</Input>
</Group>
<Group labelreference="L3899" drawlabel="true">
<Input>
<Text-field prompt="&gt; " style="Maple Input" layout="Normal"><Equation executable="true" style="2D Input" input-equation="D1 := Dmat(kappa, pars):" display="LUklbXJvd0c2Iy9JK21vZHVsZW5hbWVHNiJJLFR5cGVzZXR0aW5nR0koX3N5c2xpYkdGJzYrLUkjbWlHRiQ2JVEjRDFGJy8lJ2l0YWxpY0dRJXRydWVGJy8lLG1hdGh2YXJpYW50R1EnaXRhbGljRictSSNtb0dGJDYtUSomY29sb25lcTtGJy9GM1Enbm9ybWFsRicvJSZmZW5jZUdRJmZhbHNlRicvJSpzZXBhcmF0b3JHRj0vJSlzdHJldGNoeUdGPS8lKnN5bW1ldHJpY0dGPS8lKGxhcmdlb3BHRj0vJS5tb3ZhYmxlbGltaXRzR0Y9LyUnYWNjZW50R0Y9LyUnbHNwYWNlR1EsMC4yNzc3Nzc4ZW1GJy8lJ3JzcGFjZUdGTC1GLDYlUSVEbWF0RidGL0YyLUkobWZlbmNlZEdGJDYkLUYjNiYtRiw2JVEma2FwcGFGJy9GMEY9RjktRjY2LVEiLEYnRjlGOy9GP0YxRkBGQkZERkZGSC9GS1EmMC4wZW1GJy9GTlEsMC4zMzMzMzMzZW1GJy1GLDYlUSVwYXJzRidGL0YyRjlGOS1GNjYtUSI6RidGOUY7Rj5GQEZCRkRGRkZIRkpGTS1GNjYtUSJ+RidGOUY7Rj5GQEZCRkRGRkZIRmluL0ZORmpuRmNvLyUrZXhlY3V0YWJsZUdGPUY5">QyQ+SSNEMUc2Ii1JJURtYXRHRiU2JEkma2FwcGFHRiVJJXBhcnNHRiUhIiI=</Equation></Text-field>
</Input>
</Group>
<Group labelreference="L3898" drawlabel="true">
<Input>
<Text-field prompt="&gt; " style="Maple Input" layout="Normal"><Equation executable="true" style="2D Input" input-equation="" display="LUklbXJvd0c2Iy9JK21vZHVsZW5hbWVHNiJJLFR5cGVzZXR0aW5nR0koX3N5c2xpYkdGJzYmLUkjbW9HRiQ2LVEiI0YnLyUsbWF0aHZhcmlhbnRHUSdub3JtYWxGJy8lJmZlbmNlR1EmZmFsc2VGJy8lKnNlcGFyYXRvckdGNC8lKXN0cmV0Y2h5R0Y0LyUqc3ltbWV0cmljR0Y0LyUobGFyZ2VvcEdGNC8lLm1vdmFibGVsaW1pdHNHRjQvJSdhY2NlbnRHRjQvJSdsc3BhY2VHUSYwLjBlbUYnLyUncnNwYWNlR0ZDLUkjbWlHRiQ2JVFmc1dlfmZpbmR+dGhlfnJhbmt+YW5kfmRlZmljZW5jeX51c2luZ350aGV+aHlicmlkfm1ldGhvZH51c2luZ350aGV+Zm9sbG93aW5nfmNvZGV+KHRoZX5maXJzdH5udW1iZXJ+aXN+dGhlfnJhbmt+dGhlfnNlY29uZH5pc350aGV+ZGVmaWNlbmN5KTpGJy8lJ2l0YWxpY0dGNEYvLyUrZXhlY3V0YWJsZUdGNEYv">LUklbXJvd0c2Iy9JK21vZHVsZW5hbWVHNiJJLFR5cGVzZXR0aW5nR0koX3N5c2xpYkdGJzYmLUkjbW9HRiQ2LVEiI0YnLyUsbWF0aHZhcmlhbnRHUSdub3JtYWxGJy8lJmZlbmNlR1EmZmFsc2VGJy8lKnNlcGFyYXRvckdGNC8lKXN0cmV0Y2h5R0Y0LyUqc3ltbWV0cmljR0Y0LyUobGFyZ2VvcEdGNC8lLm1vdmFibGVsaW1pdHNHRjQvJSdhY2NlbnRHRjQvJSdsc3BhY2VHUSYwLjBlbUYnLyUncnNwYWNlR0ZDLUkjbWlHRiQ2JVFmc1dlfmZpbmR+dGhlfnJhbmt+YW5kfmRlZmljZW5jeX51c2luZ350aGV+aHlicmlkfm1ldGhvZH51c2luZ350aGV+Zm9sbG93aW5nfmNvZGV+KHRoZX5maXJzdH5udW1iZXJ+aXN+dGhlfnJhbmt+dGhlfnNlY29uZH5pc350aGV+ZGVmaWNlbmN5KTpGJy8lJ2l0YWxpY0dGNEYvLyUrZXhlY3V0YWJsZUdGNEYv</Equation></Text-field>
</Input>
</Group>
<Group labelreference="L3902" drawlabel="true">
<Input>
<Text-field prompt="&gt; " style="Maple Input" layout="Normal"><Equation executable="true" style="2D Input" input-equation="Hybrid(D1, pars);" display="LUklbXJvd0c2Iy9JK21vZHVsZW5hbWVHNiJJLFR5cGVzZXR0aW5nR0koX3N5c2xpYkdGJzYnLUkjbWlHRiQ2JVEnSHlicmlkRicvJSdpdGFsaWNHUSV0cnVlRicvJSxtYXRodmFyaWFudEdRJ2l0YWxpY0YnLUkobWZlbmNlZEdGJDYkLUYjNictRiw2JVEjRDFGJ0YvRjItSSNtb0dGJDYtUSIsRicvRjNRJ25vcm1hbEYnLyUmZmVuY2VHUSZmYWxzZUYnLyUqc2VwYXJhdG9yR0YxLyUpc3RyZXRjaHlHRkUvJSpzeW1tZXRyaWNHRkUvJShsYXJnZW9wR0ZFLyUubW92YWJsZWxpbWl0c0dGRS8lJ2FjY2VudEdGRS8lJ2xzcGFjZUdRJjAuMGVtRicvJSdyc3BhY2VHUSwwLjMzMzMzMzNlbUYnLUYsNiVRJXBhcnNGJ0YvRjIvJStleGVjdXRhYmxlR0ZFRkFGQS1GPjYtUSI7RidGQUZDRkZGSEZKRkxGTkZQRlIvRlZRLDAuMjc3Nzc3OGVtRidGZW5GQQ==">QyQtSSdIeWJyaWRHNiI2JEkjRDFHRiVJJXBhcnNHRiUiIiI=</Equation></Text-field>
</Input>
<Output>
<Text-field style="2D Output" layout="Maple Output"><Equation executable="false" style="2D Output" display="LUkobWFjdGlvbkc2Iy9JK21vZHVsZW5hbWVHNiJJLFR5cGVzZXR0aW5nR0koX3N5c2xpYkdGJzYlLUkobWZlbmNlZEdGJDYoLUknbXRhYmxlR0YkNjUtSSRtdHJHRiQ2Jy1JJG10ZEdGJDYoLUkjbW5HRiQ2JFEjNDNGJy8lLG1hdGh2YXJpYW50R1Enbm9ybWFsRicvJSlyb3dhbGlnbkdRIUYnLyUsY29sdW1uYWxpZ25HRkAvJStncm91cGFsaWduR0ZALyUocm93c3BhbkdRIjFGJy8lK2NvbHVtbnNwYW5HRkctRjU2KC1GODYkUSIwRidGO0Y+RkFGQ0ZFRkhGPkZBRkMvJSZhbGlnbkdRJWF4aXNGJy9GP1EpYmFzZWxpbmVGJy9GQlEnY2VudGVyRicvRkRRJ3xmcmxlZnR8aHJGJy8lL2FsaWdubWVudHNjb3BlR1EldHJ1ZUYnLyUsY29sdW1ud2lkdGhHUSVhdXRvRicvJSZ3aWR0aEdGZ24vJStyb3dzcGFjaW5nR1EmMS4wZXhGJy8lLmNvbHVtbnNwYWNpbmdHUSYwLjhlbUYnLyUpcm93bGluZXNHUSVub25lRicvJSxjb2x1bW5saW5lc0dGYm8vJSZmcmFtZUdGYm8vJS1mcmFtZXNwYWNpbmdHUSwwLjRlbX4wLjVleEYnLyUqZXF1YWxyb3dzR1EmZmFsc2VGJy8lLWVxdWFsY29sdW1uc0dGXHAvJS1kaXNwbGF5c3R5bGVHRlxwLyUlc2lkZUdRJnJpZ2h0RicvJTBtaW5sYWJlbHNwYWNpbmdHRl9vRjsvSSttc2VtYW50aWNzR0YkUSpSb3dWZWN0b3JGJy8lJW9wZW5HUSJbRicvJSZjbG9zZUdRIl1GJ0ZmcC8lK2FjdGlvbnR5cGVHUS5ydGFibGVhZGRyZXNzRicvJSlydGFibGVpZEdRKzQ1ODg4OTYwNjZGJw==">LSZJJ1ZlY3Rvckc2JCUqcHJvdGVjdGVkR0koX3N5c2xpYkc2IjYjSSRyb3dHRig2Iy9JJCVpZEdGKCIrbWcqKSllJQ==</Equation></Text-field>
</Output>
</Group>
<Group labelreference="L3893" drawlabel="true">
<Input>
<Text-field prompt="&gt; " style="Maple Input" layout="Normal"><Equation executable="true" style="2D Input" input-equation="" display="LUklbXJvd0c2Iy9JK21vZHVsZW5hbWVHNiJJLFR5cGVzZXR0aW5nR0koX3N5c2xpYkdGJzYmLUkjbW9HRiQ2LVEiI0YnLyUsbWF0aHZhcmlhbnRHUSdub3JtYWxGJy8lJmZlbmNlR1EmZmFsc2VGJy8lKnNlcGFyYXRvckdGNC8lKXN0cmV0Y2h5R0Y0LyUqc3ltbWV0cmljR0Y0LyUobGFyZ2VvcEdGNC8lLm1vdmFibGVsaW1pdHNHRjQvJSdhY2NlbnRHRjQvJSdsc3BhY2VHUSYwLjBlbUYnLyUncnNwYWNlR0ZDLUkjbWlHRiQ2JVFfb1RoZX5kZWZpY2VuY3l+aXN+c3RpbGx+MH4obm90fnBhcmFtZXRlcn5yZWR1bmRhbnQpfmZvcn50aGlzfmRhdGF+c2V0RicvJSdpdGFsaWNHRjRGLy8lK2V4ZWN1dGFibGVHRjRGLw==">LUklbXJvd0c2Iy9JK21vZHVsZW5hbWVHNiJJLFR5cGVzZXR0aW5nR0koX3N5c2xpYkdGJzYmLUkjbW9HRiQ2LVEiI0YnLyUsbWF0aHZhcmlhbnRHUSdub3JtYWxGJy8lJmZlbmNlR1EmZmFsc2VGJy8lKnNlcGFyYXRvckdGNC8lKXN0cmV0Y2h5R0Y0LyUqc3ltbWV0cmljR0Y0LyUobGFyZ2VvcEdGNC8lLm1vdmFibGVsaW1pdHNHRjQvJSdhY2NlbnRHRjQvJSdsc3BhY2VHUSYwLjBlbUYnLyUncnNwYWNlR0ZDLUkjbWlHRiQ2JVFfb1RoZX5kZWZpY2VuY3l+aXN+c3RpbGx+MH4obm90fnBhcmFtZXRlcn5yZWR1bmRhbnQpfmZvcn50aGlzfmRhdGF+c2V0RicvJSdpdGFsaWNHRjRGLy8lK2V4ZWN1dGFibGVHRjRGLw==</Equation></Text-field>
</Input>
</Group>
<Group labelreference="L3936" drawlabel="true">
<Input>
<Text-field prompt="&gt; " style="Maple Input" layout="Normal"><Equation executable="true" style="2D Input" input-equation="" display="LUklbXJvd0c2Iy9JK21vZHVsZW5hbWVHNiJJLFR5cGVzZXR0aW5nR0koX3N5c2xpYkdGJzYlLUkjbWlHRiQ2I1EhRicvJStleGVjdXRhYmxlR1EmZmFsc2VGJy8lLG1hdGh2YXJpYW50R1Enbm9ybWFsRic=">JSFH</Equation></Text-field>
</Input>
</Group><Presentation-Block>
<Group view="code" labelreference="L3953" drawlabel="true">
<Input>
<Text-field prompt="&gt; " style="Maple Input" layout="Normal"><Equation executable="true" style="2D Input" input-equation="" display="LUklbXJvd0c2Iy9JK21vZHVsZW5hbWVHNiJJLFR5cGVzZXR0aW5nR0koX3N5c2xpYkdGJzYmLUkjbW9HRiQ2LVEiI0YnLyUsbWF0aHZhcmlhbnRHUSdub3JtYWxGJy8lJmZlbmNlR1EmZmFsc2VGJy8lKnNlcGFyYXRvckdGNC8lKXN0cmV0Y2h5R0Y0LyUqc3ltbWV0cmljR0Y0LyUobGFyZ2VvcEdGNC8lLm1vdmFibGVsaW1pdHNHRjQvJSdhY2NlbnRHRjQvJSdsc3BhY2VHUSYwLjBlbUYnLyUncnNwYWNlR0ZDLUkjbWlHRiQ2JVFKVGhpc35leGFtcGxlfmlzfmZvcn4yfnNpdGVzfnVzaW5nfm1vZGVsflBGJy8lJ2l0YWxpY0dGNEYvLyUrZXhlY3V0YWJsZUdGNEYv">NiI=</Equation></Text-field>
</Input>
</Group></Presentation-Block>
<Group labelreference="L3940" drawlabel="true">
<Input>
<Text-field prompt="&gt; " style="Maple Input" layout="Normal"><Equation executable="true" style="2D Input" input-equation="" display="LUklbXJvd0c2Iy9JK21vZHVsZW5hbWVHNiJJLFR5cGVzZXR0aW5nR0koX3N5c2xpYkdGJzYmLUkjbW9HRiQ2LVEiI0YnLyUsbWF0aHZhcmlhbnRHUSdub3JtYWxGJy8lJmZlbmNlR1EmZmFsc2VGJy8lKnNlcGFyYXRvckdGNC8lKXN0cmV0Y2h5R0Y0LyUqc3ltbWV0cmljR0Y0LyUobGFyZ2VvcEdGNC8lLm1vdmFibGVsaW1pdHNHRjQvJSdhY2NlbnRHRjQvJSdsc3BhY2VHUSYwLjBlbUYnLyUncnNwYWNlR0ZDLUkjbWlHRiQ2JVFgcUZpcnN0fmVudGVyfmFsbH5vZn50aGV+cHJvYmFiaWxpdHl+bWF0cmljZXMsfn5pbmNsdWRpbmd+YW55fmNvbnN0cmFpbnRzLH5hc35wZXJ+dGFibGV+Mn5vZn50aGV+cGFwZXI6RicvJSdpdGFsaWNHRjRGLy8lK2V4ZWN1dGFibGVHRjRGLw==">LUklbXJvd0c2Iy9JK21vZHVsZW5hbWVHNiJJLFR5cGVzZXR0aW5nR0koX3N5c2xpYkdGJzYmLUkjbW9HRiQ2LVEiI0YnLyUsbWF0aHZhcmlhbnRHUSdub3JtYWxGJy8lJmZlbmNlR1EmZmFsc2VGJy8lKnNlcGFyYXRvckdGNC8lKXN0cmV0Y2h5R0Y0LyUqc3ltbWV0cmljR0Y0LyUobGFyZ2VvcEdGNC8lLm1vdmFibGVsaW1pdHNHRjQvJSdhY2NlbnRHRjQvJSdsc3BhY2VHUSYwLjBlbUYnLyUncnNwYWNlR0ZDLUkjbWlHRiQ2JVFgcUZpcnN0fmVudGVyfmFsbH5vZn50aGV+cHJvYmFiaWxpdHl+bWF0cmljZXMsfn5pbmNsdWRpbmd+YW55fmNvbnN0cmFpbnRzLH5hc35wZXJ+dGFibGV+Mn5vZn50aGV+cGFwZXI6RicvJSdpdGFsaWNHRjRGLy8lK2V4ZWN1dGFibGVHRjRGLw==</Equation></Text-field>
</Input>
</Group>
<Group labelreference="L3951" drawlabel="true">
<Input>
<Text-field prompt="&gt; " style="Maple Input" layout="Normal"><Equation executable="true" style="2D Input" input-equation="" display="LUklbXJvd0c2Iy9JK21vZHVsZW5hbWVHNiJJLFR5cGVzZXR0aW5nR0koX3N5c2xpYkdGJzZbby1JI21vR0YkNi1RIiNGJy8lLG1hdGh2YXJpYW50R1Enbm9ybWFsRicvJSZmZW5jZUdRJmZhbHNlRicvJSpzZXBhcmF0b3JHRjQvJSlzdHJldGNoeUdGNC8lKnN5bW1ldHJpY0dGNC8lKGxhcmdlb3BHRjQvJS5tb3ZhYmxlbGltaXRzR0Y0LyUnYWNjZW50R0Y0LyUnbHNwYWNlR1EmMC4wZW1GJy8lJ3JzcGFjZUdGQy1JJW1zdWJHRiQ2JS1JI21pR0YkNiVRO0hlcmV+d2V+dXNlflBpdH5mb3J+JiM5Mjg7RicvJSdpdGFsaWNHRjRGLy1GIzYkLUZKNiVRInRGJ0ZNRi9GLy8lL3N1YnNjcmlwdHNoaWZ0R1EiMEYnLUYsNi1RIn5GJ0YvRjJGNUY3RjlGO0Y9Rj9GQUZERlctRiw2LlEkYW5kRicvJSVib2xkR0Y0Ri9GMkY1RjdGOUY7Rj1GP0ZBRkRGVy1GSjYlUSRwaWlGJ0ZNRi8tSShtZmVuY2VkR0YkNiYtRiM2JS1GSjYlUSJpRidGTUYvLyUrZXhlY3V0YWJsZUdGNEYvRi8vJSVvcGVuR1EiW0YnLyUmY2xvc2VHUSJdRidGVy1GLDYuUSRmb3JGJ0ZnbkYvRjJGNUY3RjlGO0Y9Rj9GQUZERlctRkc2JS1GSjYlUScmIzk2MDtGJ0ZNRi8tRiM2JEZhb0YvRlRGV0ZaRlctRko2JVEldGhpc0YnRk1GL0ZXLUZKNiVRI2lzRidGTUYvRlctRko2JVEpY29uc3RhbnRGJ0ZNRi8tRiw2LVEiLkYnRi9GMkY1RjdGOUY7Rj1GP0ZBRkRGVy1GSjYlUSNXZUYnRk1GL0ZXLUYsNi5RJHVzZUYnRmduRi9GMkY1RjdGOUY7Rj1GP0ZBRkRGV0ZXLUZKNiVRJVBoaXRGJ0ZNRi9GV0ZaRlctRko2JVEmUGhpdDBGJ0ZNRi9GV0ZXRlxwRlctRkc2JS1GSjYlUScmIzkzNDtGJ0ZNRi9GT0ZURldGWkZXLUkobXN1YnN1cEdGJDYoRmByRk8tRiM2JC1JI21uR0YkNiRGVkYvRi8vJTFzdXBlcnNjcmlwdHNoaWZ0R0ZWRlQvSSttc2VtYW50aWNzR0YkUSxbbm9uZSxub25lXUYnRldGWkZXLUZKNiVRJnRoZXNlRidGTUYvRlctRko2JVEkYXJlRidGTUYvRlctRko2JVEldGltZUYnRk1GL0ZXLUZKNiVRKmRlcGVuZGVudEYnRk1GL0ZfcUZXLUZHNiUtRko2JVEicEYnRk1GL0ZkcEZURldGaXBGVy1GSjYlUSVhbHNvRidGTUYvRldGXHFGX3FGZG9GLw==">LUklbXJvd0c2Iy9JK21vZHVsZW5hbWVHNiJJLFR5cGVzZXR0aW5nR0koX3N5c2xpYkdGJzZbby1JI21vR0YkNi1RIiNGJy8lLG1hdGh2YXJpYW50R1Enbm9ybWFsRicvJSZmZW5jZUdRJmZhbHNlRicvJSpzZXBhcmF0b3JHRjQvJSlzdHJldGNoeUdGNC8lKnN5bW1ldHJpY0dGNC8lKGxhcmdlb3BHRjQvJS5tb3ZhYmxlbGltaXRzR0Y0LyUnYWNjZW50R0Y0LyUnbHNwYWNlR1EmMC4wZW1GJy8lJ3JzcGFjZUdGQy1JJW1zdWJHRiQ2JS1JI21pR0YkNiVRO0hlcmV+d2V+dXNlflBpdH5mb3J+JiM5Mjg7RicvJSdpdGFsaWNHRjRGLy1GIzYkLUZKNiVRInRGJ0ZNRi9GLy8lL3N1YnNjcmlwdHNoaWZ0R1EiMEYnLUYsNi1RIn5GJ0YvRjJGNUY3RjlGO0Y9Rj9GQUZERlctRiw2LlEkYW5kRicvJSVib2xkR0Y0Ri9GMkY1RjdGOUY7Rj1GP0ZBRkRGVy1GSjYlUSRwaWlGJ0ZNRi8tSShtZmVuY2VkR0YkNiYtRiM2JS1GSjYlUSJpRidGTUYvLyUrZXhlY3V0YWJsZUdGNEYvRi8vJSVvcGVuR1EiW0YnLyUmY2xvc2VHUSJdRidGVy1GLDYuUSRmb3JGJ0ZnbkYvRjJGNUY3RjlGO0Y9Rj9GQUZERlctRkc2JS1GSjYlUScmIzk2MDtGJ0ZNRi8tRiM2JEZhb0YvRlRGV0ZaRlctRko2JVEldGhpc0YnRk1GL0ZXLUZKNiVRI2lzRidGTUYvRlctRko2JVEpY29uc3RhbnRGJ0ZNRi8tRiw2LVEiLkYnRi9GMkY1RjdGOUY7Rj1GP0ZBRkRGVy1GSjYlUSNXZUYnRk1GL0ZXLUYsNi5RJHVzZUYnRmduRi9GMkY1RjdGOUY7Rj1GP0ZBRkRGV0ZXLUZKNiVRJVBoaXRGJ0ZNRi9GV0ZaRlctRko2JVEmUGhpdDBGJ0ZNRi9GV0ZXRlxwRlctRkc2JS1GSjYlUScmIzkzNDtGJ0ZNRi9GT0ZURldGWkZXLUkobXN1YnN1cEdGJDYoRmByRk8tRiM2JC1JI21uR0YkNiRGVkYvRi8vJTFzdXBlcnNjcmlwdHNoaWZ0R0ZWRlQvSSttc2VtYW50aWNzR0YkUSxbbm9uZSxub25lXUYnRldGWkZXLUZKNiVRJnRoZXNlRidGTUYvRlctRko2JVEkYXJlRidGTUYvRlctRko2JVEldGltZUYnRk1GL0ZXLUZKNiVRKmRlcGVuZGVudEYnRk1GL0ZfcUZXLUZHNiUtRko2JVEicEYnRk1GL0ZkcEZURldGaXBGVy1GSjYlUSVhbHNvRidGTUYvRldGXHFGX3FGZG9GLw==</Equation></Text-field>
</Input>
</Group>
<Group labelreference="L3945" drawlabel="true">
<Input>
<Text-field prompt="&gt; " style="Maple Input" layout="Normal"><Equation executable="true" style="2D Input" input-equation="Pit := `&lt;|&gt;`(pii[1, 1, t], pii[1, 2, t], pii[2, 1, t], 1-pii[1, 1, t]-pii[1, 2, t]-pii[2, 1, t], 0);" display="LUklbXJvd0c2Iy9JK21vZHVsZW5hbWVHNiJJLFR5cGVzZXR0aW5nR0koX3N5c2xpYkdGJzYpLUkjbWlHRiQ2JVEkUGl0RicvJSdpdGFsaWNHUSV0cnVlRicvJSxtYXRodmFyaWFudEdRJ2l0YWxpY0YnLUkjbW9HRiQ2LVEqJmNvbG9uZXE7RicvRjNRJ25vcm1hbEYnLyUmZmVuY2VHUSZmYWxzZUYnLyUqc2VwYXJhdG9yR0Y9LyUpc3RyZXRjaHlHRj0vJSpzeW1tZXRyaWNHRj0vJShsYXJnZW9wR0Y9LyUubW92YWJsZWxpbWl0c0dGPS8lJ2FjY2VudEdGPS8lJ2xzcGFjZUdRLDAuMjc3Nzc3OGVtRicvJSdyc3BhY2VHRkwtRjY2LVEifkYnRjlGO0Y+RkBGQkZERkZGSC9GS1EmMC4wZW1GJy9GTkZTLUkobWZlbmNlZEdGJDYmLUYjNjgtRiw2JVEkcGlpRidGL0YyLUZWNiYtRiM2KS1JI21uR0YkNiRRIjFGJ0Y5LUY2Ni1RIixGJ0Y5RjsvRj9GMUZARkJGREZGRkhGUi9GTlEsMC4zMzMzMzMzZW1GJ0Zbb0Zfb0ZPLUYsNiVRInRGJ0YvRjJGOUY5LyUlb3BlbkdRIltGJy8lJmNsb3NlR1EiXUYnLUY2Ni1RInxnckYnRjlGO0Y+L0ZBRjFGQkZERkZGSC9GS1EsMC4xMTExMTExZW1GJy9GTkZjcEZaLUZWNiYtRiM2KUZbb0Zfby1GXG82JFEiMkYnRjlGX29GT0Zlb0Y5RjlGaG9GW3BGXnBGWi1GVjYmLUYjNilGaXBGX29GW29GX29GT0Zlb0Y5RjlGaG9GW3BGXnBGW28tRjY2LVEoJm1pbnVzO0YnRjlGO0Y+RkBGQkZERkZGSC9GS1EsMC4yMjIyMjIyZW1GJy9GTkZkcUZaRmduRmBxRlpGZXBGYHFGWkZccUZecC1GXG82JFEiMEYnRjlGOUY5L0Zpb1EnJmxhbmc7RicvRlxwUScmcmFuZztGJy1GNjYtUSI7RidGOUY7RmJvRkBGQkZERkZGSEZSRk0vJStleGVjdXRhYmxlR0Y9Rjk=">QyQ+SSRQaXRHNiItSSQ8fGdyPkdJKF9zeXNsaWJHRiU2JyZJJHBpaUdGJTYlIiIiRi1JInRHRiUmRis2JUYtIiIjRi4mRis2JUYxRi1GLiwqRi1GLUYqISIiRi9GNUYyRjUiIiFGLQ==</Equation></Text-field>
</Input>
<Output>
<Text-field style="2D Output" layout="Maple Output"><Equation executable="false" style="2D Output" display="LUklbXJvd0c2Iy9JK21vZHVsZW5hbWVHNiJJLFR5cGVzZXR0aW5nR0koX3N5c2xpYkdGJzYoLUkjbWlHRiQ2JVEkUGl0RicvJSdpdGFsaWNHUSV0cnVlRicvJSxtYXRodmFyaWFudEdRJ2l0YWxpY0YnLUkjbW9HRiQ2LVEjOj1GJy9GM1Enbm9ybWFsRicvJSZmZW5jZUdRJmZhbHNlRicvJSpzZXBhcmF0b3JHRj0vJSlzdHJldGNoeUdGPS8lKnN5bW1ldHJpY0dGPS8lKGxhcmdlb3BHRj0vJS5tb3ZhYmxlbGltaXRzR0Y9LyUnYWNjZW50R0Y9LyUnbHNwYWNlR1EsMC4yNzc3Nzc4ZW1GJy8lJ3JzcGFjZUdGTC1JKG1hY3Rpb25HRiQ2JS1JKG1mZW5jZWRHRiQ2KC1JJ210YWJsZUdGJDY1LUkkbXRyR0YkNiotSSRtdGRHRiQ2KC1JJW1zdWJHRiQ2JS1GLDYlUSRwaWlGJ0YvRjItRiM2Ki1JI21uR0YkNiRRIjFGJ0Y5LUY2Ni1RIixGJ0Y5RjsvRj9GMUZARkJGREZGRkgvRktRJjAuMGVtRicvRk5RLDAuMzMzMzMzM2VtRidGYG9GZG8tRiw2JVEidEYnRi9GMi8lK2ZvcmVncm91bmRHUShbMCwwLDBdRicvJSlyZWFkb25seUdGPUY5LyUvc3Vic2NyaXB0c2hpZnRHUSIwRicvJSlyb3dhbGlnbkdRIUYnLyUsY29sdW1uYWxpZ25HRmlwLyUrZ3JvdXBhbGlnbkdGaXAvJShyb3dzcGFuR0Zjby8lK2NvbHVtbnNwYW5HRmNvLUZmbjYoLUZpbjYlRltvLUYjNipGYG9GZG8tRmFvNiRRIjJGJ0Y5RmRvRlxwRl9wRmJwRjlGZHBGZ3BGanBGXHFGXnFGYHEtRmZuNigtRmluNiVGW28tRiM2KkZocUZkb0Zgb0Zkb0ZccEZfcEZicEY5RmRwRmdwRmpwRlxxRl5xRmBxLUZmbjYoLUYjNipGYG8tRjY2LVEoJm1pbnVzO0YnRjlGO0Y+RkBGQkZERkZGSC9GS1EsMC4yMjIyMjIyZW1GJy9GTkZpckZobkZlckZkcUZlckZdckY5RmdwRmpwRlxxRl5xRmBxLUZmbjYoLUZhbzYkRmZwRjlGZ3BGanBGXHFGXnFGYHFGZ3BGanBGXHEvJSZhbGlnbkdRJWF4aXNGJy9GaHBRKWJhc2VsaW5lRicvRltxUSdjZW50ZXJGJy9GXXFRJ3xmcmxlZnR8aHJGJy8lL2FsaWdubWVudHNjb3BlR0YxLyUsY29sdW1ud2lkdGhHUSVhdXRvRicvJSZ3aWR0aEdGXHQvJStyb3dzcGFjaW5nR1EmMS4wZXhGJy8lLmNvbHVtbnNwYWNpbmdHUSYwLjhlbUYnLyUpcm93bGluZXNHUSVub25lRicvJSxjb2x1bW5saW5lc0dGZ3QvJSZmcmFtZUdGZ3QvJS1mcmFtZXNwYWNpbmdHUSwwLjRlbX4wLjVleEYnLyUqZXF1YWxyb3dzR0Y9LyUtZXF1YWxjb2x1bW5zR0Y9LyUtZGlzcGxheXN0eWxlR0Y9LyUlc2lkZUdRJnJpZ2h0RicvJTBtaW5sYWJlbHNwYWNpbmdHRmR0RjkvSSttc2VtYW50aWNzR0YkUSpSb3dWZWN0b3JGJy8lJW9wZW5HUSJbRicvJSZjbG9zZUdRIl1GJ0ZqdS8lK2FjdGlvbnR5cGVHUS5ydGFibGVhZGRyZXNzRicvJSlydGFibGVpZEdRKzQ2MjkxNjE0MTBGJ0ZfcEZicEY5">LSZJJ1ZlY3Rvckc2JCUqcHJvdGVjdGVkR0koX3N5c2xpYkc2IjYjSSRyb3dHRig2Iy9JJCVpZEdGKCIrNTk7SFk=</Equation></Text-field>
</Output>
</Group>
<Group labelreference="L3948" drawlabel="true">
<Input>
<Text-field prompt="&gt; " style="Maple Input" layout="Normal"><Equation executable="true" style="2D Input" input-equation="Phit := `&lt;,&gt;`(`&lt;|&gt;`(phi[1, 1, 1, t], phi[1, 1, 2, t], 0, 0, 1-phi[1, 1, 1, t]-phi[1, 1, 2, t]), `&lt;|&gt;`(0, 0, phi[1, 2, 1, t], phi[1, 2, 2, t], 1-phi[1, 2, 1, t]-phi[1, 2, 2, t]), `&lt;|&gt;`(phi[2, 1, 1, t], phi[2, 1, 2, t], 0, 0, 1-phi[2, 1, 1, t]-phi[2, 1, 2, t]), `&lt;|&gt;`(0, 0, phi[2, 2, 1, t], phi[2, 2, 2, t], 1-phi[2, 2, 1, t]-phi[2, 2, 2, t]), `&lt;|&gt;`(0, 0, 0, 0, 1));" display="LUklbXJvd0c2Iy9JK21vZHVsZW5hbWVHNiJJLFR5cGVzZXR0aW5nR0koX3N5c2xpYkdGJzYpLUkjbWlHRiQ2JVElUGhpdEYnLyUnaXRhbGljR1EldHJ1ZUYnLyUsbWF0aHZhcmlhbnRHUSdpdGFsaWNGJy1JI21vR0YkNi1RKiZjb2xvbmVxO0YnL0YzUSdub3JtYWxGJy8lJmZlbmNlR1EmZmFsc2VGJy8lKnNlcGFyYXRvckdGPS8lKXN0cmV0Y2h5R0Y9LyUqc3ltbWV0cmljR0Y9LyUobGFyZ2VvcEdGPS8lLm1vdmFibGVsaW1pdHNHRj0vJSdhY2NlbnRHRj0vJSdsc3BhY2VHUSwwLjI3Nzc3NzhlbUYnLyUncnNwYWNlR0ZMLUkobWZlbmNlZEdGJDYmLUYjNiwtRlA2Ji1GIzYvLUYsNiVRJHBoaUYnL0YwRj1GOS1GUDYmLUYjNiotSSNtbkdGJDYkUSIxRidGOS1GNjYtUSIsRidGOUY7L0Y/RjFGQEZCRkRGRkZIL0ZLUSYwLjBlbUYnL0ZOUSwwLjMzMzMzMzNlbUYnRmpuRl5vRmpuRl5vLUYsNiVRInRGJ0YvRjJGOUY5LyUlb3BlbkdRIltGJy8lJmNsb3NlR1EiXUYnLUY2Ni1RInxnckYnRjlGO0Y+L0ZBRjFGQkZERkZGSC9GS1EsMC4xMTExMTExZW1GJy9GTkZkcEZYLUZQNiYtRiM2KkZqbkZeb0ZqbkZeby1GW282JFEiMkYnRjlGXm9GZm9GOUY5RmlvRlxwRl9wLUZbbzYkUSIwRidGOUZfcEZdcUZfcC1GIzYrLUYsNiNRIUYnRmpuLUY2Ni1RKCZtaW51cztGJ0Y5RjtGPkZARkJGREZGRkgvRktRLDAuMjIyMjIyMmVtRicvRk5GaXFGWC1GUDYmLUYjNitGam5GXm9Gam5GXm9Gam5GXm8tRjY2LVEifkYnRjlGO0Y+RkBGQkZERkZGSEZiby9GTkZjb0Zmb0Y5RjlGaW9GXHBGZXFGWC1GUDYmLUYjNitGam5GXm9Gam5GXm9GanBGXm9GX3JGZm9GOUY5RmlvRlxwRjlGYnFGOUY5L0Zqb1EnJmxhbmc7RicvRl1wUScmcmFuZztGJ0Zeby1GUDYmLUYjNjBGX3JGXXFGX3BGXXFGX3BGWC1GUDYmLUYjNipGam5GXm9GanBGXm9Gam5GXm9GZm9GOUY5RmlvRlxwRl9wRlgtRlA2Ji1GIzYqRmpuRl5vRmpwRl5vRmpwRl5vRmZvRjlGOUZpb0ZccEZfcC1GIzYrRmJxRmpuRmVxRlgtRlA2Ji1GIzYrRmpuRl5vRmpwRl5vRmpuRl9yRl5vRmZvRjlGOUZpb0ZccEZlcUZYRmNzRjlGYnFGOUY5RmdyRmlyRl5vLUZQNiYtRiM2L0ZYLUZQNiYtRiM2KkZqcEZeb0ZqbkZeb0ZqbkZeb0Zmb0Y5RjlGaW9GXHBGX3BGWC1GUDYmLUYjNipGanBGXm9Gam5GXm9GanBGXm9GZm9GOUY5RmlvRlxwRl9wRl1xRl9wRl1xRl9wLUYjNitGYnFGam5GZXFGWC1GUDYmLUYjNitGanBGXm9Gam5GXm9Gam5GXm9GX3JGZm9GOUY5RmlvRlxwRmVxRlgtRlA2Ji1GIzYrRmpwRl5vRmpuRl5vRmpwRl5vRl9yRmZvRjlGOUZpb0ZccEY5RmJxRjlGOUZnckZpckZeby1GUDYmLUYjNjBGX3JGXXFGX3BGXXFGX3BGWC1GUDYmLUYjNipGanBGXm9GanBGXm9Gam5GXm9GZm9GOUY5RmlvRlxwRl9wRlgtRlA2Ji1GIzYqRmpwRl5vRmpwRl5vRmpwRl5vRmZvRjlGOUZpb0ZccEZfcC1GIzYrRmJxRmpuRmVxRlgtRlA2Ji1GIzYrRmpwRl5vRmpwRl5vRmpuRl9yRl5vRmZvRjlGOUZpb0ZccEZlcUZYRlt2RjlGYnFGOUY5RmdyRmlyRl5vLUZQNiYtRiM2LEZdcUZfcEZdcUZfcEZdcUZfcEZdcUZfcEZqbkY5RjlGZ3JGaXJGOUY5RmdyRmlyLUY2Ni1RIjtGJ0Y5RjtGYW9GQEZCRkRGRkZIRmJvRk1GaXYvJStleGVjdXRhYmxlR0Y9Rjk=">QyQ+SSVQaGl0RzYiLUkkPCw+R0koX3N5c2xpYkdGJTYnLUkkPHxncj5HRig2JyZJJHBoaUdGJTYmIiIiRjBGMEkidEdGJSZGLjYmRjBGMCIiI0YxIiIhRjUsKEYwRjBGLSEiIkYyRjctRis2J0Y1RjUmRi42JkYwRjRGMEYxJkYuNiZGMEY0RjRGMSwoRjBGMEY6RjdGPEY3LUYrNicmRi42JkY0RjBGMEYxJkYuNiZGNEYwRjRGMUY1RjUsKEYwRjBGQUY3RkNGNy1GKzYnRjVGNSZGLjYmRjRGNEYwRjEmRi42JkY0RjRGNEYxLChGMEYwRkhGN0ZKRjctRis2J0Y1RjVGNUY1RjBGMA==</Equation></Text-field>
</Input>
<Output>
<Text-field style="2D Output" layout="Maple Output"><Equation executable="false" style="2D Output" display="LUklbXJvd0c2Iy9JK21vZHVsZW5hbWVHNiJJLFR5cGVzZXR0aW5nR0koX3N5c2xpYkdGJzYoLUkjbWlHRiQ2JVElUGhpdEYnLyUnaXRhbGljR1EldHJ1ZUYnLyUsbWF0aHZhcmlhbnRHUSdpdGFsaWNGJy1JI21vR0YkNi1RIzo9RicvRjNRJ25vcm1hbEYnLyUmZmVuY2VHUSZmYWxzZUYnLyUqc2VwYXJhdG9yR0Y9LyUpc3RyZXRjaHlHRj0vJSpzeW1tZXRyaWNHRj0vJShsYXJnZW9wR0Y9LyUubW92YWJsZWxpbWl0c0dGPS8lJ2FjY2VudEdGPS8lJ2xzcGFjZUdRLDAuMjc3Nzc3OGVtRicvJSdyc3BhY2VHRkwtSShtYWN0aW9uR0YkNiUtSShtZmVuY2VkR0YkNigtRiM2Ji1JJ210YWJsZUdGJDY5LUkkbXRyR0YkNiotSSRtdGRHRiQ2KC1JJW1zdWJHRiQ2JS1GLDYlUScmIzk2NjtGJy9GMEY9RjktRiM2LC1JI21uR0YkNiRRIjFGJ0Y5LUY2Ni1RIixGJ0Y5RjsvRj9GMUZARkJGREZGRkgvRktRJjAuMGVtRicvRk5RLDAuMzMzMzMzM2VtRidGY29GZ29GY29GZ28tRiw2JVEidEYnRi9GMi8lK2ZvcmVncm91bmRHUShbMCwwLDBdRicvJSlyZWFkb25seUdGPUY5LyUvc3Vic2NyaXB0c2hpZnRHUSIwRicvJSlyb3dhbGlnbkdRIUYnLyUsY29sdW1uYWxpZ25HRlxxLyUrZ3JvdXBhbGlnbkdGXHEvJShyb3dzcGFuR0Zmby8lK2NvbHVtbnNwYW5HRmZvLUZobjYoLUZbbzYlRl1vLUYjNixGY29GZ29GY29GZ28tRmRvNiRRIjJGJ0Y5RmdvRl9wRmJwRmVwRjlGZ3BGanBGXXFGX3FGYXFGY3EtRmhuNigtRmRvNiRGaXBGOUZqcEZdcUZfcUZhcUZjcUZeci1GaG42KC1GIzYoRmNvLUY2Ni1RKCZtaW51cztGJ0Y5RjtGPkZARkJGREZGRkgvRktRLDAuMjIyMjIyMmVtRicvRk5GanJGam5GZnJGZ3FGOUZqcEZdcUZfcUZhcUZjcUZqcEZdcUZfcS1GZW42KkZeckZeci1GaG42KC1GW282JUZdby1GIzYsRmNvRmdvRltyRmdvRmNvRmdvRl9wRmJwRmVwRjlGZ3BGanBGXXFGX3FGYXFGY3EtRmhuNigtRltvNiVGXW8tRiM2LEZjb0Znb0ZbckZnb0ZbckZnb0ZfcEZicEZlcEY5RmdwRmpwRl1xRl9xRmFxRmNxLUZobjYoLUYjNihGY29GZnJGYHNGZnJGZnNGOUZqcEZdcUZfcUZhcUZjcUZqcEZdcUZfcS1GZW42Ki1GaG42KC1GW282JUZdby1GIzYsRltyRmdvRmNvRmdvRmNvRmdvRl9wRmJwRmVwRjlGZ3BGanBGXXFGX3FGYXFGY3EtRmhuNigtRltvNiVGXW8tRiM2LEZbckZnb0Zjb0Znb0ZbckZnb0ZfcEZicEZlcEY5RmdwRmpwRl1xRl9xRmFxRmNxRl5yRl5yLUZobjYoLUYjNihGY29GZnJGYnRGZnJGaHRGOUZqcEZdcUZfcUZhcUZjcUZqcEZdcUZfcS1GZW42KkZeckZeci1GaG42KC1GW282JUZdby1GIzYsRltyRmdvRltyRmdvRmNvRmdvRl9wRmJwRmVwRjlGZ3BGanBGXXFGX3FGYXFGY3EtRmhuNigtRltvNiVGXW8tRiM2LEZbckZnb0ZbckZnb0ZbckZnb0ZfcEZicEZlcEY5RmdwRmpwRl1xRl9xRmFxRmNxLUZobjYoLUYjNihGY29GZnJGZHVGZnJGanVGOUZqcEZdcUZfcUZhcUZjcUZqcEZdcUZfcS1GZW42KkZeckZeckZeckZeci1GaG42KEZjb0ZqcEZdcUZfcUZhcUZjcUZqcEZdcUZfcS8lJmFsaWduR1ElYXhpc0YnL0ZbcVEpYmFzZWxpbmVGJy9GXnFRJ2NlbnRlckYnL0ZgcVEnfGZybGVmdHxockYnLyUvYWxpZ25tZW50c2NvcGVHRjEvJSxjb2x1bW53aWR0aEdRJWF1dG9GJy8lJndpZHRoR0Zjdy8lK3Jvd3NwYWNpbmdHUSYxLjBleEYnLyUuY29sdW1uc3BhY2luZ0dRJjAuOGVtRicvJSlyb3dsaW5lc0dRJW5vbmVGJy8lLGNvbHVtbmxpbmVzR0ZeeC8lJmZyYW1lR0ZeeC8lLWZyYW1lc3BhY2luZ0dRLDAuNGVtfjAuNWV4RicvJSplcXVhbHJvd3NHRj0vJS1lcXVhbGNvbHVtbnNHRj0vJS1kaXNwbGF5c3R5bGVHRj0vJSVzaWRlR1EmcmlnaHRGJy8lMG1pbmxhYmVsc3BhY2luZ0dGW3hGYnBGZXBGOUY5L0krbXNlbWFudGljc0dGJFEnTWF0cml4RicvJSVvcGVuR1EiW0YnLyUmY2xvc2VHUSJdRidGYXkvJSthY3Rpb250eXBlR1EucnRhYmxlYWRkcmVzc0YnLyUpcnRhYmxlaWRHUSs0NjI5MTYxOTg2RidGYnBGZXBGOQ==">LUknTWF0cml4RzYkJSpwcm90ZWN0ZWRHSShfc3lzbGliRzYiNiMvSSQlaWRHRiciKycpPjtIWQ==</Equation></Text-field>
</Output>
</Group>
<Group labelreference="L3958" drawlabel="true">
<Input>
<Text-field prompt="&gt; " style="Maple Input" layout="Normal"><Equation executable="true" style="2D Input" input-equation="Phit0 := Phit:" display="LUklbXJvd0c2Iy9JK21vZHVsZW5hbWVHNiJJLFR5cGVzZXR0aW5nR0koX3N5c2xpYkdGJzYoLUkjbWlHRiQ2JVEmUGhpdDBGJy8lJ2l0YWxpY0dRJXRydWVGJy8lLG1hdGh2YXJpYW50R1EnaXRhbGljRictSSNtb0dGJDYtUSomY29sb25lcTtGJy9GM1Enbm9ybWFsRicvJSZmZW5jZUdRJmZhbHNlRicvJSpzZXBhcmF0b3JHRj0vJSlzdHJldGNoeUdGPS8lKnN5bW1ldHJpY0dGPS8lKGxhcmdlb3BHRj0vJS5tb3ZhYmxlbGltaXRzR0Y9LyUnYWNjZW50R0Y9LyUnbHNwYWNlR1EsMC4yNzc3Nzc4ZW1GJy8lJ3JzcGFjZUdGTC1GLDYlUSVQaGl0RidGL0YyLUY2Ni1RIjpGJ0Y5RjtGPkZARkJGREZGRkhGSkZNLyUrZXhlY3V0YWJsZUdGPUY5">QyQ+SSZQaGl0MEc2IkklUGhpdEdGJSEiIg==</Equation></Text-field>
</Input>
</Group>
<Group labelreference="L3955" drawlabel="true">
<Input>
<Text-field prompt="&gt; " style="Maple Input" layout="Normal"><Equation executable="true" style="2D Input" input-equation="B0 := `&lt;,&gt;`(`&lt;|&gt;`(0, 0, 0, 0, 1), `&lt;|&gt;`(1, 0, 1, 0, 0), `&lt;|&gt;`(0, 1, 0, 1, 0));" display="LUklbXJvd0c2Iy9JK21vZHVsZW5hbWVHNiJJLFR5cGVzZXR0aW5nR0koX3N5c2xpYkdGJzYoLUkjbWlHRiQ2JVEjQjBGJy8lJ2l0YWxpY0dRJXRydWVGJy8lLG1hdGh2YXJpYW50R1EnaXRhbGljRictSSNtb0dGJDYtUSomY29sb25lcTtGJy9GM1Enbm9ybWFsRicvJSZmZW5jZUdRJmZhbHNlRicvJSpzZXBhcmF0b3JHRj0vJSlzdHJldGNoeUdGPS8lKnN5bW1ldHJpY0dGPS8lKGxhcmdlb3BHRj0vJS5tb3ZhYmxlbGltaXRzR0Y9LyUnYWNjZW50R0Y9LyUnbHNwYWNlR1EsMC4yNzc3Nzc4ZW1GJy8lJ3JzcGFjZUdGTC1JKG1mZW5jZWRHRiQ2Ji1GIzYpLUZQNiYtRiM2LC1JI21uR0YkNiRRIjBGJ0Y5LUY2Ni1RInxnckYnRjlGO0Y+L0ZBRjFGQkZERkZGSC9GS1EsMC4xMTExMTExZW1GJy9GTkZbb0ZYRmZuRlhGZm5GWEZmbi1GWTYkUSIxRidGOUY5RjkvJSVvcGVuR1EnJmxhbmc7RicvJSZjbG9zZUdRJyZyYW5nO0YnLUY2Ni1RIixGJ0Y5RjsvRj9GMUZARkJGREZGRkgvRktRJjAuMGVtRicvRk5RLDAuMzMzMzMzM2VtRictRlA2Ji1GIzYsRl1vRmZuRlhGZm5GXW9GZm5GWEZmbkZYRjlGOUZgb0Zjb0Zmby1GUDYmLUYjNixGWEZmbkZdb0ZmbkZYRmZuRl1vRmZuRlhGOUY5RmBvRmNvLUYsNiNRIUYnRjlGOUZgb0Zjby1GNjYtUSI7RidGOUY7RmlvRkBGQkZERkZGSEZqb0ZNLyUrZXhlY3V0YWJsZUdGPUY5">QyQ+SSNCMEc2Ii1JJDwsPkdJKF9zeXNsaWJHRiU2JS1JJDx8Z3I+R0YoNiciIiFGLUYtRi0iIiItRis2J0YuRi1GLkYtRi0tRis2J0YtRi5GLUYuRi1GLg==</Equation></Text-field>
</Input>
<Output>
<Text-field style="2D Output" layout="Maple Output"><Equation executable="false" style="2D Output" display="LUklbXJvd0c2Iy9JK21vZHVsZW5hbWVHNiJJLFR5cGVzZXR0aW5nR0koX3N5c2xpYkdGJzYoLUkjbWlHRiQ2JVEjQjBGJy8lJ2l0YWxpY0dRJXRydWVGJy8lLG1hdGh2YXJpYW50R1EnaXRhbGljRictSSNtb0dGJDYtUSM6PUYnL0YzUSdub3JtYWxGJy8lJmZlbmNlR1EmZmFsc2VGJy8lKnNlcGFyYXRvckdGPS8lKXN0cmV0Y2h5R0Y9LyUqc3ltbWV0cmljR0Y9LyUobGFyZ2VvcEdGPS8lLm1vdmFibGVsaW1pdHNHRj0vJSdhY2NlbnRHRj0vJSdsc3BhY2VHUSwwLjI3Nzc3NzhlbUYnLyUncnNwYWNlR0ZMLUkobWFjdGlvbkdGJDYlLUkobWZlbmNlZEdGJDYoLUYjNiYtSSdtdGFibGVHRiQ2Ny1JJG10ckdGJDYqLUkkbXRkR0YkNigtSSNtbkdGJDYkUSIwRidGOS8lKXJvd2FsaWduR1EhRicvJSxjb2x1bW5hbGlnbkdGYG8vJStncm91cGFsaWduR0Zgby8lKHJvd3NwYW5HUSIxRicvJStjb2x1bW5zcGFuR0Znb0ZnbkZnbkZnbi1GaG42KC1GW282JEZnb0Y5Rl5vRmFvRmNvRmVvRmhvRl5vRmFvRmNvLUZlbjYqRmpvRmduRmpvRmduRmduRl5vRmFvRmNvLUZlbjYqRmduRmpvRmduRmpvRmduRl5vRmFvRmNvLyUmYWxpZ25HUSVheGlzRicvRl9vUSliYXNlbGluZUYnL0Zib1EmcmlnaHRGJy9GZG9RJ3xmcmxlZnR8aHJGJy8lL2FsaWdubWVudHNjb3BlR0YxLyUsY29sdW1ud2lkdGhHUSVhdXRvRicvJSZ3aWR0aEdGX3EvJStyb3dzcGFjaW5nR1EmMS4wZXhGJy8lLmNvbHVtbnNwYWNpbmdHUSYwLjhlbUYnLyUpcm93bGluZXNHUSVub25lRicvJSxjb2x1bW5saW5lc0dGanEvJSZmcmFtZUdGanEvJS1mcmFtZXNwYWNpbmdHUSwwLjRlbX4wLjVleEYnLyUqZXF1YWxyb3dzR0Y9LyUtZXF1YWxjb2x1bW5zR0Y9LyUtZGlzcGxheXN0eWxlR0Y9LyUlc2lkZUdGaHAvJTBtaW5sYWJlbHNwYWNpbmdHRmdxLyUrZm9yZWdyb3VuZEdRKFswLDAsMF1GJy8lKXJlYWRvbmx5R0Y9RjlGOS9JK21zZW1hbnRpY3NHRiRRJ01hdHJpeEYnLyUlb3BlbkdRIltGJy8lJmNsb3NlR1EiXUYnRmFzLyUrYWN0aW9udHlwZUdRLnJ0YWJsZWFkZHJlc3NGJy8lKXJ0YWJsZWlkR1ErNDYyOTE2MjYyNkYnRlxzRl9zRjk=">LUknTWF0cml4RzYkJSpwcm90ZWN0ZWRHSShfc3lzbGliRzYiNiMvSSQlaWRHRiciK0VFO0hZ</Equation></Text-field>
</Output>
</Group>
<Group labelreference="L3947" drawlabel="true">
<Input>
<Text-field prompt="&gt; " style="Maple Input" layout="Normal"><Equation executable="true" style="2D Input" input-equation="B := `&lt;,&gt;`(`&lt;|&gt;`(1-p[1], 1-p[2], 1-p[1], 1-p[2], 1), `&lt;|&gt;`(p[1], 0, p[1], 0, 0), `&lt;|&gt;`(0, p[2], 0, p[2], 0));" display="LUklbXJvd0c2Iy9JK21vZHVsZW5hbWVHNiJJLFR5cGVzZXR0aW5nR0koX3N5c2xpYkdGJzYqLUkjbWlHRiQ2JVEiQkYnLyUnaXRhbGljR1EldHJ1ZUYnLyUsbWF0aHZhcmlhbnRHUSdpdGFsaWNGJy1JI21vR0YkNi1RIn5GJy9GM1Enbm9ybWFsRicvJSZmZW5jZUdRJmZhbHNlRicvJSpzZXBhcmF0b3JHRj0vJSlzdHJldGNoeUdGPS8lKnN5bW1ldHJpY0dGPS8lKGxhcmdlb3BHRj0vJS5tb3ZhYmxlbGltaXRzR0Y9LyUnYWNjZW50R0Y9LyUnbHNwYWNlR1EmMC4wZW1GJy8lJ3JzcGFjZUdGTC1GNjYtUSomY29sb25lcTtGJ0Y5RjtGPkZARkJGREZGRkgvRktRLDAuMjc3Nzc3OGVtRicvRk5GUy1JKG1mZW5jZWRHRiQ2Ji1GIzYoLUZWNiYtRiM2OC1JI21uR0YkNiRRIjFGJ0Y5LUY2Ni1RKCZtaW51cztGJ0Y5RjtGPkZARkJGREZGRkgvRktRLDAuMjIyMjIyMmVtRicvRk5GYG8tRiw2JVEicEYnRi9GMi1GVjYmLUYjNiRGaG5GOUY5LyUlb3BlbkdRIltGJy8lJmNsb3NlR1EiXUYnLUY2Ni1RInxnckYnRjlGO0Y+L0ZBRjFGQkZERkZGSC9GS1EsMC4xMTExMTExZW1GJy9GTkZkcEZobkZcb0Ziby1GVjYmLUYjNiQtRmluNiRRIjJGJ0Y5RjlGOUZpb0ZccEZfcEZobkZcb0Zib0Zlb0ZfcEZobkZcb0Zib0ZmcEZfcEZobkY5RjkvRmpvUScmbGFuZztGJy9GXXBRJyZyYW5nO0YnLUY2Ni1RIixGJ0Y5RjsvRj9GMUZARkJGREZGRkhGSi9GTlEsMC4zMzMzMzMzZW1GJy1GVjYmLUYjNi5GYm9GZW9GX3AtRmluNiRRIjBGJ0Y5Rl9wRmJvRmVvRl9wRltyRl9wRltyRjlGOUZdcUZfcUZhcS1GVjYmLUYjNi5GW3JGX3BGYm9GZnBGX3BGW3JGX3BGYm9GZnBGX3BGW3JGOUY5Rl1xRl9xRjlGOUZdcUZfcUY1LUY2Ni1RIjtGJ0Y5RjtGZHFGQEZCRkRGRkZIRkpGVC8lK2V4ZWN1dGFibGVHRj1GOQ==">QyQ+SSJCRzYiLUkkPCw+R0koX3N5c2xpYkdGJTYlLUkkPHxncj5HRig2JywmIiIiRi4mSSJwR0YlNiNGLiEiIiwmRi5GLiZGMDYjIiIjRjJGLUYzRi4tRis2J0YvIiIhRi9GOUY5LUYrNidGOUY0RjlGNEY5Ri4=</Equation></Text-field>
</Input>
<Output>
<Text-field style="2D Output" layout="Maple Output"><Equation executable="false" style="2D Output" display="LUklbXJvd0c2Iy9JK21vZHVsZW5hbWVHNiJJLFR5cGVzZXR0aW5nR0koX3N5c2xpYkdGJzYoLUkjbWlHRiQ2JVEiQkYnLyUnaXRhbGljR1EldHJ1ZUYnLyUsbWF0aHZhcmlhbnRHUSdpdGFsaWNGJy1JI21vR0YkNi1RIzo9RicvRjNRJ25vcm1hbEYnLyUmZmVuY2VHUSZmYWxzZUYnLyUqc2VwYXJhdG9yR0Y9LyUpc3RyZXRjaHlHRj0vJSpzeW1tZXRyaWNHRj0vJShsYXJnZW9wR0Y9LyUubW92YWJsZWxpbWl0c0dGPS8lJ2FjY2VudEdGPS8lJ2xzcGFjZUdRLDAuMjc3Nzc3OGVtRicvJSdyc3BhY2VHRkwtSShtYWN0aW9uR0YkNiUtSShtZmVuY2VkR0YkNigtRiM2Ji1JJ210YWJsZUdGJDY3LUkkbXRyR0YkNiotSSRtdGRHRiQ2KC1GIzYmLUkjbW5HRiQ2JFEiMUYnRjktRjY2LVEoJm1pbnVzO0YnRjlGO0Y+RkBGQkZERkZGSC9GS1EsMC4yMjIyMjIyZW1GJy9GTkZkby1JJW1zdWJHRiQ2JS1GLDYlUSJwRidGL0YyLUYjNiZGXG8vJStmb3JlZ3JvdW5kR1EoWzAsMCwwXUYnLyUpcmVhZG9ubHlHRj1GOS8lL3N1YnNjcmlwdHNoaWZ0R1EiMEYnRjkvJSlyb3dhbGlnbkdRIUYnLyUsY29sdW1uYWxpZ25HRmhwLyUrZ3JvdXBhbGlnbkdGaHAvJShyb3dzcGFuR0Zfby8lK2NvbHVtbnNwYW5HRl9vLUZobjYoLUYjNiZGXG9GYG8tRmdvNiVGaW8tRiM2Ji1GXW82JFEiMkYnRjlGXnBGYXBGOUZjcEY5RmZwRmlwRltxRl1xRl9xRmduRmFxLUZobjYoRlxvRmZwRmlwRltxRl1xRl9xRmZwRmlwRltxLUZlbjYqLUZobjYoRmZvRmZwRmlwRltxRl1xRl9xLUZobjYoLUZdbzYkRmVwRjlGZnBGaXBGW3FGXXFGX3FGYHJGYnJGYnJGZnBGaXBGW3EtRmVuNipGYnItRmhuNihGZXFGZnBGaXBGW3FGXXFGX3FGYnJGaHJGYnJGZnBGaXBGW3EvJSZhbGlnbkdRJWF4aXNGJy9GZ3BRKWJhc2VsaW5lRicvRmpwUSdjZW50ZXJGJy9GXHFRJ3xmcmxlZnR8aHJGJy8lL2FsaWdubWVudHNjb3BlR0YxLyUsY29sdW1ud2lkdGhHUSVhdXRvRicvJSZ3aWR0aEdGZ3MvJStyb3dzcGFjaW5nR1EmMS4wZXhGJy8lLmNvbHVtbnNwYWNpbmdHUSYwLjhlbUYnLyUpcm93bGluZXNHUSVub25lRicvJSxjb2x1bW5saW5lc0dGYnQvJSZmcmFtZUdGYnQvJS1mcmFtZXNwYWNpbmdHUSwwLjRlbX4wLjVleEYnLyUqZXF1YWxyb3dzR0Y9LyUtZXF1YWxjb2x1bW5zR0Y9LyUtZGlzcGxheXN0eWxlR0Y9LyUlc2lkZUdRJnJpZ2h0RicvJTBtaW5sYWJlbHNwYWNpbmdHRl90Rl5wRmFwRjlGOS9JK21zZW1hbnRpY3NHRiRRJ01hdHJpeEYnLyUlb3BlbkdRIltGJy8lJmNsb3NlR1EiXUYnRmV1LyUrYWN0aW9udHlwZUdRLnJ0YWJsZWFkZHJlc3NGJy8lKXJ0YWJsZWlkR1ErNDYyOTE2MzA3NEYnRl5wRmFwRjk=">LUknTWF0cml4RzYkJSpwcm90ZWN0ZWRHSShfc3lzbGliRzYiNiMvSSQlaWRHRiciK3VJO0hZ</Equation></Text-field>
</Output>
</Group>
<Group labelreference="L3944" drawlabel="true">
<Input>
<Text-field prompt="&gt; " style="Maple Input" layout="Normal"><Equation executable="true" style="2D Input" input-equation="" display="LUklbXJvd0c2Iy9JK21vZHVsZW5hbWVHNiJJLFR5cGVzZXR0aW5nR0koX3N5c2xpYkdGJzYlLUkjbWlHRiQ2I1EhRicvJStleGVjdXRhYmxlR1EmZmFsc2VGJy8lLG1hdGh2YXJpYW50R1Enbm9ybWFsRic=">LUklbXJvd0c2Iy9JK21vZHVsZW5hbWVHNiJJLFR5cGVzZXR0aW5nR0koX3N5c2xpYkdGJzYjLUkjbWlHRiQ2I1EhRic=</Equation></Text-field>
</Input>
</Group>
<Group labelreference="L3943" drawlabel="true">
<Input>
<Text-field prompt="&gt; " style="Maple Input" layout="Normal"><Equation executable="true" style="2D Input" input-equation="" display="LUklbXJvd0c2Iy9JK21vZHVsZW5hbWVHNiJJLFR5cGVzZXR0aW5nR0koX3N5c2xpYkdGJzYmLUkjbW9HRiQ2LVEiI0YnLyUsbWF0aHZhcmlhbnRHUSdub3JtYWxGJy8lJmZlbmNlR1EmZmFsc2VGJy8lKnNlcGFyYXRvckdGNC8lKXN0cmV0Y2h5R0Y0LyUqc3ltbWV0cmljR0Y0LyUobGFyZ2VvcEdGNC8lLm1vdmFibGVsaW1pdHNHRjQvJSdhY2NlbnRHRjQvJSdsc3BhY2VHUSYwLjBlbUYnLyUncnNwYWNlR0ZDLUkjbWlHRiQ2JVFeclRoZW5+c3BlY2lmeX5ob3d+bWFueX55ZWFyfm9mfmRhdGF+YW5kfnRoZX5udW1iZXJ+b2Z+c2l0ZXMsfmlufnRoaXN+Y2FzZX50aGVyZX5hcmV+VD01fnllYXJzfm9mfmRhdGF+YW5kfk49Mn5zaXRlcy5GJy8lJ2l0YWxpY0dGNEYvLyUrZXhlY3V0YWJsZUdGNEYv">NiI=</Equation></Text-field>
</Input>
</Group>
<Group labelreference="L3939" drawlabel="true">
<Input>
<Text-field prompt="&gt; " style="Maple Input" layout="Normal"><Equation executable="true" style="2D Input" input-equation="T := 5:" display="LUklbXJvd0c2Iy9JK21vZHVsZW5hbWVHNiJJLFR5cGVzZXR0aW5nR0koX3N5c2xpYkdGJzYtLUkjbWlHRiQ2JVEiVEYnLyUnaXRhbGljR1EmZmFsc2VGJy8lLG1hdGh2YXJpYW50R1Enbm9ybWFsRictSSNtb0dGJDYtUSomY29sb25lcTtGJ0YyLyUmZmVuY2VHRjEvJSpzZXBhcmF0b3JHRjEvJSlzdHJldGNoeUdGMS8lKnN5bW1ldHJpY0dGMS8lKGxhcmdlb3BHRjEvJS5tb3ZhYmxlbGltaXRzR0YxLyUnYWNjZW50R0YxLyUnbHNwYWNlR1EsMC4yNzc3Nzc4ZW1GJy8lJ3JzcGFjZUdGSS1JI21uR0YkNiRRIjVGJ0YyLUY2Ni1RIjpGJ0YyRjlGO0Y9Rj9GQUZDRkVGR0ZKLUY2Ni1RIn5GJ0YyRjlGO0Y9Rj9GQUZDRkUvRkhRJjAuMGVtRicvRktGVy1GLDYlUSJORidGL0YyRjUtRk02JFEiMkYnRjJGUC8lK2V4ZWN1dGFibGVHRjFGMg==">QyY+SSJURzYiIiImISIiPkkiTkdGJSIiI0Yn</Equation></Text-field>
</Input>
</Group>
<Group labelreference="L3941" drawlabel="true">
<Input>
<Text-field prompt="&gt; " style="Maple Input" layout="Normal"><Equation executable="true" style="2D Input" input-equation="" display="LUklbXJvd0c2Iy9JK21vZHVsZW5hbWVHNiJJLFR5cGVzZXR0aW5nR0koX3N5c2xpYkdGJzYmLUkjbW9HRiQ2LVEiI0YnLyUsbWF0aHZhcmlhbnRHUSdub3JtYWxGJy8lJmZlbmNlR1EmZmFsc2VGJy8lKnNlcGFyYXRvckdGNC8lKXN0cmV0Y2h5R0Y0LyUqc3ltbWV0cmljR0Y0LyUobGFyZ2VvcEdGNC8lLm1vdmFibGVsaW1pdHNHRjQvJSdhY2NlbnRHRjQvJSdsc3BhY2VHUSYwLjBlbUYnLyUncnNwYWNlR0ZDLUkjbWlHRiQ2JVFhYGxUaGVufmlucHV0fnRoZX51bmlxdWV+aGlzdG9yaWVzfmZvcn55b3VyfmRhdGF+c2V0Ln4oVGhlfk1hcmt+Zm9ybWF0fmZvcn50aGlzfmRhdGF+c2V0fmlzfmdpdmVufmlufnNpbXBsZXNpbWV4YW1wbGUuaW5wLn5UaGV+ZWFzaWVzdH53YXl+dG9+ZG9+dGhpc35mcm9tfmFufi5pbnB+ZmlsZX5pc350b35vcGVufnRoYXR+ZmlsZX5pbn5leGNlbH5hbmR+c3BlY2lmeX50aGF0fnRoZXJlfmlzfmF+bmV3fmNvbHVtbn5hZnRlcn5ldmVyeX4wLH4xfm9yfjIsfnRoZW5+Y29weX5hbmR+cGFzdGV+dGhlfmRhdGF+ZnJvbX5leGNlbCx+dGhlcmV+aXN+bm9+bmVlZH50b35pbnB1dH50aGV+W35dfmJyYWNrZXRzLilGJy8lJ2l0YWxpY0dGNEYvLyUrZXhlY3V0YWJsZUdGNEYv">NiI=</Equation></Text-field>
</Input>
</Group>
<Group labelreference="L3949" drawlabel="true">
<Input>
<Text-field prompt="&gt; " style="Maple Input" layout="Normal"><Equation executable="true" style="2D Input" input-equation="H := Matrix(%id = 4629156034):" display="LUklbXJvd0c2Iy9JK21vZHVsZW5hbWVHNiJJLFR5cGVzZXR0aW5nR0koX3N5c2xpYkdGJzYoLUkjbWlHRiQ2JVEiSEYnLyUnaXRhbGljR1EldHJ1ZUYnLyUsbWF0aHZhcmlhbnRHUSdpdGFsaWNGJy1JI21vR0YkNi1RKiZjb2xvbmVxO0YnL0YzUSdub3JtYWxGJy8lJmZlbmNlR1EmZmFsc2VGJy8lKnNlcGFyYXRvckdGPS8lKXN0cmV0Y2h5R0Y9LyUqc3ltbWV0cmljR0Y9LyUobGFyZ2VvcEdGPS8lLm1vdmFibGVsaW1pdHNHRj0vJSdhY2NlbnRHRj0vJSdsc3BhY2VHUSwwLjI3Nzc3NzhlbUYnLyUncnNwYWNlR0ZMLUkobWZlbmNlZEdGJDYnLUYjNictRiw2I1EhRictSSdtdGFibGVHRiQ2XnAtSSRtdHJHRiQ2Ki1JJG10ZEdGJDYoLUYjNiUtSSNtbkdGJDYlUSIwRicvJStleGVjdXRhYmxlR0Y9RjlGYG9GOS8lKXJvd2FsaWduR0ZWLyUsY29sdW1uYWxpZ25HRlYvJStncm91cGFsaWduR0ZWLyUocm93c3BhbkdRIjFGJy8lK2NvbHVtbnNwYW5HRmpvRmduRmduRmduLUZobjYoLUYjNiUtRl1vNiVGam9GYG9GOUZgb0Y5RmJvRmRvRmZvRmhvRltwRmJvRmRvRmZvLUZlbjYqRmduRmduRmduRmduLUZobjYoLUYjNiUtRl1vNiVRIjJGJ0Zgb0Y5RmBvRjlGYm9GZG9GZm9GaG9GW3BGYm9GZG9GZm8tRmVuNipGZ25GZ25GZ25GXXBGZ25GYm9GZG9GZm8tRmVuNipGZ25GZ25GZ25GXXBGXXBGYm9GZG9GZm8tRmVuNipGZ25GZ25GZ25GXXBGZXBGYm9GZG9GZm8tRmVuNipGZ25GZ25GZ25GZXBGZ25GYm9GZG9GZm8tRmVuNipGZ25GZ25GZ25GZXBGXXBGYm9GZG9GZm8tRmVuNipGZ25GZ25GZ25GZXBGZXBGYm9GZG9GZm8tRmVuNipGZ25GZ25GXXBGZ25GZ25GYm9GZG9GZm8tRmVuNipGZ25GZ25GXXBGZ25GXXBGYm9GZG9GZm8tRmVuNipGZ25GZ25GXXBGZ25GZXBGYm9GZG9GZm8tRmVuNipGZ25GZ25GXXBGXXBGZ25GYm9GZG9GZm8tRmVuNipGZ25GZ25GXXBGXXBGZXBGYm9GZG9GZm8tRmVuNipGZ25GZ25GXXBGZXBGZ25GYm9GZG9GZm8tRmVuNipGZ25GZ25GXXBGZXBGXXBGYm9GZG9GZm8tRmVuNipGZ25GZ25GXXBGZXBGZXBGYm9GZG9GZm8tRmVuNipGZ25GZ25GZXBGXXBGXXBGYm9GZG9GZm8tRmVuNipGZ25GZ25GZXBGZXBGZ25GYm9GZG9GZm8tRmVuNipGZ25GXXBGZ25GZ25GZ25GYm9GZG9GZm8tRmVuNipGZ25GXXBGZ25GZ25GZXBGYm9GZG9GZm8tRmVuNipGZ25GXXBGZ25GXXBGZ25GYm9GZG9GZm8tRmVuNipGZ25GXXBGXXBGZ25GZ25GYm9GZG9GZm8tRmVuNipGZ25GXXBGXXBGZ25GXXBGYm9GZG9GZm8tRmVuNipGZ25GXXBGXXBGXXBGZ25GYm9GZG9GZm8tRmVuNipGZ25GXXBGXXBGXXBGZXBGYm9GZG9GZm8tRmVuNipGZ25GXXBGZXBGXXBGZ25GYm9GZG9GZm8tRmVuNipGZ25GZXBGZ25GZ25GZ25GYm9GZG9GZm8tRmVuNipGZ25GZXBGZ25GZ25GXXBGYm9GZG9GZm8tRmVuNipGZ25GZXBGZ25GZ25GZXBGYm9GZG9GZm8tRmVuNipGZ25GZXBGZ25GXXBGZ25GYm9GZG9GZm8tRmVuNipGZ25GZXBGZ25GXXBGXXBGYm9GZG9GZm8tRmVuNipGZ25GZXBGZ25GZXBGZXBGYm9GZG9GZm8tRmVuNipGZ25GZXBGXXBGZ25GXXBGYm9GZG9GZm8tRmVuNipGZ25GZXBGXXBGXXBGZ25GYm9GZG9GZm8tRmVuNipGZ25GZXBGXXBGXXBGXXBGYm9GZG9GZm8tRmVuNipGZ25GZXBGZXBGZ25GZ25GYm9GZG9GZm8tRmVuNipGZ25GZXBGZXBGZXBGZ25GYm9GZG9GZm8tRmVuNipGXXBGZ25GZ25GZ25GZ25GYm9GZG9GZm8tRmVuNipGXXBGZ25GZ25GXXBGZ25GYm9GZG9GZm8tRmVuNipGXXBGZ25GXXBGZ25GZ25GYm9GZG9GZm8tRmVuNipGXXBGZ25GXXBGZ25GXXBGYm9GZG9GZm8tRmVuNipGXXBGZ25GXXBGZ25GZXBGYm9GZG9GZm8tRmVuNipGXXBGZ25GXXBGXXBGXXBGYm9GZG9GZm8tRmVuNipGXXBGZ25GZXBGZ25GZ25GYm9GZG9GZm8tRmVuNipGXXBGZ25GZXBGXXBGZ25GYm9GZG9GZm8tRmVuNipGXXBGXXBGZ25GZ25GZ25GYm9GZG9GZm8tRmVuNipGXXBGXXBGZ25GZ25GXXBGYm9GZG9GZm8tRmVuNipGXXBGXXBGZ25GZ25GZXBGYm9GZG9GZm8tRmVuNipGXXBGXXBGXXBGZ25GZ25GYm9GZG9GZm8tRmVuNipGXXBGXXBGXXBGZ25GXXBGYm9GZG9GZm8tRmVuNipGXXBGXXBGXXBGXXBGXXBGYm9GZG9GZm8tRmVuNipGXXBGXXBGXXBGXXBGZXBGYm9GZG9GZm8tRmVuNipGZXBGZ25GZ25GZ25GZ25GYm9GZG9GZm8tRmVuNipGZXBGZ25GZ25GZ25GXXBGYm9GZG9GZm8tRmVuNipGZXBGZ25GXXBGZ25GZ25GYm9GZG9GZm8tRmVuNipGZXBGZ25GXXBGXXBGZ25GYm9GZG9GZm8tRmVuNipGZXBGZ25GXXBGXXBGXXBGYm9GZG9GZm8tRmVuNipGZXBGZ25GZXBGZ25GZ25GYm9GZG9GZm8tRmVuNipGZXBGZ25GZXBGZ25GZXBGYm9GZG9GZm8tRmVuNipGZXBGXXBGZ25GZ25GZ25GYm9GZG9GZm8tRmVuNipGZXBGXXBGZ25GZ25GXXBGYm9GZG9GZm8tRmVuNipGZXBGXXBGXXBGXXBGXXBGYm9GZG9GZm8tRmVuNipGZXBGZXBGZ25GZ25GZXBGYm9GZG9GZm8tRmVuNipGZXBGZXBGXXBGXXBGZ25GYm9GZG9GZm8vJSZhbGlnbkdRJWF4aXNGJy9GY29RKWJhc2VsaW5lRicvRmVvUSdjZW50ZXJGJy9GZ29RJ3xmcmxlZnR8aHJGJy8lL2FsaWdubWVudHNjb3BlR0YxLyUsY29sdW1ud2lkdGhHUSVhdXRvRicvJSZ3aWR0aEdGZXkvJStyb3dzcGFjaW5nR1EmMS4wZXhGJy8lLmNvbHVtbnNwYWNpbmdHUSYwLjhlbUYnLyUpcm93bGluZXNHUSVub25lRicvJSxjb2x1bW5saW5lc0dGYHovJSZmcmFtZUdGYHovJS1mcmFtZXNwYWNpbmdHUSwwLjRlbX4wLjVleEYnLyUqZXF1YWxyb3dzR0Y9LyUtZXF1YWxjb2x1bW5zR0Y9LyUtZGlzcGxheXN0eWxlR0Y9LyUlc2lkZUdRJnJpZ2h0RicvJTBtaW5sYWJlbHNwYWNpbmdHRl16RlRGYG9GOUZgb0Y5LyUlb3BlbkdRIltGJy8lJmNsb3NlR1EiXUYnLUY2Ni1RIjpGJ0Y5RjtGPkZARkJGREZGRkhGSkZNRmBvRjk=">QyQ+SSJIRzYiLUknTWF0cml4RzYkJSpwcm90ZWN0ZWRHSShfc3lzbGliR0YlNiMvSSQlaWRHRiUiK01nOkhZISIi</Equation></Text-field>
</Input>
</Group>
<Group labelreference="L3954" drawlabel="true">
<Input>
<Text-field prompt="&gt; " style="Maple Input" layout="Normal"><Equation executable="true" style="2D Input" input-equation="" display="LUklbXJvd0c2Iy9JK21vZHVsZW5hbWVHNiJJLFR5cGVzZXR0aW5nR0koX3N5c2xpYkdGJzYmLUkjbW9HRiQ2LVEiI0YnLyUsbWF0aHZhcmlhbnRHUSdub3JtYWxGJy8lJmZlbmNlR1EmZmFsc2VGJy8lKnNlcGFyYXRvckdGNC8lKXN0cmV0Y2h5R0Y0LyUqc3ltbWV0cmljR0Y0LyUobGFyZ2VvcEdGNC8lLm1vdmFibGVsaW1pdHNHRjQvJSdhY2NlbnRHRjQvJSdsc3BhY2VHUSYwLjBlbUYnLyUncnNwYWNlR0ZDLUkjbWlHRiQ2JVFaV2V+ZmluZH50aGV+cHJvYmFiaWx0aWllc35vZn5lYWNofmhpc3Rvcnl+dXNpbmd+dGhlfmNvZGU6RicvJSdpdGFsaWNHRjRGLy8lK2V4ZWN1dGFibGVHRjRGLw==">NiI=</Equation></Text-field>
</Input>
</Group>
<Group labelreference="L3952" drawlabel="true">
<Input>
<Text-field prompt="&gt; " style="Maple Input" layout="Normal"><Equation executable="true" style="2D Input" input-equation="kappa := Findkappa(H, Pit, Phi0, Phit, B0, B, T):" display="LUklbXJvd0c2Iy9JK21vZHVsZW5hbWVHNiJJLFR5cGVzZXR0aW5nR0koX3N5c2xpYkdGJzYpLUkjbWlHRiQ2JVEma2FwcGFGJy8lJ2l0YWxpY0dRJmZhbHNlRicvJSxtYXRodmFyaWFudEdRJ25vcm1hbEYnLUkjbW9HRiQ2LVEqJmNvbG9uZXE7RidGMi8lJmZlbmNlR0YxLyUqc2VwYXJhdG9yR0YxLyUpc3RyZXRjaHlHRjEvJSpzeW1tZXRyaWNHRjEvJShsYXJnZW9wR0YxLyUubW92YWJsZWxpbWl0c0dGMS8lJ2FjY2VudEdGMS8lJ2xzcGFjZUdRLDAuMjc3Nzc3OGVtRicvJSdyc3BhY2VHRkktRiw2JVEqRmluZGthcHBhRicvRjBRJXRydWVGJy9GM1EnaXRhbGljRictSShtZmVuY2VkR0YkNiQtRiM2MC1GLDYlUSJIRidGT0ZRLUY2Ni1RIixGJ0YyRjkvRjxGUEY9Rj9GQUZDRkUvRkhRJjAuMGVtRicvRktRLDAuMzMzMzMzM2VtRictRiw2JVEkUGl0RidGT0ZRRmVuLUYsNiVRJVBoaTBGJ0ZPRlFGZW4tRiw2JVElUGhpdEYnRk9GUUZlbi1GLDYlUSNCMEYnRk9GUUZlbi1GLDYlUSJCRidGT0ZRRmVuLUYsNiVRIlRGJ0ZPRlFGMkYyLUY2Ni1RIjpGJ0YyRjlGO0Y9Rj9GQUZDRkVGR0ZKLyUrZXhlY3V0YWJsZUdGMUYy">QyQ+SSZrYXBwYUc2Ii1JKkZpbmRrYXBwYUdGJTYpSSJIR0YlSSRQaXRHRiVJJVBoaTBHRiVJJVBoaXRHRiVJI0IwR0YlSSJCR0YlSSJUR0YlISIi</Equation></Text-field>
</Input>
</Group>
<Group labelreference="L3957" drawlabel="true">
<Input>
<Text-field prompt="&gt; " style="Maple Input" layout="Normal"><Equation executable="true" style="2D Input" input-equation="" display="LUklbXJvd0c2Iy9JK21vZHVsZW5hbWVHNiJJLFR5cGVzZXR0aW5nR0koX3N5c2xpYkdGJzYmLUkjbW9HRiQ2LVEiI0YnLyUsbWF0aHZhcmlhbnRHUSdub3JtYWxGJy8lJmZlbmNlR1EmZmFsc2VGJy8lKnNlcGFyYXRvckdGNC8lKXN0cmV0Y2h5R0Y0LyUqc3ltbWV0cmljR0Y0LyUobGFyZ2VvcEdGNC8lLm1vdmFibGVsaW1pdHNHRjQvJSdhY2NlbnRHRjQvJSdsc3BhY2VHUSYwLjBlbUYnLyUncnNwYWNlR0ZDLUkjbWlHRiQ2JVFfcFRoZW5+d2V+Y2FufmZpbmR+d2hpY2h+cGFyYW1ldGVyc35hcmV+cHJlc2VudH5pbn50aGV+bW9kZWx+dXNpbmd+dGhlfmZvbGxvd2luZ35jb2RlOkYnLyUnaXRhbGljR0Y0Ri8vJStleGVjdXRhYmxlR0Y0Ri8=">NiI=</Equation></Text-field>
</Input>
</Group>
<Group labelreference="L3950" drawlabel="true">
<Input>
<Text-field prompt="&gt; " style="Maple Input" layout="Normal"><Equation executable="true" style="2D Input" input-equation="pars := `&lt;,&gt;`(seq(indets(kappa)[i], i = 1 .. nops(indets(kappa)))):" display="LUklbXJvd0c2Iy9JK21vZHVsZW5hbWVHNiJJLFR5cGVzZXR0aW5nR0koX3N5c2xpYkdGJzYoLUkjbWlHRiQ2JVElcGFyc0YnLyUnaXRhbGljR1EldHJ1ZUYnLyUsbWF0aHZhcmlhbnRHUSdpdGFsaWNGJy1JI21vR0YkNi1RKiZjb2xvbmVxO0YnL0YzUSdub3JtYWxGJy8lJmZlbmNlR1EmZmFsc2VGJy8lKnNlcGFyYXRvckdGPS8lKXN0cmV0Y2h5R0Y9LyUqc3ltbWV0cmljR0Y9LyUobGFyZ2VvcEdGPS8lLm1vdmFibGVsaW1pdHNHRj0vJSdhY2NlbnRHRj0vJSdsc3BhY2VHUSwwLjI3Nzc3NzhlbUYnLyUncnNwYWNlR0ZMLUkobWZlbmNlZEdGJDYmLUYjNiUtRiw2JVEkc2VxRidGL0YyLUZQNiQtRiM2LS1GLDYlUSdpbmRldHNGJ0YvRjItRlA2JC1GIzYkLUYsNiVRJmthcHBhRicvRjBGPUY5RjlGOS1GUDYmLUYjNiQtRiw2JVEiaUYnRi9GMkY5RjkvJSVvcGVuR1EiW0YnLyUmY2xvc2VHUSJdRictRjY2LVEiLEYnRjlGOy9GP0YxRkBGQkZERkZGSC9GS1EmMC4wZW1GJy9GTlEsMC4zMzMzMzMzZW1GJ0Zkby1GNjYtUSI9RidGOUY7Rj5GQEZCRkRGRkZIRkpGTS1JI21uR0YkNiRRIjFGJ0Y5LUY2Ni1RIy4uRidGOUY7Rj5GQEZCRkRGRkZIL0ZLUSwwLjIyMjIyMjJlbUYnL0ZORmJwLUYsNiVRJW5vcHNGJ0YvRjItRlA2JC1GIzYmLUYsNiNRIUYnLUYjNiVGZW5GaG5GOUZpcUY5RjlGOUY5RjlGOS9GaG9RJyZsYW5nO0YnL0ZbcFEnJnJhbmc7RictRjY2LVEiOkYnRjlGO0Y+RkBGQkZERkZGSEZKRk1GL0Yy">QyQ+SSVwYXJzRzYiLUkkPCw+R0koX3N5c2xpYkdGJTYjLUkkc2VxRyUqcHJvdGVjdGVkRzYkJi1JJ2luZGV0c0dGLDYjSSZrYXBwYUdGJTYjSSJpR0YlL0Y0OyIiIi1JJW5vcHNHRiw2I0YvISIi</Equation></Text-field>
</Input>
</Group>
<Group labelreference="L3956" drawlabel="true">
<Input>
<Text-field prompt="&gt; " style="Maple Input" layout="Normal"><Equation executable="true" style="2D Input" input-equation="" display="LUklbXJvd0c2Iy9JK21vZHVsZW5hbWVHNiJJLFR5cGVzZXR0aW5nR0koX3N5c2xpYkdGJzYmLUkjbW9HRiQ2LVEiI0YnLyUsbWF0aHZhcmlhbnRHUSdub3JtYWxGJy8lJmZlbmNlR1EmZmFsc2VGJy8lKnNlcGFyYXRvckdGNC8lKXN0cmV0Y2h5R0Y0LyUqc3ltbWV0cmljR0Y0LyUobGFyZ2VvcEdGNC8lLm1vdmFibGVsaW1pdHNHRjQvJSdhY2NlbnRHRjQvJSdsc3BhY2VHUSYwLjBlbUYnLyUncnNwYWNlR0ZDLUkjbWlHRiQ2JVFZVGhlfmRlcml2YXRpdmV+bWF0cml4fmlzfmZvdW5kfnVzaW5nfnRoZX5mb2xsb3dpbmd+Y29kZTpGJy8lJ2l0YWxpY0dGNEYvLyUrZXhlY3V0YWJsZUdGNEYv">NiI=</Equation></Text-field>
</Input>
</Group>
<Group labelreference="L3937" drawlabel="true">
<Input>
<Text-field prompt="&gt; " style="Maple Input" layout="Normal"><Equation executable="true" style="2D Input" input-equation="D1 := Dmat(kappa, pars):" display="LUklbXJvd0c2Iy9JK21vZHVsZW5hbWVHNiJJLFR5cGVzZXR0aW5nR0koX3N5c2xpYkdGJzYrLUkjbWlHRiQ2JVEjRDFGJy8lJ2l0YWxpY0dRJXRydWVGJy8lLG1hdGh2YXJpYW50R1EnaXRhbGljRictSSNtb0dGJDYtUSomY29sb25lcTtGJy9GM1Enbm9ybWFsRicvJSZmZW5jZUdRJmZhbHNlRicvJSpzZXBhcmF0b3JHRj0vJSlzdHJldGNoeUdGPS8lKnN5bW1ldHJpY0dGPS8lKGxhcmdlb3BHRj0vJS5tb3ZhYmxlbGltaXRzR0Y9LyUnYWNjZW50R0Y9LyUnbHNwYWNlR1EsMC4yNzc3Nzc4ZW1GJy8lJ3JzcGFjZUdGTC1GLDYlUSVEbWF0RidGL0YyLUkobWZlbmNlZEdGJDYkLUYjNiYtRiw2JVEma2FwcGFGJy9GMEY9RjktRjY2LVEiLEYnRjlGOy9GP0YxRkBGQkZERkZGSC9GS1EmMC4wZW1GJy9GTlEsMC4zMzMzMzMzZW1GJy1GLDYlUSVwYXJzRidGL0YyRjlGOS1GNjYtUSI6RidGOUY7Rj5GQEZCRkRGRkZIRkpGTS1GNjYtUSJ+RidGOUY7Rj5GQEZCRkRGRkZIRmluL0ZORmpuRmNvLyUrZXhlY3V0YWJsZUdGPUY5">QyQ+SSNEMUc2Ii1JJURtYXRHRiU2JEkma2FwcGFHRiVJJXBhcnNHRiUhIiI=</Equation></Text-field>
</Input>
</Group>
<Group labelreference="L3938" drawlabel="true">
<Input>
<Text-field prompt="&gt; " style="Maple Input" layout="Normal"><Equation executable="true" style="2D Input" input-equation="" display="LUklbXJvd0c2Iy9JK21vZHVsZW5hbWVHNiJJLFR5cGVzZXR0aW5nR0koX3N5c2xpYkdGJzYmLUkjbW9HRiQ2LVEiI0YnLyUsbWF0aHZhcmlhbnRHUSdub3JtYWxGJy8lJmZlbmNlR1EmZmFsc2VGJy8lKnNlcGFyYXRvckdGNC8lKXN0cmV0Y2h5R0Y0LyUqc3ltbWV0cmljR0Y0LyUobGFyZ2VvcEdGNC8lLm1vdmFibGVsaW1pdHNHRjQvJSdhY2NlbnRHRjQvJSdsc3BhY2VHUSYwLjBlbUYnLyUncnNwYWNlR0ZDLUkjbWlHRiQ2JVFmc1dlfmZpbmR+dGhlfnJhbmt+YW5kfmRlZmljZW5jeX51c2luZ350aGV+aHlicmlkfm1ldGhvZH51c2luZ350aGV+Zm9sbG93aW5nfmNvZGV+KHRoZX5maXJzdH5udW1iZXJ+aXN+dGhlfnJhbmt+dGhlfnNlY29uZH5pc350aGV+ZGVmaWNlbmN5KTpGJy8lJ2l0YWxpY0dGNEYvLyUrZXhlY3V0YWJsZUdGNEYv">NiI=</Equation></Text-field>
</Input>
</Group>
<Group labelreference="L3942" drawlabel="true">
<Input>
<Text-field prompt="&gt; " style="Maple Input" layout="Normal"><Equation executable="true" style="2D Input" input-equation="Hybrid(D1, pars);" display="LUklbXJvd0c2Iy9JK21vZHVsZW5hbWVHNiJJLFR5cGVzZXR0aW5nR0koX3N5c2xpYkdGJzYnLUkjbWlHRiQ2JVEnSHlicmlkRicvJSdpdGFsaWNHUSV0cnVlRicvJSxtYXRodmFyaWFudEdRJ2l0YWxpY0YnLUkobWZlbmNlZEdGJDYkLUYjNictRiw2JVEjRDFGJ0YvRjItSSNtb0dGJDYtUSIsRicvRjNRJ25vcm1hbEYnLyUmZmVuY2VHUSZmYWxzZUYnLyUqc2VwYXJhdG9yR0YxLyUpc3RyZXRjaHlHRkUvJSpzeW1tZXRyaWNHRkUvJShsYXJnZW9wR0ZFLyUubW92YWJsZWxpbWl0c0dGRS8lJ2FjY2VudEdGRS8lJ2xzcGFjZUdRJjAuMGVtRicvJSdyc3BhY2VHUSwwLjMzMzMzMzNlbUYnLUYsNiVRJXBhcnNGJ0YvRjIvJStleGVjdXRhYmxlR0ZFRkFGQS1GPjYtUSI7RidGQUZDRkZGSEZKRkxGTkZQRlIvRlZRLDAuMjc3Nzc3OGVtRidGZW5GQQ==">QyQtSSdIeWJyaWRHNiI2JEkjRDFHRiVJJXBhcnNHRiUiIiI=</Equation></Text-field>
</Input>
<Output>
<Text-field style="2D Output" layout="Maple Output"><Equation executable="false" style="2D Output" display="LUkobWFjdGlvbkc2Iy9JK21vZHVsZW5hbWVHNiJJLFR5cGVzZXR0aW5nR0koX3N5c2xpYkdGJzYlLUkobWZlbmNlZEdGJDYoLUknbXRhYmxlR0YkNjUtSSRtdHJHRiQ2Jy1JJG10ZEdGJDYoLUkjbW5HRiQ2JFEjNDFGJy8lLG1hdGh2YXJpYW50R1Enbm9ybWFsRicvJSlyb3dhbGlnbkdRIUYnLyUsY29sdW1uYWxpZ25HRkAvJStncm91cGFsaWduR0ZALyUocm93c3BhbkdRIjFGJy8lK2NvbHVtbnNwYW5HRkctRjU2KC1GODYkUSI3RidGO0Y+RkFGQ0ZFRkhGPkZBRkMvJSZhbGlnbkdRJWF4aXNGJy9GP1EpYmFzZWxpbmVGJy9GQlEnY2VudGVyRicvRkRRJ3xmcmxlZnR8aHJGJy8lL2FsaWdubWVudHNjb3BlR1EldHJ1ZUYnLyUsY29sdW1ud2lkdGhHUSVhdXRvRicvJSZ3aWR0aEdGZ24vJStyb3dzcGFjaW5nR1EmMS4wZXhGJy8lLmNvbHVtbnNwYWNpbmdHUSYwLjhlbUYnLyUpcm93bGluZXNHUSVub25lRicvJSxjb2x1bW5saW5lc0dGYm8vJSZmcmFtZUdGYm8vJS1mcmFtZXNwYWNpbmdHUSwwLjRlbX4wLjVleEYnLyUqZXF1YWxyb3dzR1EmZmFsc2VGJy8lLWVxdWFsY29sdW1uc0dGXHAvJS1kaXNwbGF5c3R5bGVHRlxwLyUlc2lkZUdRJnJpZ2h0RicvJTBtaW5sYWJlbHNwYWNpbmdHRl9vRjsvSSttc2VtYW50aWNzR0YkUSpSb3dWZWN0b3JGJy8lJW9wZW5HUSJbRicvJSZjbG9zZUdRIl1GJ0ZmcC8lK2FjdGlvbnR5cGVHUS5ydGFibGVhZGRyZXNzRicvJSlydGFibGVpZEdRKzQ1ODI1NTE2ODJGJw==">LSZJJ1ZlY3Rvckc2JCUqcHJvdGVjdGVkR0koX3N5c2xpYkc2IjYjSSRyb3dHRig2Iy9JJCVpZEdGKCIrI29eRGUl</Equation></Text-field>
</Output>
</Group>
<Group labelreference="L3946" drawlabel="true">
<Input>
<Text-field prompt="&gt; " style="Maple Input" layout="Normal"><Equation executable="true" style="2D Input" input-equation="" display="LUklbXJvd0c2Iy9JK21vZHVsZW5hbWVHNiJJLFR5cGVzZXR0aW5nR0koX3N5c2xpYkdGJzZDLUkjbW9HRiQ2LVEiI0YnLyUsbWF0aHZhcmlhbnRHUSdub3JtYWxGJy8lJmZlbmNlR1EmZmFsc2VGJy8lKnNlcGFyYXRvckdGNC8lKXN0cmV0Y2h5R0Y0LyUqc3ltbWV0cmljR0Y0LyUobGFyZ2VvcEdGNC8lLm1vdmFibGVsaW1pdHNHRjQvJSdhY2NlbnRHRjQvJSdsc3BhY2VHUSYwLjBlbUYnLyUncnNwYWNlR0ZDLUklbXN1cEdGJDYlLUkjbWlHRiQ2JVFBVGhlfmRlZmljZW5jeX5vZn50aGlzfm1vZGVsfmlzfk5GJy8lJ2l0YWxpY0dGNEYvLUYjNiQtSSNtbkdGJDYkUSIzRidGL0YvLyUxc3VwZXJzY3JpcHRzaGlmdEdRIjBGJy1GLDYtUSgmbWludXM7RidGL0YyRjVGN0Y5RjtGPUY/L0ZCUSwwLjIyMjIyMjJlbUYnL0ZFRmZuLUZHNiUtRko2JVEiTkYnRk1GLy1GIzYkLUZSNiRRIjJGJ0YvRi9GVS1GLDYtUSI9RidGL0YyRjVGN0Y5RjtGPUY/L0ZCUSwwLjI3Nzc3NzhlbUYnL0ZFRmZvLUZSNiRRIjRGJ0YvLUYsNi1RIixGJ0YvRjIvRjZRJXRydWVGJ0Y3RjlGO0Y9Rj9GQS9GRVEsMC4zMzMzMzMzZW1GJy1GLDYtUSJ+RidGL0YyRjVGN0Y5RjtGPUY/RkFGRC1GSjYlUSRidXRGJ0ZNRi9GYnAtRko2JVEkdGhlRidGTUYvRmJwLUZKNiVRKmRlZmljZW5jeUYnRk1GL0ZicC1GSjYlUSV3aXRoRidGTUYvRmJwLUZKNiVRJXRoaXNGJ0ZNRi9GYnAtRko2JVElZGF0YUYnRk1GL0ZicC1GSjYlUSRzZXRGJ0ZNRi9GYnAtRko2JVEkaGFzRidGTUYvRmJwLUZKNiVRKmluY3JlYXNlZEYnRk1GL0ZicC1GLDYuUSN0b0YnLyUlYm9sZEdGNEYvRjJGNUY3RjlGO0Y9Rj9GQUZERmJwLUZSNiRRIjdGJ0YvRmJwLUkobWZlbmNlZEdGJDYkLUYjNistRko2JVEmbW9kZWxGJ0ZNRi9GYnAtRko2JVEjaXNGJ0ZNRi9GYnAtRko2JVEqcGFyYW1ldGVyRidGTUYvRmJwLUZKNiVRKnJlZHVuZGFudEYnRk1GLy8lK2V4ZWN1dGFibGVHRjRGL0YvRmlzRi8=">LUklbXJvd0c2Iy9JK21vZHVsZW5hbWVHNiJJLFR5cGVzZXR0aW5nR0koX3N5c2xpYkdGJzZDLUkjbW9HRiQ2LVEiI0YnLyUsbWF0aHZhcmlhbnRHUSdub3JtYWxGJy8lJmZlbmNlR1EmZmFsc2VGJy8lKnNlcGFyYXRvckdGNC8lKXN0cmV0Y2h5R0Y0LyUqc3ltbWV0cmljR0Y0LyUobGFyZ2VvcEdGNC8lLm1vdmFibGVsaW1pdHNHRjQvJSdhY2NlbnRHRjQvJSdsc3BhY2VHUSYwLjBlbUYnLyUncnNwYWNlR0ZDLUklbXN1cEdGJDYlLUkjbWlHRiQ2JVFBVGhlfmRlZmljZW5jeX5vZn50aGlzfm1vZGVsfmlzfk5GJy8lJ2l0YWxpY0dGNEYvLUYjNiQtSSNtbkdGJDYkUSIzRidGL0YvLyUxc3VwZXJzY3JpcHRzaGlmdEdRIjBGJy1GLDYtUSgmbWludXM7RidGL0YyRjVGN0Y5RjtGPUY/L0ZCUSwwLjIyMjIyMjJlbUYnL0ZFRmZuLUZHNiUtRko2JVEiTkYnRk1GLy1GIzYkLUZSNiRRIjJGJ0YvRi9GVS1GLDYtUSI9RidGL0YyRjVGN0Y5RjtGPUY/L0ZCUSwwLjI3Nzc3NzhlbUYnL0ZFRmZvLUZSNiRRIjRGJ0YvLUYsNi1RIixGJ0YvRjIvRjZRJXRydWVGJ0Y3RjlGO0Y9Rj9GQS9GRVEsMC4zMzMzMzMzZW1GJy1GLDYtUSJ+RidGL0YyRjVGN0Y5RjtGPUY/RkFGRC1GSjYlUSRidXRGJ0ZNRi9GYnAtRko2JVEkdGhlRidGTUYvRmJwLUZKNiVRKmRlZmljZW5jeUYnRk1GL0ZicC1GSjYlUSV3aXRoRidGTUYvRmJwLUZKNiVRJXRoaXNGJ0ZNRi9GYnAtRko2JVElZGF0YUYnRk1GL0ZicC1GSjYlUSRzZXRGJ0ZNRi9GYnAtRko2JVEkaGFzRidGTUYvRmJwLUZKNiVRKmluY3JlYXNlZEYnRk1GL0ZicC1GLDYuUSN0b0YnLyUlYm9sZEdGNEYvRjJGNUY3RjlGO0Y9Rj9GQUZERmJwLUZSNiRRIjdGJ0YvRmJwLUkobWZlbmNlZEdGJDYkLUYjNistRko2JVEmbW9kZWxGJ0ZNRi9GYnAtRko2JVEjaXNGJ0ZNRi9GYnAtRko2JVEqcGFyYW1ldGVyRidGTUYvRmJwLUZKNiVRKnJlZHVuZGFudEYnRk1GLy8lK2V4ZWN1dGFibGVHRjRGL0YvRmlzRi8=</Equation></Text-field>
</Input>
</Group>
<Group labelreference="L3888" drawlabel="true">
<Input>
<Text-field prompt="&gt; " style="Maple Input" layout="Normal"><Equation executable="true" style="2D Input" input-equation="" display="LUklbXJvd0c2Iy9JK21vZHVsZW5hbWVHNiJJLFR5cGVzZXR0aW5nR0koX3N5c2xpYkdGJzYlLUkjbWlHRiQ2I1EhRicvJStleGVjdXRhYmxlR1EmZmFsc2VGJy8lLG1hdGh2YXJpYW50R1Enbm9ybWFsRic=">JSFH</Equation></Text-field>
</Input>
</Group><RTable handle="4583198146">TTdSMApJN1JUQUJMRV9TQVZFLzQ1ODMxOTgxNDZYKiUpYW55dGhpbmdHNiJGJVtnbCEkJSEhISIkIiQmJSRwaWlHNiQiIiIlInRHLCZGKUYpRiYhIiIiIiFGJQ==</RTable><RTable handle="4583198466">TTdSMApJN1JUQUJMRV9TQVZFLzQ1ODMxOTg0NjZYLCUpYW55dGhpbmdHNiJGJVtnbCEiJSEhISMqIiQiJCYlJHBoaUc2JCIiIkYpJkYnNiQiIiNGKSIiISZGJzYkRilGLCZGJzYkRixGLEYtLChGKUYpRiYhIiJGLkYzLChGKUYpRipGM0YwRjNGKUYl</RTable><RTable handle="4583190658">TTdSMApJN1JUQUJMRV9TQVZFLzQ1ODMxOTA2NThYLCUpYW55dGhpbmdHNiJGJVtnbCEiJSEhISMqIiQiJCIiISIiIkYmRiZGJkYnRidGJkYmRiU=</RTable><RTable handle="4583190914">TTdSMApJN1JUQUJMRV9TQVZFLzQ1ODMxOTA5MTRYLCUpYW55dGhpbmdHNiJGJVtnbCEiJSEhISMqIiQiJCwmIiIiRicmJSJwRzYkRiclInRHISIiRigiIiEsJkYnRicmRik2JCIiI0YrRixGLUYvRidGLUYtRiU=</RTable><RTable handle="4586645698">TTdSMApJN1JUQUJMRV9TQVZFLzQ1ODY2NDU2OThYKiUpYW55dGhpbmdHNiJGJVtnbCEkJSEhISIjIiMiIzwiIiFGJQ==</RTable><RTable handle="4586633282">TTdSMApJN1JUQUJMRV9TQVZFLzQ1ODY2MzMyODJYKiUpYW55dGhpbmdHNiJGJVtnbCEkJSEhISIkIiQmJSRwaWlHNiMiIiIsJkYpRilGJiEiIiIiIUYl</RTable><RTable handle="4586633730">TTdSMApJN1JUQUJMRV9TQVZFLzQ1ODY2MzM3MzBYLCUpYW55dGhpbmdHNiJGJVtnbCEiJSEhISMwIiQiJiYlJXBoaXNHNiUiIiJGKSUidEciIiFGKyZGJzYlRikiIiNGKkYrRitGKyZGJzYlRi5GKUYqRitGKyZGJzYlRi5GLkYqRissKEYpRilGJiEiIkYsRjQsKEYpRilGL0Y0RjFGNEYpRiU=</RTable><RTable handle="4586634306">TTdSMApJN1JUQUJMRV9TQVZFLzQ1ODY2MzQzMDZYLCUpYW55dGhpbmdHNiJGJVtnbCEiJSEhISM6IiYiJiYlJHBoaUc2JiIiIkYpRiklInRHIiIhJkYnNiYiIiNGKUYpRipGK0YrJkYnNiZGKUYpRi5GKkYrJkYnNiZGLkYpRi5GKkYrRitGKyZGJzYmRilGLkYpRipGKyZGJzYmRi5GLkYpRipGK0YrJkYnNiZGKUYuRi5GKkYrJkYnNiZGLkYuRi5GKkYrLChGKUYpRiYhIiJGL0Y8LChGKUYpRjNGPEY3RjwsKEYpRilGLEY8RjFGPCwoRilGKUY1RjxGOUY8RilGJQ==</RTable><RTable handle="4586634754">TTdSMApJN1JUQUJMRV9TQVZFLzQ1ODY2MzQ3NTRYLCUpYW55dGhpbmdHNiJGJVtnbCEiJSEhISMqIiQiJCIiISIiIkYmRiZGJkYnRidGJkYmRiU=</RTable><RTable handle="4586635202">TTdSMApJN1JUQUJMRV9TQVZFLzQ1ODY2MzUyMDJYLCUpYW55dGhpbmdHNiJGJVtnbCEiJSEhISMwIiQiJiwmIiIiRicmJSJwRzYjRichIiJGKCIiISwmRidGJyZGKTYjIiIjRitGLEYuRiZGKEYsRi1GLEYuRidGLEYsRiU=</RTable><RTable handle="4588896066">TTdSMApJN1JUQUJMRV9TQVZFLzQ1ODg4OTYwNjZYKiUpYW55dGhpbmdHNiJGJVtnbCEkJSEhISIjIiMiI1YiIiFGJQ==</RTable><RTable handle="4629161410">TTdSMApJN1JUQUJMRV9TQVZFLzQ2MjkxNjE0MTBYKiUpYW55dGhpbmdHNiJGJVtnbCEkJSEhISImIiYmJSRwaWlHNiUiIiJGKSUidEcmRic2JUYpIiIjRiomRic2JUYtRilGKiwqRilGKUYmISIiRitGMUYuRjEiIiFGJQ==</RTable><RTable handle="4629161986">TTdSMApJN1JUQUJMRV9TQVZFLzQ2MjkxNjE5ODZYLCUpYW55dGhpbmdHNiJGJVtnbCEiJSEhISM6IiYiJiYlJHBoaUc2JiIiIkYpRiklInRHIiIhJkYnNiYiIiNGKUYpRipGK0YrJkYnNiZGKUYpRi5GKkYrJkYnNiZGLkYpRi5GKkYrRitGKyZGJzYmRilGLkYpRipGKyZGJzYmRi5GLkYpRipGK0YrJkYnNiZGKUYuRi5GKkYrJkYnNiZGLkYuRi5GKkYrLChGKUYpRiYhIiJGL0Y8LChGKUYpRjNGPEY3RjwsKEYpRilGLEY8RjFGPCwoRilGKUY1RjxGOUY8RilGJQ==</RTable><RTable handle="4629162626">TTdSMApJN1JUQUJMRV9TQVZFLzQ2MjkxNjI2MjZYLCUpYW55dGhpbmdHNiJGJVtnbCEiJSEhISMwIiQiJiIiISIiIkYmRiZGJkYnRiZGJ0YmRiZGJkYnRidGJkYmRiU=</RTable><RTable handle="4629163074">TTdSMApJN1JUQUJMRV9TQVZFLzQ2MjkxNjMwNzRYLCUpYW55dGhpbmdHNiJGJVtnbCEiJSEhISMwIiQiJiwmIiIiRicmJSJwRzYjRichIiJGKCIiISwmRidGJyZGKTYjIiIjRitGLEYuRiZGKEYsRi1GLEYuRidGLEYsRiU=</RTable><RTable handle="4582551682">TTdSMApJN1JUQUJMRV9TQVZFLzQ1ODI1NTE2ODJYKiUpYW55dGhpbmdHNiJGJVtnbCEkJSEhISIjIiMiI1QiIihGJQ==</RTable>
</Worksheet>
