# Supplementary material for: Does your species have memory? Analyzing capture–recapture data with memory models
Source: Ecol Evol. 2014 Apr 30;4(11):2124–33. doi: 10.1002/ece3.1037 (PMC4201427; doi:10.1002/ece3.1037)
Supplement: Supplementary file 6 — Data S6. Example simulated data set with memory. [file ece30004-2124-sd6.inp]

0000000001 50
0000000002 50
0000000010 30
0000000011 16
0000000012 4
0000000020 27
0000000021 16
0000000022 7
0000000100 19
0000000101 11
0000000102 1
0000000110 6
0000000111 8
0000000112 1
0000000120 2
0000000121 1
0000000122 1
0000000200 24
0000000201 5
0000000202 1
0000000210 11
0000000211 1
0000000212 1
0000000220 6
0000000221 1
0000001000 20
0000001001 3
0000001002 2
0000001010 5
0000001011 2
0000001012 1
0000001020 2
0000001022 1
0000001100 2
0000001110 4
0000001112 1
0000001120 1
0000001200 4
0000001201 1
0000001210 1
0000002000 17
0000002001 2
0000002002 1
0000002010 6
0000002011 3
0000002021 4
0000002100 4
0000002101 1
0000002111 1
0000002112 1
0000002121 2
0000002122 1
0000002200 2
0000002201 1
0000002202 1
0000002210 1
0000002212 1
0000002222 1
0000010000 16
0000010001 2
0000010002 2
0000010010 1
0000010011 1
0000010020 1
0000010100 6
0000010102 1
0000010110 1
0000010120 3
0000010200 3
0000010201 1
0000011000 4
0000011010 2
0000011100 2
0000011122 1
0000012000 2
0000012111 1
0000020000 17
0000020001 2
0000020002 1
0000020010 1
0000020011 2
0000020021 1
0000020100 3
0000020201 1
0000020202 1
0000020210 1
0000021000 5
0000021010 1
0000021012 1
0000021021 1
0000021110 1
0000021111 1
0000021121 1
0000021200 1
0000021220 1
0000022000 4
0000022020 1
0000022100 1
0000022120 1
0000100000 12
0000100100 1
0000100101 1
0000100110 1
0000100111 1
0000100121 1
0000100200 1
0000101000 3
0000101001 1
0000101010 1
0000101020 1
0000101100 1
0000101101 1
0000101200 1
0000102001 2
0000102010 1
0000102021 1
0000102212 1
0000110000 3
0000110100 1
0000110121 1
0000110200 2
0000110211 1
0000111000 1
0000111001 1
0000111010 2
0000111020 1
0000111101 1
0000120000 1
0000120020 1
0000121000 1
0000122000 1
0000200000 14
0000200002 2
0000200012 1
0000200020 1
0000200022 1
0000200100 2
0000200101 1
0000200110 1
0000200120 1
0000200200 1
0000201000 3
0000201010 2
0000201101 2
0000202000 3
0000202200 1
0000202222 1
0000210010 1
0000210020 1
0000210100 1
0000210121 1
0000210200 1
0000210220 1
0000211000 1
0000220000 2
0000220100 1
0000220202 1
0000221200 1
0000222020 1
0001000000 9
0001000100 1
0001000120 1
0001001000 2
0001001010 1
0001001020 1
0001001100 1
0001001210 1
0001002020 1
0001010000 2
0001010002 1
0001010010 1
0001010101 1
0001011000 1
0001011120 1
0001012210 1
0001020001 1
0001020010 1
0001020011 1
0001021210 1
0001100000 3
0001100010 1
0001100012 1
0001100110 1
0001101000 2
0001110000 2
0001200000 2
0001200100 1
0001200200 1
0001200202 1
0001201000 1
0001201122 1
0001202000 2
0001212201 1
0002000000 13
0002000002 1
0002000021 1
0002000120 1
0002001100 2
0002002001 1
0002002020 1
0002010000 1
0002010201 1
0002011010 1
0002011111 1
0002020000 2
0002020002 1
0002020012 1
0002021011 1
0002100000 1
0002100110 1
0002100200 1
0002101210 1
0002102000 2
0002110000 1
0002111011 1
0002111100 1
0002120000 1
0002121200 1
0002200000 2
0002200001 2
0002200010 1
0002200120 1
0002201000 1
0002201200 1
0002202220 1
0002210000 1
0010000000 8
0010000200 1
0010001000 1
0010002000 1
0010002001 1
0010002200 1
0010010011 1
0010012001 1
0010020000 1
0010100000 5
0010100010 1
0010101000 1
0010110000 1
0010111000 1
0010120010 1
0010201111 1
0010220002 1
0011000000 4
0011000001 1
0011000212 1
0011001010 1
0011100001 1
0011101000 1
0011102000 1
0011110010 1
0011111101 1
0011200000 1
0012000000 3
0012001000 1
0012010000 2
0012010110 1
0012110000 1
0012120000 1
0020000000 9
0020000010 2
0020000020 1
0020000100 1
0020000200 1
0020000212 1
0020001000 1
0020001020 2
0020011000 1
0020011010 1
0020020020 1
0020100000 1
0020100010 1
0020101000 1
0020101010 1
0020120111 1
0020200000 1
0020202000 2
0020210000 1
0021000000 3
0021000001 1
0021000010 1
0021100001 1
0021111000 1
0022000000 4
0022000201 1
0022001000 1
0022001001 1
0022001101 1
0022010000 2
0022021101 1
0022110010 1
0022212000 1
0100000000 12
0100000001 1
0100010002 1
0100100000 1
0100101200 1
0100102002 1
0100202001 1
0100202022 1
0100220100 1
0101000000 2
0101000011 1
0101010000 1
0101010200 1
0101011100 1
0101100000 1
0101101012 1
0102021200 1
0102200000 1
0110000000 4
0110002020 1
0110011210 1
0110110000 1
0110121010 1
0111001000 1
0111002000 1
0111010100 1
0111010120 1
0111200100 1
0111201120 1
0120000000 3
0121000000 1
0122000000 1
0122022002 1
0200000000 9
0200000200 1
0200001000 1
0200010000 1
0200010210 1
0200020000 1
0200021101 1
0200100000 2
0200111101 1
0200120200 1
0200200000 1
0201000000 2
0201000001 1
0201000102 1
0201002200 1
0201100000 1
0201111001 1
0201112000 1
0202000000 2
0202111000 1
0210000000 3
0210020000 1
0210020012 1
0210020121 1
0210100210 1
0210101000 1
0210120010 1
0210200000 1
0210200020 1
0211000000 2
0211100000 1
0212000201 1
0212020011 1
0220120112 1
0221010020 1
0221210000 1
1000000000 88
1000000010 2
1000000102 1
1000000110 1
1000001000 3
1000002000 2
1000002020 1
1000002220 1
1000010000 4
1000010021 1
1000010100 1
1000010110 1
1000010120 1
1000010200 1
1000010201 1
1000011100 1
1000012000 1
1000020000 1
1000020001 2
1000020111 1
1000021000 1
1000021010 1
1000021020 1
1000022002 1
1000100000 3
1000100010 2
1000101000 2
1000101220 1
1000110000 1
1000111000 1
1000120100 1
1000200000 1
1000200101 1
1000200110 1
1000202220 1
1000210000 1
1000220001 1
1001000000 12
1001000001 1
1001000012 1
1001000020 1
1001000021 1
1001000101 1
1001000110 1
1001000222 1
1001001100 1
1001002000 1
1001002020 1
1001010000 2
1001010101 1
1001011001 1
1001011100 1
1001012000 1
1001020102 1
1001022110 1
1001100200 1
1001101000 1
1001110101 1
1001200000 1
1001200011 1
1002000000 5
1002000001 1
1002001000 2
1002001001 1
1002001010 1
1002001200 1
1002001220 1
1002010000 1
1002011000 1
1002011101 1
1002020101 1
1002110000 1
1002121000 1
1002200000 1
1002200021 1
1010000000 16
1010000010 2
1010000011 1
1010000022 1
1010000101 1
1010000111 1
1010000200 1
1010001111 2
1010010120 1
1010020000 2
1010020020 1
1010100000 4
1010100001 1
1010100011 1
1010100100 1
1010101010 1
1010101011 1
1010101101 1
1010110100 1
1010200000 1
1010200200 1
1010210000 1
1011000000 2
1011010000 2
1011010010 2
1011010021 1
1011010101 1
1011011111 1
1011012220 1
1011020201 1
1011100000 3
1011101101 1
1011101111 1
1011110010 1
1011120000 1
1011120100 1
1011200210 1
1011210110 1
1011210120 1
1011220001 1
1012000000 2
1012000002 1
1012000020 1
1012000100 1
1012000101 1
1012002011 1
1012010002 1
1012110200 1
1012111000 1
1012201000 1
1012220000 1
1020000000 6
1020000020 1
1020001110 1
1020002000 1
1020010000 1
1020010021 1
1020020001 1
1020020201 1
1020100201 1
1020200000 2
1020200020 1
1021000000 2
1021000210 1
1021001010 1
1021011101 1
1021100111 1
1021210000 1
1022000000 3
1022201010 1
1100000000 27
1100000100 2
1100000101 1
1100000110 1
1100000212 1
1100001002 1
1100001012 1
1100010000 2
1100010001 1
1100020000 2
1100020001 1
1100020002 1
1100020020 1
1100020021 1
1100021010 1
1100100000 1
1100101010 1
1100101112 1
1100112200 1
1100120002 1
1100200000 2
1100210000 2
1100210120 1
1100221000 1
1101000000 6
1101000001 1
1101000002 1
1101010101 1
1101010121 1
1101011000 1
1101020001 1
1101100000 2
1101100011 1
1101101100 1
1101120000 1
1101120112 1
1101200001 1
1101202021 1
1102000000 2
1102000200 1
1102001110 1
1102020020 1
1102100000 1
1102120120 1
1110000000 7
1110001000 1
1110002000 1
1110002001 1
1110010000 3
1110010111 1
1110012001 1
1110100000 4
1110101000 1
1110101001 1
1110121200 1
1110200102 1
1111000000 3
1111000100 1
1111002200 1
1111010000 3
1111010201 1
1111020010 1
1111100000 1
1111110000 1
1112020200 1
1112121000 1
1120000000 2
1121000000 1
1121000100 1
1121100000 1
1121100020 1
1122000000 1
1200000000 15
1200000001 1
1200000011 1
1200000020 1
1200002000 1
1200012101 1
1200020002 1
1200020210 1
1200021002 1
1200021212 1
1200100000 2
1200100100 1
1200100111 1
1200101010 1
1200112020 1
1200112100 1
1200122000 1
1200200121 1
1200202000 1
1200210020 1
1200220000 1
1201000000 2
1201000001 1
1201000110 1
1201010000 1
1201011010 1
1201020200 1
1201100000 1
1201102001 1
1201110000 1
1201200001 1
1201202000 1
1202010000 1
1202100000 1
1202101000 1
1210000000 3
1210000010 1
1210000110 1
1210001011 1
1210001102 1
1210002000 1
1210010102 1
1210200101 1
1210202021 1
1211001000 1
1212000100 1
1212010000 1
1212100010 1
1212100110 1
1212100222 1
1220000000 3
1220000200 1
1220010112 1
1220200000 1
1220201012 1
1221000000 1
1222200010 1
2000000000 118
2000000001 1
2000000002 2
2000000010 2
2000000022 1
2000000100 1
2000000220 1
2000001000 1
2000002020 1
2000002100 1
2000002101 1
2000010000 1
2000010010 1
2000010210 1
2000011000 1
2000011010 1
2000011200 1
2000012000 1
2000012100 1
2000020000 1
2000020010 1
2000020111 1
2000020200 1
2000021002 1
2000022120 1
2000100000 4
2000100001 2
2000100011 1
2000100012 1
2000101100 1
2000101101 1
2000110000 1
2000111101 1
2000120000 2
2000120100 1
2000121000 1
2000200000 4
2000200011 1
2000200220 1
2000202000 1
2000210000 1
2000210101 1
2000210222 1
2001000000 7
2001000020 1
2001000100 2
2001000110 1
2001001000 2
2001001002 1
2001001020 1
2001002200 1
2001010000 2
2001011000 1
2001011012 1
2001012010 1
2001020000 1
2001101000 1
2001110100 1
2001200000 1
2001212021 1
2002000000 3
2002000100 2
2002000102 1
2002000120 1
2002002020 1
2002002100 1
2002010000 1
2002011101 1
2002012000 1
2002020000 1
2002021000 1
2002021010 1
2002022002 1
2002100000 2
2002100210 1
2002102120 1
2002201010 1
2002210120 1
2010000000 7
2010000100 1
2010001000 1
2010001201 1
2010002000 1
2010002001 1
2010100000 2
2010100100 1
2010100102 1
2010111000 1
2010120202 1
2010200100 1
2010220111 1
2011000000 3
2011000001 1
2011002010 1
2011010000 1
2011022000 1
2011100020 1
2011101001 1
2011101200 1
2011120200 1
2012000000 2
2012000200 1
2012010020 1
2012010111 1
2012010121 1
2012021101 1
2012100000 1
2012101011 1
2012120010 1
2012201100 1
2012220000 1
2020000000 13
2020001010 1
2020001111 1
2020001200 1
2020002020 1
2020010001 1
2020010101 1
2020011101 1
2020012100 1
2020020120 1
2020100000 3
2020100121 1
2020121110 1
2020202100 1
2021000000 4
2021020020 1
2021020100 1
2021100101 1
2021101010 1
2022000000 1
2022000020 1
2022000210 1
2022001000 1
2022001100 1
2022002100 2
2022010110 1
2022020200 1
2022211000 1
2100000000 29
2100000011 1
2100000200 2
2100001020 1
2100001100 1
2100001200 1
2100001202 1
2100002000 2
2100002021 1
2100010000 1
2100012000 1
2100012002 1
2100020210 1
2100100000 2
2100100100 1
2100101000 1
2100101021 1
2100101101 1
2100102200 1
2100110020 1
2100110200 1
2100120000 1
2100120022 1
2100200000 1
2100200020 1
2100200100 1
2100200110 1
2100210100 1
2100211011 1
2100221000 1
2100222010 1
2101000000 7
2101000010 1
2101000101 1
2101000201 1
2101001110 1
2101002121 1
2101010000 3
2101010200 1
2101100000 1
2101100100 1
2101101000 1
2101110100 1
2101110201 1
2101111120 1
2101200000 1
2101200020 1
2102002000 1
2102022100 1
2102101002 1
2102102100 1
2110000000 3
2110000101 1
2110020001 1
2110111010 1
2110200000 1
2111000000 1
2111001121 1
2112100000 1
2120000000 8
2120000020 1
2120000100 2
2120002000 1
2120010010 1
2120010110 1
2120012100 1
2120100021 1
2120210000 1
2121000000 5
2121000211 1
2121020000 1
2121101001 1
2121110000 1
2122000000 1
2122000221 1
2122010000 1
2122020020 1
2200000000 13
2200000002 1
2200000200 1
2200002102 1
2200012000 1
2200100000 1
2200100200 1
2200110002 1
2200200000 3
2200200101 1
2200211010 1
2201000000 1
2201002101 1
2201200000 1
2201202001 1
2202000000 2
2202020001 1
2202200000 1
2210000000 6
2210002100 1
2210100000 1
2210112100 1
2210120000 1
2210210000 1
2211100000 1
2211100100 1
2212001001 1
2220000000 6
2220001000 1
2220002212 1
2220020002 1
2220220000 1
2221000001 1
2221012102 1
2221200012 1
2222000000 1
2222001202 1
2222210000 1
