# Supplementary material for: Does your species have memory? Analyzing capture–recapture data with memory models
Source: Ecol Evol. 2014 Apr 30;4(11):2124–33. doi: 10.1002/ece3.1037 (PMC4201427; doi:10.1002/ece3.1037)
Supplement: Supplementary file 7 — Data S7. Example simulated data set without memory. [file ece30004-2124-sd7.inp]

0000000001 50
0000000002 50
0000000010 34
0000000011 14
0000000012 2
0000000020 30
0000000021 10
0000000022 10
0000000100 18
0000000101 9
0000000102 2
0000000110 12
0000000111 6
0000000112 3
0000000200 21
0000000201 5
0000000202 1
0000000210 9
0000000211 5
0000000212 1
0000000220 4
0000000221 4
0000001000 9
0000001001 4
0000001002 2
0000001010 5
0000001011 2
0000001021 2
0000001022 1
0000001100 11
0000001101 4
0000001102 1
0000001110 5
0000001112 1
0000001121 1
0000001200 1
0000001220 1
0000002000 15
0000002001 3
0000002002 2
0000002010 5
0000002011 1
0000002020 6
0000002021 2
0000002100 3
0000002110 5
0000002111 1
0000002120 1
0000002200 3
0000002201 1
0000002220 1
0000002221 1
0000010000 14
0000010001 4
0000010010 1
0000010011 1
0000010021 1
0000010100 3
0000010110 2
0000010111 1
0000010211 1
0000011000 6
0000011001 1
0000011002 1
0000011011 1
0000011020 1
0000011100 2
0000011101 2
0000011112 1
0000011120 1
0000011200 1
0000011202 1
0000012000 2
0000012102 1
0000012110 1
0000020000 14
0000020001 1
0000020002 2
0000020010 2
0000020011 1
0000020020 3
0000020100 1
0000020101 1
0000020111 3
0000020112 1
0000021000 3
0000021010 1
0000021011 1
0000021100 3
0000021111 1
0000021200 1
0000021211 1
0000022000 2
0000022001 2
0000022002 1
0000022010 1
0000022012 1
0000022100 1
0000022200 1
0000022201 1
0000100000 11
0000100001 1
0000100020 1
0000100100 4
0000100222 1
0000101000 3
0000101001 1
0000101010 1
0000101011 1
0000101111 1
0000101120 1
0000102001 1
0000102002 1
0000102110 1
0000110000 8
0000110001 1
0000110010 1
0000110100 1
0000110110 1
0000110201 1
0000111001 1
0000111110 1
0000111121 2
0000120000 1
0000120001 1
0000120100 1
0000121100 1
0000200000 14
0000200010 2
0000200100 1
0000200102 2
0000200112 1
0000200220 2
0000201000 1
0000201010 1
0000201011 2
0000201020 1
0000201101 2
0000201110 2
0000201202 1
0000201210 1
0000202010 1
0000202011 1
0000202100 1
0000210000 2
0000210022 1
0000210100 1
0000210200 1
0000211010 1
0000211110 1
0000211210 1
0000212000 1
0000212200 1
0000220020 1
0000220100 1
0000220200 1
0000222201 1
0001000000 14
0001000010 1
0001000021 1
0001001000 2
0001001011 1
0001001100 1
0001001110 1
0001001120 1
0001001122 1
0001010000 1
0001010100 1
0001010201 1
0001011000 1
0001020001 1
0001020010 1
0001022000 1
0001100000 7
0001100020 1
0001100211 1
0001101110 1
0001110000 3
0001110100 1
0001110120 1
0001110122 1
0001110201 1
0001111100 1
0001120000 1
0001200202 1
0002000000 15
0002000012 1
0002000101 1
0002000110 1
0002001001 1
0002001020 1
0002001110 1
0002001200 1
0002002000 1
0002010000 1
0002010001 1
0002010020 1
0002010110 1
0002010112 1
0002011000 1
0002011010 1
0002011100 1
0002011110 1
0002020000 1
0002020100 2
0002022222 1
0002100000 3
0002101011 1
0002101200 1
0002101201 1
0002110000 1
0002200000 2
0002201000 1
0002202111 1
0002211122 1
0002211200 1
0002221000 1
0010000000 13
0010000001 1
0010000100 1
0010000101 1
0010000110 1
0010000202 1
0010001001 1
0010001110 1
0010011002 1
0010011111 1
0010020000 1
0010020010 1
0010021220 1
0010022000 1
0010100000 2
0010110000 1
0010110111 1
0010111000 1
0010111021 1
0010200220 1
0011000000 4
0011000001 1
0011001100 1
0011010000 1
0011010111 1
0011011000 1
0011011001 1
0011012010 1
0011100000 2
0011100100 1
0011110000 1
0011120000 1
0012011100 1
0020000000 20
0020001000 1
0020011101 1
0020011112 1
0020020010 1
0020020011 1
0020100000 1
0020100022 1
0020101001 1
0020101010 1
0020102000 1
0020111100 1
0020200000 2
0020200110 1
0020201120 1
0021000000 1
0021000012 1
0021001011 1
0021011100 2
0021110010 1
0021120100 1
0021200000 1
0021201001 1
0022000000 1
0022000010 1
0022001000 2
0022010000 1
0022111012 1
0100000000 10
0100001121 1
0100101110 1
0100110001 1
0100110011 1
0100111000 1
0100111100 1
0100200000 1
0100202100 1
0100220000 1
0101000000 1
0101000101 1
0101000210 1
0101010110 1
0101011020 1
0101021100 1
0101100000 3
0101101111 1
0101112111 1
0102220000 1
0110000000 2
0110001200 1
0110002100 1
0110010002 1
0110100000 2
0110111120 1
0110200001 1
0111000000 2
0111000001 1
0111012110 1
0111022010 1
0111101201 1
0111110010 1
0112000202 1
0122100020 1
0122102000 1
0200000000 14
0200000002 1
0200000011 1
0200000111 1
0200001000 1
0200001100 1
0200100100 1
0200100111 1
0200101000 1
0200112200 1
0200121102 1
0200200020 1
0200210000 1
0200222102 1
0201000000 1
0201000100 1
0201100000 1
0201112020 1
0202000000 1
0202000020 1
0202100000 1
0210000000 1
0210010000 1
0210010100 1
0210100000 2
0211000010 1
0212011110 1
0212020002 1
0220000000 1
0220001102 1
0220002002 1
0220020000 1
0221000000 1
0221110000 1
0221122100 1
0222000000 1
1000000000 119
1000000020 2
1000000101 1
1000000202 1
1000001100 1
1000001101 1
1000010000 1
1000010002 1
1000010010 1
1000020000 1
1000100000 2
1000100001 1
1000100100 2
1000100111 1
1000100120 2
1000100202 1
1000101101 1
1000101110 1
1000110000 2
1000110110 1
1000110220 1
1000111000 1
1000111100 1
1000121201 1
1000200000 2
1000200100 1
1000202000 1
1000210100 1
1000222100 1
1001000000 4
1001000110 1
1001001000 1
1001001002 1
1001001100 1
1001001211 1
1001002111 1
1001002210 1
1001010000 3
1001010100 1
1001011000 1
1001011010 1
1001011100 1
1001021101 1
1001100000 2
1001100001 1
1001100010 1
1001100100 2
1001101000 1
1001101001 1
1001101010 1
1001101101 1
1001101110 1
1001102001 1
1001110000 2
1001110011 1
1001110101 1
1001111000 1
1001111011 1
1001111100 1
1001111111 1
1001111202 1
1001120010 1
1001120110 1
1001200220 1
1001201122 1
1002000000 2
1002000101 1
1002001001 1
1002001200 1
1002002001 1
1002002010 1
1002002210 1
1002010000 1
1002011011 1
1002020021 1
1002200001 1
1002220220 1
1010000000 18
1010000001 2
1010000100 1
1010000110 1
1010000200 1
1010001101 1
1010002001 1
1010010111 1
1010011000 1
1010011011 1
1010011200 1
1010020001 1
1010021000 1
1010100000 1
1010100012 1
1010100020 1
1010101000 2
1010101010 1
1010102000 1
1010110000 1
1010110220 1
1010111000 1
1010111100 1
1010120000 1
1010201010 1
1011000000 7
1011000010 1
1011000011 1
1011000021 1
1011000100 1
1011001000 1
1011001010 1
1011001100 2
1011010000 1
1011010111 1
1011011010 2
1011100102 1
1011101000 1
1011102201 1
1011110000 1
1011110010 1
1011111010 1
1011120000 1
1011200000 1
1012002000 1
1012100000 1
1020000000 4
1020001011 1
1020002110 1
1020010000 1
1020010010 1
1020011101 1
1020020000 1
1020100000 1
1020100011 1
1021011021 1
1021100001 1
1022100200 1
1100000000 31
1100000010 2
1100000101 1
1100001000 2
1100001011 1
1100001100 1
1100001101 1
1100001121 1
1100002201 1
1100010000 4
1100010010 1
1100011001 1
1100011101 1
1100011111 1
1100020000 1
1100021110 1
1100100000 2
1100100011 1
1100100100 2
1100101000 1
1100102001 2
1100110110 1
1100111000 1
1100121000 1
1100200100 1
1100210000 1
1100220000 1
1101000000 8
1101000001 1
1101000010 1
1101001011 1
1101001111 1
1101002001 1
1101010000 2
1101010010 1
1101010101 1
1101010110 1
1101010112 1
1101011022 1
1101011101 1
1101020200 1
1101100000 3
1101100002 1
1101101000 1
1101101112 1
1102000000 2
1102000001 1
1102010001 1
1102011010 1
1102012222 1
1102020011 1
1102020101 1
1102200000 2
1110000000 10
1110000210 1
1110001110 1
1110001200 1
1110002000 1
1110010000 1
1110010022 1
1110020000 1
1110020010 1
1110020101 1
1110020111 1
1110100000 4
1110100001 1
1110100011 2
1110101110 1
1110110000 4
1110110111 1
1110112010 1
1111000000 8
1111000002 1
1111000020 1
1111000100 1
1111002001 1
1111010000 1
1111010110 1
1111010111 1
1111011002 1
1111011011 1
1111021000 1
1111100010 2
1111100100 1
1111101101 1
1111110000 2
1111110110 1
1111110120 1
1112000000 1
1112001100 1
1112011110 1
1112100101 1
1112110010 1
1120000000 1
1120000200 1
1120001100 1
1120010002 1
1120100000 1
1121011000 1
1122010000 1
1122011000 1
1122100000 1
1122202010 1
1200000000 6
1200000001 1
1200010001 1
1200011011 1
1200020000 1
1200101100 1
1200110011 1
1200111101 1
1200220000 1
1202000000 1
1202000010 1
1210000000 1
1210100000 1
1211102100 1
1211200000 1
1212001100 1
1220101000 1
1220122111 1
1221010001 1
2000000000 107
2000000011 1
2000000020 1
2000000100 1
2000000101 2
2000000102 1
2000000111 2
2000000120 1
2000000211 1
2000000220 1
2000001010 2
2000001100 2
2000001110 1
2000002000 1
2000002010 2
2000002200 1
2000010000 2
2000010001 1
2000010100 1
2000011000 2
2000011101 1
2000020110 1
2000020200 1
2000022110 1
2000100000 7
2000100002 1
2000100012 1
2000100110 1
2000101000 1
2000101100 1
2000101110 1
2000110000 1
2000110011 1
2000110100 1
2000111000 1
2000111100 3
2000200001 1
2000200100 1
2000200200 1
2000201010 1
2000210000 1
2000210011 1
2000210012 1
2000210100 1
2000211200 1
2000220210 1
2001000000 7
2001000001 1
2001000201 1
2001001001 1
2001002110 1
2001002210 1
2001010000 2
2001010020 1
2001021010 1
2001100000 1
2001100102 1
2001101002 1
2001102000 1
2001102210 1
2001110000 1
2001111110 1
2001111122 1
2001122000 1
2001200000 2
2001201010 1
2002000000 4
2002000001 1
2002000200 1
2002001001 1
2002002000 2
2002002010 1
2002010000 1
2002020010 1
2002100011 1
2002110000 1
2002111100 1
2002121000 1
2002200111 1
2002210211 1
2002222001 1
2010000000 15
2010000002 1
2010000011 1
2010001100 1
2010002200 1
2010010000 2
2010010100 1
2010010200 1
2010011000 1
2010020000 2
2010021011 1
2010022000 1
2010100000 2
2010110000 2
2010110010 1
2010111001 1
2010120002 1
2010200000 1
2010210000 1
2011000000 4
2011000100 1
2011000111 1
2011001000 1
2011010000 2
2011010010 1
2011100000 4
2011100102 1
2011110000 1
2011110021 1
2011111000 1
2011111111 1
2011111210 1
2011202020 1
2012000111 1
2020000000 6
2020001000 1
2020002200 1
2020010000 1
2020011011 1
2020100000 3
2020100010 1
2020101000 1
2020120000 1
2020200000 3
2020201111 1
2020211200 1
2021000000 1
2021002010 1
2021010000 1
2021101100 1
2022000000 2
2022000011 1
2022110011 1
2022200000 1
2100000000 21
2100000020 1
2100000202 1
2100010000 1
2100010100 1
2100011200 1
2100020000 1
2100021000 1
2100100000 2
2100100010 1
2100100012 1
2100100100 1
2100100101 1
2100101001 1
2100101110 1
2100110000 1
2100120000 1
2100200000 1
2100210001 1
2100211110 1
2101000001 1
2101000200 1
2101001000 1
2101001210 1
2101002000 1
2101010000 1
2101020000 1
2101021101 1
2101100000 1
2101110000 2
2101110010 1
2101111000 1
2101200000 1
2102000000 1
2102001000 1
2102010100 1
2102012101 1
2110000000 4
2110000220 1
2110002210 1
2110010001 1
2110010011 1
2110010110 1
2110011000 1
2110011101 1
2110020101 1
2110100000 2
2110100111 1
2110101000 1
2110110220 1
2110111000 2
2110200000 1
2110201000 2
2110202000 1
2111000000 3
2111010111 1
2111100000 2
2111100110 1
2111100212 1
2111101000 1
2111110000 1
2111111012 1
2111200011 1
2112100000 1
2112122200 1
2120201001 1
2121211010 1
2200000000 31
2200000002 1
2200000011 1
2200000100 1
2200001000 1
2200001020 1
2200001110 1
2200002000 1
2200010000 2
2200010001 1
2200010111 1
2200020101 1
2200100000 3
2200100010 1
2200111111 1
2200200000 1
2201000000 5
2201000010 1
2201000110 1
2201000201 1
2201021110 1
2201100000 1
2201100210 1
2201101000 1
2201101011 1
2201110000 1
2202000000 1
2202010002 1
2202022020 1
2210000000 2
2210000100 1
2210001000 1
2210001011 1
2210010100 1
2210110000 1
2210111100 1
2211000000 2
2211100000 1
2211100121 1
2212000000 1
2220000000 4
2220000011 1
2220000101 1
2220010000 1
2220010020 1
2220110000 1
2220110111 1
2220111100 1
2220211000 1
2221000000 2
2221100000 1
2221111000 1
2221120000 1
2222000000 2
2222020000 1
